# Supplementary material for: Multi-level remodelling of chromatin underlying activation of human T cells
Source: Sci Rep. 2021 Jan 12;11:528. doi: 10.1038/s41598-020-80165-9 (PMC7804404; doi:10.1038/s41598-020-80165-9)
Supplement: Supplementary file 8 — Supplementary Table S1. [file 41598_2020_80165_MOESM8_ESM.xlsx]

## Sheet: Sheet1
Table S1. Differential accesibility analysis comparing naïve to activated CD4 and CD8 T cells
ATAC-seq peaks					Activated CD4+T cells vs resting CD4+ T cells		Activated CD8+T cells vs resting CD8+ T cells
Chr	Start	End	Annotation	Nearest Gene Name	logFC	FDR	logFC	FDR
chr1	191304	191681	Intergenic	MIR6859-2	0.564493	0.537777	0.0161097	0.989439
chr1	629671	629897	Intergenic	MIR6723	-1.44377	0.148522	0.975458	0.328194
chr1	630002	630595	Intergenic	MIR6723	-0.334409	0.34804	0.388311	0.223578
chr1	631520	631731	TTS	MIR6723	-1.07071	0.246995	0.0726426	0.951836
chr1	632515	633126	promoter-TSS	MIR6723	-0.252569	0.784137	0.970182	0.131029
chr1	633735	634387	Intergenic	MIR6723	-0.336043	0.120752	0.367828	0.0576679
chr1	634466	634721	Intergenic	MIR6723	-0.444742	0.641659	0.820247	0.303979
chr1	778347	779398	promoter-TSS	LOC100288069	0.25296	0.634246	0.819617	0.036675
chr1	827204	827756	promoter-TSS	LINC00115	0.854421	0.275363	1.16601	0.0617577
chr1	869578	870319	intron	FAM41C	0.0311334	0.973696	0.546698	0.413736
chr1	904442	905078	Intergenic	LOC100130417	0.322421	0.682288	0.64502	0.314032
chr1	905346	905564	Intergenic	LOC100130417	1.26945	0.217056	0.235887	0.874828
chr1	958981	959690	promoter-TSS	NOC2L	0.810501	0.16568	0.874666	0.0954538
chr1	960526	961280	intron	KLHL17	1.0222	0.0958156	0.961563	0.0952577
chr1	966104	967212	TTS	PLEKHN1	1.91022	0.0010385	1.43197	0.00428603
chr1	975796	976531	3' UTR	PERM1	0.599121	0.389904	-0.0694302	0.941626
chr1	981603	982261	intron	PERM1	0.936689	0.212747	0.381021	0.657081
chr1	999266	999574	exon	HES4	0.785882	0.335365	0.460678	0.592152
chr1	999772	1001077	promoter-TSS	HES4	0.510251	0.403801	0.740394	0.154653
chr1	1013071	1014464	intron	ISG15	0.247519	0.672229	0.224326	0.694753
chr1	1019145	1020493	promoter-TSS	AGRN	0.722105	0.114641	1.44706	0.000438625
chr1	1032766	1033707	intron	AGRN	1.60745	0.00217524	1.62167	0.000630477
chr1	1033986	1034282	intron	AGRN	1.74554	0.0273874	0.825778	0.331851
chr1	1040203	1040793	intron	AGRN	0.506182	0.489344	0.863049	0.155937
chr1	1040943	1041170	intron	AGRN	1.06758	0.26803	1.43091	0.0842903
chr1	1059003	1060015	Intergenic	RNF223	1.66719	0.000646189	1.49203	0.000597397
chr1	1063770	1064651	Intergenic	RNF223	2.64723	1.14948e-05	2.46467	6.11759e-06
chr1	1068546	1068930	Intergenic	RNF223	0.632555	0.395446	0.395339	0.619807
chr1	1068992	1069229	Intergenic	RNF223	1.3606	0.0598997	1.28972	0.0382646
chr1	1069318	1069841	Intergenic	RNF223	1.02735	0.0853405	1.19404	0.0235515
chr1	1079521	1080268	Intergenic	RNF223	1.76034	0.00996923	0.926574	0.162333
chr1	1082042	1082336	3' UTR	RNF223	1.30086	0.112732	0.664777	0.468592
chr1	1090948	1091182	intron	RNF223	1.02591	0.288274	0.0419314	0.975137
chr1	1092242	1092538	intron	RNF223	0.949778	0.374654	-0.697594	0.525443
chr1	1104415	1104654	intron	C1orf159	1.86819	0.0956486	-0.119224	0.946967
chr1	1115845	1116864	promoter-TSS	C1orf159	0.208141	0.689902	0.855285	0.0214756
chr1	1121941	1122686	Intergenic	C1orf159	0.908021	0.14346	0.403531	0.545526
chr1	1136598	1137917	intron	LINC01342	1.7075	0.00479856	1.86459	0.000783778
chr1	1143833	1145003	TTS	LINC01342	1.45593	0.0101539	1.27921	0.0147514
chr1	1150486	1151056	Intergenic	LINC01342	0.664849	0.42762	0.191542	0.860211
chr1	1157586	1158558	Intergenic	MIR200B	1.23893	0.0248077	1.1747	0.0194546
chr1	1173650	1173882	promoter-TSS	TTLL10	1.67091	0.0616613	1.10761	0.192578
chr1	1197676	1197890	exon	TNFRSF18	1.40087	0.115657	0.88923	0.319939
chr1	1200945	1201715	Intergenic	TNFRSF18	1.33039	0.00804545	1.90181	7.47936e-05
chr1	1206774	1206996	promoter-TSS	TNFRSF18	2.03996	0.0173363	2.00317	0.00743015
chr1	1207938	1208515	Intergenic	TNFRSF18	2.41528	0.000516799	1.55765	0.00673564
chr1	1213025	1213629	intron	TNFRSF4	1.8526	0.00475874	1.48299	0.0104022
chr1	1231408	1232611	promoter-TSS	SDF4	0.514818	0.203686	1.11418	0.0014305
chr1	1250724	1251370	Intergenic	FAM132A	0.827161	0.194158	1.08486	0.0580154
chr1	1273353	1274633	promoter-TSS	UBE2J2	0.895057	0.0453543	1.06884	0.0070877
chr1	1285581	1286720	exon	SCNN1D	1.11399	0.114768	0.217012	0.810249
chr1	1290487	1290750	intron	MIR6726	1.6439	0.101627	0.59648	0.584619
chr1	1291919	1292345	TTS	MIR6726	1.95528	0.0217677	-0.593483	0.537352
chr1	1305439	1305755	intron	ACAP3	1.62702	0.0209073	0.767723	0.26097
chr1	1307623	1308922	promoter-TSS	PUSL1	0.427189	0.308994	1.27958	0.000361355
chr1	1324351	1325285	promoter-TSS	CPTP	0.441512	0.363001	0.770823	0.0540025
chr1	1348732	1349857	promoter-TSS	DVL1	0.52823	0.303178	1.28976	0.00235713
chr1	1371384	1372238	Intergenic	AURKAIP1	0.800715	0.143768	0.141009	0.838374
chr1	1374728	1375805	promoter-TSS	AURKAIP1	0.873387	0.0432859	1.11741	0.00311267
chr1	1398893	1400292	promoter-TSS	LOC148413	0.129001	0.815172	0.337969	0.438891
chr1	1406782	1407987	promoter-TSS	MRPL20	0.549883	0.25951	0.672094	0.11402
chr1	1419360	1419629	exon	ANKRD65	1.00068	0.300695	0.0514955	0.970625
chr1	1419835	1420364	exon	ANKRD65	0.865318	0.264669	0.449567	0.630013
chr1	1433566	1434403	Intergenic	VWA1	1.26811	0.0500107	1.73716	0.003472
chr1	1435334	1435918	5' UTR	VWA1	1.93571	0.00375709	1.48634	0.011514
chr1	1440802	1441017	3' UTR	VWA1	0.721933	0.506168	1.17643	0.237945
chr1	1441124	1441335	3' UTR	VWA1	0.317901	0.783337	0.341984	0.76693
chr1	1451937	1452237	exon	ATAD3C	0.27686	0.822012	-0.326806	0.785017
chr1	1462205	1462959	intron	ATAD3B	0.533884	0.508532	0.119789	0.906763
chr1	1471185	1472088	promoter-TSS	ATAD3B	0.123745	0.867512	1.10495	0.0211232
chr1	1478048	1478256	intron	ATAD3B	0.408504	0.811479	0.977989	0.516824
chr1	1504657	1505483	Intergenic	ATAD3A	1.46743	0.0178313	0.980206	0.0924939
chr1	1511236	1512483	promoter-TSS	ATAD3A	0.757176	0.1382	1.30739	0.00299175
chr1	1528829	1529031	intron	TMEM240	0.687185	0.59858	-0.169693	0.91564
chr1	1536205	1536550	intron	TMEM240	0.735149	0.467837	-0.0362926	0.979848
chr1	1574164	1575434	promoter-TSS	SSU72	0.443913	0.338417	1.3987	0.0003669
chr1	1583258	1583747	Intergenic	SSU72	0.49409	0.584858	0.258426	0.804318
chr1	1599461	1600089	exon	C1orf233	1.55299	0.024578	0.834606	0.222704
chr1	1607022	1607278	Intergenic	C1orf233	1.05284	0.22357	0.754248	0.4143
chr1	1614507	1616312	promoter-TSS	MIB2	0.365774	0.355947	0.66428	0.0404469
chr1	1628811	1631430	intron	MMP23B	0.152083	0.754944	0.407375	0.275418
chr1	1631866	1632157	promoter-TSS	MMP23B	1.0507	0.236396	0.55663	0.539741
chr1	1658729	1659468	promoter-TSS	CDK11B	0.377275	0.553142	1.42164	0.00388032
chr1	1665101	1665371	3' UTR	CDK11B	1.1887	0.282108	0.739221	0.531353
chr1	1677550	1679316	intron	SLC35E2B	1.08404	0.043644	0.917641	0.0533483
chr1	1692508	1692770	5' UTR	SLC35E2B	-0.597502	0.431037	0.755855	0.25331
chr1	1692860	1693120	promoter-TSS	SLC35E2B	0.0767232	0.943033	0.831886	0.260197
chr1	1724091	1724736	promoter-TSS	CDK11A	0.632795	0.323322	1.21362	0.0190382
chr1	1745856	1746649	promoter-TSS	SLC35E2	-0.561112	0.437195	0.974465	0.103463
chr1	1748870	1749224	Intergenic	SLC35E2	1.07306	0.206224	0.240773	0.842139
chr1	1753771	1754116	intron	NADK	0.992312	0.372706	-0.504675	0.702684
chr1	1778119	1779369	promoter-TSS	NADK	1.03313	0.0140593	1.74213	4.21383e-05
chr1	1780297	1780523	promoter-TSS	NADK	0.670773	0.399689	0.102899	0.918596
chr1	1881875	1882142	intron	GNB1	0.317145	0.813924	0.104172	0.940391
chr1	1890101	1892056	promoter-TSS	GNB1	0.660999	0.14553	1.40079	0.000506784
chr1	1908481	1909685	Intergenic	CALML6	0.618188	0.169008	1.23105	0.00144836
chr1	1918813	1920129	promoter-TSS	TMEM52	0.217838	0.655458	1.08971	0.00257914
chr1	1959752	1960436	intron	TMEM52	1.92721	0.0198939	1.65905	0.0253576
chr1	1986442	1986883	intron	KIAA1751	0.119943	0.921918	0.194774	0.866266
chr1	2019519	2019907	intron	GABRD	0.319109	0.773888	-0.0641619	0.960539
chr1	2044733	2045293	Intergenic	PRKCZ	0.292089	0.714409	0.690141	0.282131
chr1	2049873	2050723	promoter-TSS	PRKCZ	0.502885	0.3234	1.4053	0.00113937
chr1	2059800	2060197	intron	PRKCZ	1.65699	0.100044	-1.15533	0.174275
chr1	2061030	2061252	intron	PRKCZ	-0.0636483	0.966963	0.475481	0.700911
chr1	2061352	2061675	intron	PRKCZ	0.807381	0.437799	1.12548	0.20974
chr1	2093857	2094160	intron	PRKCZ	0.913658	0.403825	0.626923	0.558588
chr1	2097087	2097329	intron	PRKCZ	-0.018526	0.988498	0.492102	0.664479
chr1	2126512	2127403	intron	PRKCZ	0.920263	0.233958	0.145767	0.886006
chr1	2132944	2133985	intron	PRKCZ	0.686384	0.105752	1.03583	0.00519175
chr1	2146176	2146866	intron	PRKCZ	0.957768	0.216899	-0.742008	0.301812
chr1	2148700	2149262	intron	PRKCZ	0.903326	0.236311	-0.22116	0.820817
chr1	2174194	2174610	intron	C1orf86	1.54077	0.0952892	0.418369	0.711281
chr1	2189332	2190117	exon	C1orf86	0.93648	0.103862	0.952949	0.0664142
chr1	2194555	2195695	promoter-TSS	C1orf86	0.446189	0.328413	1.0115	0.00698974
chr1	2199062	2199605	5' UTR	C1orf86	0.963148	0.0733226	0.790965	0.109711
chr1	2204574	2205177	intron	C1orf86	0.760043	0.279407	1.13479	0.059253
chr1	2205286	2205905	intron	C1orf86	0.524113	0.384467	1.13649	0.0188044
chr1	2212438	2212932	promoter-TSS	C1orf86	0.0973404	0.928784	0.687301	0.369075
chr1	2227266	2228199	promoter-TSS	SKI	-0.00184958	0.997442	1.09161	0.00138729
chr1	2229322	2229521	exon	SKI	0.432087	0.608177	-0.203055	0.830349
chr1	2246355	2246859	intron	SKI	0.472512	0.640868	-0.364203	0.731464
chr1	2255499	2256595	intron	SKI	-0.414649	0.44642	-0.115533	0.856291
chr1	2258910	2259171	intron	SKI	0.850497	0.320055	0.919425	0.286309
chr1	2283294	2284576	intron	SKI	1.07413	0.112264	0.148922	0.871436
chr1	2290092	2291286	intron	LOC100129534	1.92313	0.000590019	0.937093	0.0499425
chr1	2300246	2301621	intron	LOC100129534	0.269325	0.598857	0.158472	0.760153
chr1	2311316	2311585	Intergenic	LOC100129534	0.282593	0.778979	-0.378866	0.680824
chr1	2311656	2311884	Intergenic	LOC100129534	0.181843	0.864132	0.16553	0.885672
chr1	2314784	2315255	Intergenic	LOC100129534	0.55882	0.45183	1.00964	0.0850519
chr1	2359051	2359420	intron	LOC100129534	1.57976	0.059021	0.37666	0.710614
chr1	2381596	2381851	intron	MORN1	0.709401	0.433068	1.14932	0.153392
chr1	2381942	2382256	intron	MORN1	1.07797	0.15676	-0.0653329	0.954275
chr1	2391091	2392186	promoter-TSS	MORN1	0.359799	0.420529	0.991781	0.00566938
chr1	2412176	2413275	promoter-TSS	PEX10	0.719558	0.0903292	1.26855	0.000903629
chr1	2446510	2446784	Intergenic	PLCH2	-0.0587786	0.967472	0.625481	0.590743
chr1	2446830	2447458	Intergenic	PLCH2	0.577117	0.523343	0.653836	0.478398
chr1	2447670	2448001	Intergenic	PLCH2	0.202297	0.901787	0.597872	0.66302
chr1	2448302	2448628	Intergenic	PLCH2	0.217234	0.859201	0.276851	0.822711
chr1	2801849	2802133	Intergenic	TTC34	0.952586	0.313302	0.723911	0.424562
chr1	2821854	2822631	Intergenic	TTC34	0.818463	0.343538	0.294974	0.773166
chr1	2839942	2840857	Intergenic	TTC34	0.165384	0.854337	0.437403	0.568583
chr1	2854090	2854349	Intergenic	TTC34	0.510555	0.728533	0.89093	0.421218
chr1	2905383	2905585	Intergenic	TTC34	0.625908	0.647063	0.745165	0.555606
chr1	2973066	2973281	Intergenic	ACTRT2	-0.135501	0.939355	1.10058	0.299692
chr1	2978437	2978652	Intergenic	ACTRT2	0.0945937	0.954048	1.76861	0.0701511
chr1	2982266	2982545	Intergenic	ACTRT2	-0.269401	0.834091	0.943134	0.352299
chr1	3033060	3033293	Intergenic	ACTRT2	0.507478	0.558074	0.760799	0.331295
chr1	3164788	3165029	intron	MIR4251	0.693842	0.547591	1.08903	0.252022
chr1	3170918	3171142	intron	MIR4251	0.464756	0.671832	0.54806	0.639092
chr1	3246262	3246526	intron	MIR4251	-0.263311	0.872755	-0.74174	0.546764
chr1	3312088	3312395	intron	ARHGEF16	0.849045	0.409321	-0.730747	0.48337
chr1	3313012	3313348	intron	ARHGEF16	2.47749	0.00374604	2.02913	0.00701017
chr1	3319882	3320344	intron	ARHGEF16	1.4745	0.0839158	1.23434	0.141685
chr1	3372337	3372778	intron	ARHGEF16	0.927794	0.28964	0.972751	0.203419
chr1	3452874	3453624	Intergenic	ARHGEF16	0.289039	0.720979	0.608465	0.377589
chr1	3482590	3482821	Intergenic	ARHGEF16	0.374757	0.747898	0.609157	0.545135
chr1	3491089	3491721	intron	ARHGEF16	0.597205	0.390979	0.736536	0.215935
chr1	3530733	3531906	intron	MIR551A	-0.280022	0.623612	0.569219	0.229782
chr1	3586438	3586812	intron	MEGF6	0.901216	0.358149	0.523133	0.602069
chr1	3619252	3619530	Intergenic	TPRG1L	1.23298	0.120234	1.82105	0.0114669
chr1	3624358	3625745	promoter-TSS	TPRG1L	-0.347576	0.433241	0.852039	0.0164787
chr1	3649646	3650397	promoter-TSS	WRAP73	0.658485	0.257662	1.1703	0.0171775
chr1	3651614	3652230	promoter-TSS	TP73	0.710516	0.347752	0.800887	0.251941
chr1	3652481	3653012	intron	TP73	0.963139	0.195209	0.854723	0.239968
chr1	3657786	3658371	intron	TP73	0.362002	0.720652	0.476933	0.600032
chr1	3664204	3664536	intron	TP73	0.734397	0.504245	1.06045	0.292513
chr1	3676805	3677122	intron	TP73	0.758656	0.493076	2.75415	0.00128516
chr1	3677182	3677411	intron	TP73	1.88294	0.0496046	2.37307	0.00426531
chr1	3695466	3695726	intron	TP73	0.635929	0.551573	0.0989289	0.940415
chr1	3695813	3696059	intron	TP73	-0.0797172	0.952358	0.917734	0.346958
chr1	3746813	3747750	promoter-TSS	TP73-AS1	0.597679	0.355236	1.1499	0.0290375
chr1	3762636	3763091	intron	SMIM1	0.177147	0.869643	0.339979	0.726768
chr1	3771806	3772685	promoter-TSS	SMIM1	1.04335	0.0355461	1.43158	0.00146543
chr1	3772734	3773144	intron	SMIM1	0.101951	0.916121	0.832138	0.217995
chr1	3795924	3797068	promoter-TSS	LRRC47	0.137988	0.811305	0.687022	0.0861925
chr1	3856611	3857930	promoter-TSS	DFFB	0.28923	0.509199	1.00331	0.00347422
chr1	3890245	3890557	intron	C1orf174	1.04065	0.337696	0.679911	0.543797
chr1	3890918	3891131	exon	C1orf174	1.2373	0.310736	0.282758	0.826535
chr1	3899721	3901668	promoter-TSS	LINC01134	0.157504	0.720166	1.1114	0.000556296
chr1	3910630	3910895	intron	LINC01134	0.543698	0.627964	0.596825	0.587338
chr1	4027428	4027985	Intergenic	LINC01346	-0.114463	0.920769	-0.0713272	0.951833
chr1	4033168	4033419	Intergenic	LINC01346	0.344544	0.77068	0.127376	0.930236
chr1	4046836	4047084	Intergenic	LINC01346	-0.355397	0.807196	1.20405	0.296948
chr1	4063341	4063931	Intergenic	LINC01346	-0.373713	0.696208	0.436906	0.646163
chr1	4107540	4107751	Intergenic	LINC01346	1.18676	0.354421	-0.536425	0.7324
chr1	4208096	4208295	Intergenic	LOC284661	0.902752	0.561041	0.748699	0.571049
chr1	4267597	4268508	Intergenic	LOC284661	0.909466	0.2671	1.07197	0.0975945
chr1	4328223	4328499	Intergenic	LOC284661	-1.50511	0.116557	1.19049	0.287452
chr1	4379628	4379974	Intergenic	LOC284661	0.0557656	0.963813	1.72924	0.0154675
chr1	4585477	4585728	Intergenic	AJAP1	-0.214589	0.871372	2.33207	0.0469963
chr1	4594484	4594718	Intergenic	AJAP1	0.167594	0.900965	1.68872	0.0545663
chr1	4615207	4615697	Intergenic	AJAP1	1.00282	0.262636	0.28814	0.774494
chr1	4652502	4653283	Intergenic	AJAP1	0.396055	0.616003	1.64172	0.0071111
chr1	4711181	4711431	intron	AJAP1	0.0738787	0.954931	0.298863	0.795717
chr1	4711663	4711897	intron	AJAP1	-0.738329	0.551178	-0.0872295	0.953164
chr1	4745449	4745696	intron	AJAP1	-1.08399	0.247692	0.422173	0.676988
chr1	4828259	4828594	Intergenic	AJAP1	0.216349	0.864759	0.347957	0.742854
chr1	5217286	5217505	Intergenic	MIR4417	-0.308226	0.830002	0.530818	0.684736
chr1	5329294	5329547	Intergenic	MIR4417	-1.09747	0.196188	0.497922	0.611363
chr1	5377774	5378032	Intergenic	MIR4417	-0.00997789	0.994119	-0.231134	0.873702
chr1	5388852	5389578	Intergenic	MIR4417	0.200045	0.822241	0.101955	0.914264
chr1	5423089	5423694	Intergenic	MIR4417	0.557973	0.496007	0.206323	0.829171
chr1	5481778	5482041	Intergenic	MIR4417	0.351667	0.761591	0.41648	0.705703
chr1	5482107	5482604	Intergenic	MIR4417	0.0124202	0.991701	0.928118	0.219936
chr1	5509781	5509982	Intergenic	MIR4417	0.348919	0.792432	0.866598	0.430908
chr1	5514463	5514673	Intergenic	MIR4417	-0.301138	0.811821	1.98726	0.0604026
chr1	5632227	5632426	Intergenic	MIR4417	1.14745	0.426674	1.56651	0.175113
chr1	5745781	5746275	Intergenic	MIR4689	0.982227	0.222063	1.05068	0.146704
chr1	5801432	5801714	Intergenic	MIR4689	0.798012	0.451112	0.227929	0.852234
chr1	5975296	5975620	intron	KCNAB2	0.157752	0.879867	0.0583831	0.96105
chr1	5976959	5977158	intron	KCNAB2	0.0334494	0.984195	-0.519389	0.699133
chr1	5991718	5992986	promoter-TSS	KCNAB2	-0.352584	0.36771	0.790066	0.0128686
chr1	5994568	5994813	intron	NPHP4	0.546272	0.514985	0.384232	0.652594
chr1	6002852	6003243	intron	NPHP4	1.34303	0.0822278	0.425333	0.627689
chr1	6007226	6007433	intron	NPHP4	0.671997	0.606767	0.237085	0.878983
chr1	6007542	6007930	intron	NPHP4	1.49219	0.0892787	0.515886	0.607293
chr1	6012953	6013554	intron	KCNAB2	0.853621	0.262075	-0.599762	0.442042
chr1	6025837	6027342	intron	KCNAB2	0.623644	0.131592	0.855388	0.017923
chr1	6027463	6027665	intron	KCNAB2	1.92057	0.0179885	1.16169	0.134558
chr1	6027910	6028789	intron	KCNAB2	0.94625	0.0698813	0.413359	0.445593
chr1	6034660	6034887	5' UTR	KCNAB2	1.07229	0.268316	0.744882	0.452006
chr1	6108990	6109273	intron	KCNAB2	0.33304	0.753922	0.112405	0.925794
chr1	6127673	6128393	intron	CHD5	0.287658	0.717078	0.869853	0.150174
chr1	6148442	6149090	intron	CHD5	1.06803	0.12669	1.0139	0.100545
chr1	6171583	6171844	intron	CHD5	1.19978	0.309352	0.290748	0.828636
chr1	6199063	6200077	promoter-TSS	RPL22	0.0488909	0.94127	0.711617	0.0851681
chr1	6205742	6206580	promoter-TSS	RNF207	1.86034	0.00144217	1.48326	0.00402476
chr1	6235213	6236474	promoter-TSS	ICMT	0.770514	0.0938081	1.36666	0.00120242
chr1	6245310	6245574	exon	HES3	1.73127	0.0485225	1.0721	0.142337
chr1	6259863	6260564	intron	GPR153	0.477755	0.509482	0.440417	0.509481
chr1	6260629	6261372	promoter-TSS	GPR153	0.985832	0.110959	1.54171	0.0041887
chr1	6348348	6349080	intron	ACOT7	0.251631	0.764788	-0.277262	0.722395
chr1	6358765	6359243	promoter-TSS	ACOT7	0.830352	0.264879	1.38707	0.0285119
chr1	6359565	6360189	promoter-TSS	ACOT7	0.82215	0.24509	0.873541	0.167055
chr1	6365004	6365521	intron	ACOT7	-0.594971	0.454078	-1.06689	0.112728
chr1	6368126	6368607	intron	ACOT7	-0.0763805	0.948469	0.215409	0.852819
chr1	6392754	6394343	5' UTR	ACOT7	0.188396	0.695674	0.966368	0.00502673
chr1	6414291	6414941	TTS	HES2	1.46267	0.0730605	0.566613	0.495105
chr1	6419866	6420292	promoter-TSS	HES2	0.40596	0.640732	0.703274	0.377104
chr1	6423700	6423912	promoter-TSS	ESPN	1.06365	0.252927	0.430431	0.708246
chr1	6424811	6425091	5' UTR	ESPN	-0.258239	0.813069	0.709131	0.452633
chr1	6438276	6438499	intron	MIR4252	1.7115	0.155316	0.460741	0.725302
chr1	6440483	6440697	intron	MIR4252	1.36181	0.195939	0.741802	0.499447
chr1	6455316	6455570	intron	TNFRSF25	0.824536	0.346368	-0.253522	0.823843
chr1	6460024	6460854	TTS	TNFRSF25	0.576315	0.304301	0.745386	0.143218
chr1	6465674	6466502	TTS	TNFRSF25	0.751746	0.198941	0.762469	0.154124
chr1	6475434	6475966	intron	TNFRSF25	0.701557	0.340461	0.348483	0.668605
chr1	6489778	6490007	intron	PLEKHG5	1.37506	0.064123	1.14526	0.107334
chr1	6490162	6490574	intron	PLEKHG5	1.6739	0.0363222	1.21074	0.0897433
chr1	6490668	6490891	promoter-TSS	PLEKHG5	1.41865	0.0713378	1.09376	0.111794
chr1	6497048	6497790	promoter-TSS	PLEKHG5	-0.236782	0.756636	0.525491	0.41137
chr1	6511863	6512109	intron	PLEKHG5	1.09146	0.275984	0.36859	0.767139
chr1	6553907	6554931	promoter-TSS	NOL9	0.492936	0.319554	0.942981	0.0218793
chr1	6579471	6580452	promoter-TSS	ZBTB48	0.0353607	0.952952	0.598857	0.118127
chr1	6601018	6601685	intron	KLHL21	1.17562	0.0274617	1.26709	0.00698185
chr1	6601843	6603968	promoter-TSS	KLHL21	0.357666	0.366067	0.935098	0.00364982
chr1	6612876	6615317	exon	PHF13	0.260195	0.517624	0.911369	0.00361939
chr1	6624783	6625771	exon	THAP3	0.101751	0.869714	0.773795	0.0644689
chr1	6656893	6657196	intron	THAP3	1.50557	0.152034	0.355643	0.785367
chr1	6701232	6702346	exon	DNAJC11	0.65992	0.193235	1.05013	0.0125337
chr1	6741788	6741989	Intergenic	LOC100505887	1.04688	0.346207	-0.439461	0.728711
chr1	6742083	6742334	Intergenic	LOC100505887	-0.0592315	0.958479	-1.12206	0.138295
chr1	6743181	6744021	Intergenic	LOC100505887	0.260901	0.775983	0.105174	0.918461
chr1	6784238	6786268	promoter-TSS	CAMTA1	0.0692494	0.872171	1.10915	0.000170198
chr1	6962049	6963926	intron	CAMTA1	2.04638	0.00133203	3.13221	1.19922e-05
chr1	7009529	7010137	intron	CAMTA1	-0.177242	0.862934	-0.0644778	0.954462
chr1	7070290	7070548	intron	CAMTA1	0.276508	0.828417	1.6986	0.0810819
chr1	7390312	7390519	intron	VAMP3	0.254117	0.863649	0.951602	0.480712
chr1	7408523	7409016	intron	VAMP3	-0.0750945	0.944696	0.648614	0.449761
chr1	7503995	7504230	intron	VAMP3	0.232394	0.892363	1.37108	0.217082
chr1	7504284	7504503	intron	VAMP3	-0.127967	0.936041	0.421424	0.745418
chr1	7518894	7519123	intron	VAMP3	0.09695	0.951565	0.695337	0.593068
chr1	7527235	7527607	intron	VAMP3	0.594908	0.559646	0.689152	0.452651
chr1	7549285	7549971	intron	VAMP3	3.37093	8.07197e-05	2.43614	0.000340198
chr1	7559332	7559555	intron	VAMP3	2.0494	0.0763557	0.0960037	0.950878
chr1	7667447	7668040	intron	VAMP3	0.524257	0.493076	0.769172	0.265296
chr1	7669704	7669947	intron	VAMP3	0.5881	0.532966	1.05603	0.19242
chr1	7680170	7680855	intron	VAMP3	-0.143085	0.874691	-0.203978	0.818547
chr1	7704019	7705709	intron	VAMP3	-0.12317	0.83593	0.479367	0.266963
chr1	7770778	7772158	intron	VAMP3	0.857276	0.0717224	0.898696	0.0317487
chr1	7783580	7784811	promoter-TSS	PER3	-0.385939	0.385165	0.721673	0.04716
chr1	7827215	7827642	exon	UTS2	0.99676	0.221729	0.690791	0.362679
chr1	7902582	7902874	Intergenic	TNFRSF9	0.347808	0.747316	1.52397	0.0859758
chr1	7920549	7921057	3' UTR	TNFRSF9	2.69174	0.00242108	3.17447	7.57829e-05
chr1	7930685	7931515	intron	TNFRSF9	2.43412	0.00121493	1.28926	0.022187
chr1	7940589	7941287	intron	TNFRSF9	2.6454	0.00066496	3.29592	1.15208e-05
chr1	7942203	7942913	intron	TNFRSF9	1.16696	0.103044	1.07416	0.0993904
chr1	7948897	7949489	Intergenic	TNFRSF9	2.10274	0.00875258	1.00527	0.147396
chr1	7953778	7954792	Intergenic	PARK7	1.541	0.00165916	2.07203	1.70387e-05
chr1	7960965	7962211	promoter-TSS	PARK7	-0.187709	0.692016	0.429404	0.251241
chr1	7982200	7982468	intron	PARK7	0.391653	0.663795	0.725813	0.399717
chr1	8025657	8026954	promoter-TSS	ERRFI1	0.49941	0.317465	1.0096	0.0143362
chr1	8094613	8094812	Intergenic	ERRFI1	1.44233	0.184403	1.75627	0.0676005
chr1	8097232	8097920	Intergenic	ERRFI1	4.24726	3.06272e-05	2.47899	0.000627691
chr1	8152493	8153774	Intergenic	ERRFI1	-0.462913	0.355121	-0.949962	0.0233072
chr1	8169540	8170256	Intergenic	ERRFI1	-0.226461	0.770804	0.0924071	0.912937
chr1	8182334	8182933	Intergenic	SLC45A1	-0.188138	0.84347	-1.17886	0.0829226
chr1	8217012	8217793	Intergenic	SLC45A1	0.966323	0.161253	1.39568	0.01847
chr1	8270758	8271087	Intergenic	SLC45A1	0.00900388	0.996296	0.435259	0.753832
chr1	8283219	8283477	Intergenic	SLC45A1	1.53365	0.178174	-0.304263	0.823606
chr1	8317735	8318807	intron	SLC45A1	0.16643	0.813649	-0.00595797	0.99442
chr1	8330240	8330783	exon	SLC45A1	0.0346199	0.979295	0.272783	0.806175
chr1	8382917	8383278	intron	RERE	1.16133	0.225559	0.297536	0.795722
chr1	8395455	8395823	intron	RERE	-0.161362	0.868999	0.60777	0.481848
chr1	8396961	8397578	intron	RERE	1.65576	0.0263188	-0.118972	0.911572
chr1	8409037	8409689	intron	RERE	0.849038	0.290313	-0.560502	0.529582
chr1	8423169	8424975	promoter-TSS	RERE	0.65792	0.139556	0.664683	0.0971141
chr1	8430764	8431140	intron	RERE	0.467531	0.60938	0.840346	0.282587
chr1	8431237	8431449	intron	RERE	-0.108724	0.933172	0.797289	0.408236
chr1	8472792	8473093	intron	RERE	1.32496	0.0900497	0.768062	0.373847
chr1	8477297	8477614	intron	RERE	2.23243	0.0100473	4.77549	1.70302e-05
chr1	8495979	8496974	intron	RERE	1.38322	0.0533919	0.286338	0.712515
chr1	8509986	8510679	intron	RERE	-0.473434	0.581771	0.203801	0.848233
chr1	8525180	8526378	intron	RERE	-0.0220409	0.975505	0.919855	0.0431848
chr1	8560944	8561498	intron	RERE	2.13683	0.00567549	0.612604	0.432255
chr1	8603936	8604498	intron	RERE	3.64619	8.75352e-05	2.12528	0.00153861
chr1	8629666	8629930	intron	RERE	0.689049	0.53609	0.249894	0.856961
chr1	8651238	8651559	intron	RERE	0.819921	0.320487	0.702784	0.420092
chr1	8664270	8664588	intron	RERE	0.723029	0.476807	1.09945	0.231848
chr1	8679160	8679475	intron	RERE	2.61778	0.010988	2.45401	0.00647843
chr1	8701143	8701887	intron	RERE	0.727722	0.242372	0.10816	0.896241
chr1	8702911	8703744	intron	RERE	1.84057	0.00236891	1.23008	0.0193228
chr1	8721113	8721319	intron	RERE	0.885374	0.485422	1.38132	0.309845
chr1	8811368	8811858	intron	RERE	0.919205	0.341862	1.02277	0.213518
chr1	8817022	8818379	promoter-TSS	RERE	0.0360547	0.953486	0.509205	0.216803
chr1	8829715	8829981	Intergenic	RERE	0.482256	0.675306	0.479633	0.665273
chr1	8848736	8849312	Intergenic	MIR6728	1.40365	0.0692797	0.902101	0.250173
chr1	8859554	8859804	Intergenic	MIR6728	0.878455	0.355086	0.188084	0.880768
chr1	8877795	8879570	promoter-TSS	ENO1-AS1	0.604868	0.076613	0.815651	0.00626502
chr1	8899723	8900493	Intergenic	ENO1	2.44541	0.000169121	2.43051	6.77701e-05
chr1	8918331	8918560	Intergenic	CA6	1.19853	0.214515	-0.344628	0.762993
chr1	8926886	8927387	Intergenic	CA6	1.00104	0.220303	-0.34259	0.711751
chr1	8946441	8946964	intron	CA6	1.70769	0.0225316	1.04661	0.171256
chr1	8962821	8963248	intron	CA6	1.96088	0.0148046	1.49861	0.0306206
chr1	8970764	8971588	intron	CA6	1.13096	0.0481486	1.03325	0.0535893
chr1	8987062	8987271	Intergenic	SLC2A7	2.71489	0.0177682	0.801903	0.495763
chr1	9004574	9005231	intron	SLC2A7	1.55407	0.0202352	0.571156	0.432821
chr1	9031889	9032183	Intergenic	SLC2A7	0.0207137	0.989163	0.0442234	0.976289
chr1	9038948	9039250	intron	SLC2A7	-0.193759	0.878336	0.580093	0.56191
chr1	9057920	9058170	intron	SLC2A5	-0.423932	0.708122	0.419162	0.717636
chr1	9069527	9069748	5' UTR	SLC2A5	2.65258	0.124994	1.18846	0.38344
chr1	9074982	9075193	Intergenic	SLC2A5	2.23987	0.107483	0.187565	0.912313
chr1	9110973	9111229	intron	GPR157	1.96291	0.0166644	0.357029	0.724013
chr1	9121961	9122514	intron	GPR157	1.01853	0.165836	1.42765	0.0209425
chr1	9128368	9130029	promoter-TSS	GPR157	0.10299	0.865822	0.478057	0.278943
chr1	9181134	9181639	Intergenic	MIR34A	0.737781	0.344141	0.627225	0.446797
chr1	9182249	9182780	Intergenic	MIR34A	0.973334	0.205397	1.4414	0.0458575
chr1	9182970	9183293	Intergenic	MIR34A	1.0223	0.274667	1.26285	0.17844
chr1	9196621	9196881	Intergenic	H6PD	1.14022	0.177533	0.902931	0.245418
chr1	9203624	9204197	Intergenic	H6PD	0.230424	0.809427	0.670785	0.41137
chr1	9234191	9235364	promoter-TSS	H6PD	0.759132	0.0929467	0.913309	0.0207309
chr1	9267142	9267520	3' UTR	SPSB1	1.08151	0.163266	1.00713	0.179294
chr1	9275359	9275995	Intergenic	SPSB1	0.842034	0.251505	0.63081	0.367908
chr1	9292479	9293862	intron	SPSB1	0.386054	0.502514	0.513331	0.31457
chr1	9315318	9316005	intron	SPSB1	2.86217	0.000266997	1.94587	0.00327264
chr1	9337470	9337678	intron	SPSB1	2.07554	0.119997	0.518071	0.69266
chr1	9400212	9400444	Intergenic	LOC100506022	0.0974924	0.940913	-0.358553	0.770013
chr1	9400721	9400944	Intergenic	LOC100506022	0.100514	0.935958	0.266213	0.82344
chr1	9412828	9413905	Intergenic	LOC100506022	2.47755	0.000269614	2.14324	0.000279945
chr1	9426128	9426890	non-coding	LOC100506022	0.245762	0.745693	-0.109417	0.897903
chr1	9428547	9429372	promoter-TSS	LOC100506022	0.0549391	0.930011	0.66157	0.108984
chr1	9456005	9456230	Intergenic	LOC100506022	1.69522	0.0968911	0.563131	0.63118
chr1	9494865	9495796	Intergenic	SLC25A33	1.26852	0.0519685	0.258399	0.748872
chr1	9504658	9504860	Intergenic	SLC25A33	0.36921	0.779275	0.998253	0.375485
chr1	9538970	9540410	5' UTR	SLC25A33	0.90226	0.0224823	1.10213	0.00191761
chr1	9588342	9589683	exon	TMEM201	0.627794	0.180588	1.07208	0.00618126
chr1	9626897	9627769	Intergenic	PIK3CD	0.914636	0.0705777	0.973252	0.029632
chr1	9628715	9630138	Intergenic	PIK3CD	1.47865	0.00106508	1.63444	9.97804e-05
chr1	9651540	9653054	TTS	PIK3CD	0.847161	0.0784013	0.640605	0.154653
chr1	9671577	9671780	intron	C1orf200	1.41368	0.208275	0.792669	0.549035
chr1	9687241	9687910	intron	C1orf200	1.78361	0.00368936	1.82982	0.000762432
chr1	9689109	9689967	intron	C1orf200	0.805555	0.127141	0.552989	0.276404
chr1	9715431	9715913	exon	C1orf200	0.939607	0.165404	-0.072956	0.938406
chr1	9717241	9718098	intron	C1orf200	0.382969	0.50139	-0.201554	0.739578
chr1	9724956	9725164	intron	C1orf200	1.65463	0.0296948	1.08856	0.14768
chr1	9728566	9729190	TTS	C1orf200	-0.144363	0.865712	-1.07817	0.0834027
chr1	9786694	9786926	intron	CLSTN1	1.46786	0.166087	0.0687711	0.964853
chr1	9787550	9788199	intron	CLSTN1	0.621151	0.443608	-0.661689	0.366365
chr1	9823051	9823372	intron	CLSTN1	0.366084	0.682129	0.320565	0.736493
chr1	9823443	9824699	5' UTR	CLSTN1	0.590583	0.239924	0.655685	0.133631
chr1	9825307	9826054	Intergenic	CLSTN1	1.00355	0.121123	0.390178	0.585117
chr1	9836210	9836409	Intergenic	CLSTN1	1.24823	0.26593	0.09546	0.949665
chr1	9850071	9850600	3' UTR	CLSTN1	0.24963	0.784658	0.489952	0.551003
chr1	9850655	9851034	intron	CLSTN1	0.31658	0.766227	0.520785	0.571456
chr1	9867313	9867978	intron	CTNNBIP1	0.353717	0.679002	0.687892	0.343545
chr1	9882238	9882693	intron	CTNNBIP1	0.883476	0.306411	0.400605	0.638466
chr1	9900595	9900840	intron	CTNNBIP1	0.334912	0.790014	0.208544	0.869795
chr1	9909309	9911190	promoter-TSS	CTNNBIP1	-0.0572801	0.904915	0.400687	0.219633
chr1	9942691	9943792	promoter-TSS	NMNAT1	1.01272	0.0972377	1.77956	0.000858072
chr1	9950222	9950855	intron	NMNAT1	0.735595	0.284411	0.546572	0.437642
chr1	9997093	9998088	intron	RBP7	0.434367	0.593783	-0.233804	0.785332
chr1	10032373	10033659	promoter-TSS	UBE4B	0.155152	0.762163	1.14283	0.00163779
chr1	10074231	10074496	intron	UBE4B	2.33954	0.040578	1.26512	0.224531
chr1	10074556	10074821	intron	UBE4B	1.0954	0.252748	2.8949	0.00143685
chr1	10170165	10170692	intron	KIF1B	5.88731	1.62021e-06	2.94649	0.000104043
chr1	10189642	10189910	Intergenic	KIF1B	1.05106	0.330977	1.14221	0.234584
chr1	10209865	10211296	promoter-TSS	KIF1B	0.50409	0.249975	0.666807	0.0761494
chr1	10283525	10283755	intron	RNU6-9	2.09031	0.043741	1.19581	0.325886
chr1	10398330	10399807	promoter-TSS	PGD	0.255507	0.555664	0.680003	0.0416052
chr1	10415267	10415524	intron	APITD1-CORT	2.92403	0.00147597	1.55208	0.0867837
chr1	10429941	10431165	promoter-TSS	APITD1	0.591251	0.277353	0.97367	0.0305911
chr1	10472012	10472904	promoter-TSS	DFFA	-0.162245	0.806139	0.23981	0.685086
chr1	10474621	10475514	intron	PEX14	0.968904	0.0515561	1.07129	0.0150555
chr1	10494652	10495688	intron	PEX14	0.802967	0.135538	0.737526	0.130565
chr1	10507343	10507554	intron	PEX14	1.04579	0.225862	-0.0846244	0.946967
chr1	10510717	10511408	intron	PEX14	1.1763	0.0275384	0.790953	0.103743
chr1	10525039	10525299	intron	PEX14	1.96641	0.15646	-0.939364	0.369793
chr1	10525357	10525556	intron	PEX14	4.0892	0.0140356	-1.1472	0.175035
chr1	10693801	10695231	intron	CASZ1	0.335432	0.500284	0.886608	0.0195846
chr1	10716516	10716754	intron	CASZ1	0.907999	0.44991	0.258604	0.850782
chr1	10755851	10756088	intron	CASZ1	0.0219967	0.986446	-0.318295	0.7692
chr1	10756140	10756419	intron	CASZ1	0.702777	0.458836	-0.226699	0.8386
chr1	10788725	10789134	intron	CASZ1	1.46401	0.0786532	0.217021	0.834957
chr1	10819888	10820126	Intergenic	CASZ1	1.02901	0.343634	0.0398224	0.979704
chr1	10866634	10867540	Intergenic	CASZ1	0.221986	0.780791	0.253944	0.737703
chr1	10904778	10905095	Intergenic	C1orf127	-0.569668	0.562419	0.616278	0.493671
chr1	10910139	10910442	Intergenic	C1orf127	0.865298	0.374002	0.457596	0.644533
chr1	10917981	10918287	Intergenic	C1orf127	-0.369202	0.744151	-1.77469	0.020279
chr1	10931989	10932417	Intergenic	C1orf127	0.907472	0.242435	0.048939	0.962353
chr1	10940007	10940688	Intergenic	C1orf127	1.87524	0.00449553	1.62491	0.0056589
chr1	10961215	10961497	intron	C1orf127	1.40535	0.0537332	1.5359	0.0306946
chr1	10965591	10966017	intron	C1orf127	1.39489	0.0493707	0.818236	0.233392
chr1	10973603	10973827	intron	C1orf127	0.0653564	0.965966	0.316512	0.820942
chr1	11011965	11013350	promoter-TSS	TARDBP	0.279017	0.580705	0.708592	0.0616296
chr1	11037812	11038108	intron	MASP2	0.772632	0.417958	0.477878	0.645073
chr1	11044623	11044842	TTS	MASP2	1.19484	0.331715	0.138168	0.922512
chr1	11059521	11060608	promoter-TSS	SRM	0.364315	0.443368	0.605127	0.130287
chr1	11099332	11100311	promoter-TSS	EXOSC10	0.997549	0.0397591	1.14745	0.00854745
chr1	11253172	11253391	intron	MTOR	0.785482	0.628629	-0.579086	0.673301
chr1	11262125	11263129	promoter-TSS	MTOR	-0.0139891	0.98307	0.343929	0.468112
chr1	11272609	11273917	promoter-TSS	UBIAD1	0.556344	0.259024	1.05086	0.00913001
chr1	11280853	11281401	intron	UBIAD1	0.531769	0.522226	0.00942872	0.994116
chr1	11320105	11320479	Intergenic	UBIAD1	1.43569	0.121693	0.236081	0.83766
chr1	11335347	11335878	Intergenic	UBIAD1	0.370467	0.703069	-0.792138	0.27788
chr1	11337411	11337620	Intergenic	UBIAD1	0.680742	0.553397	0.68844	0.520504
chr1	11383991	11384678	Intergenic	PTCHD2	2.13768	0.00380059	1.93705	0.00427229
chr1	11478510	11479645	promoter-TSS	PTCHD2	0.824776	0.123377	0.9358	0.0468911
chr1	11501689	11501906	exon	PTCHD2	0.246997	0.875504	0.318584	0.832839
chr1	11621853	11622067	Intergenic	LOC101929181	0.307692	0.871372	-0.353039	0.861247
chr1	11650254	11650896	exon	FBXO44	0.817617	0.198874	0.192697	0.796467
chr1	11654413	11654701	promoter-TSS	FBXO44	0.701744	0.412057	0.893674	0.253614
chr1	11654894	11655315	promoter-TSS	FBXO44	0.867921	0.237428	0.18719	0.841073
chr1	11663872	11665095	intron	FBXO6	1.03509	0.0375415	0.639305	0.167872
chr1	11680565	11681820	promoter-TSS	MAD2L2	0.732746	0.0855838	0.951718	0.0108799
chr1	11691389	11691940	promoter-TSS	MAD2L2	1.07052	0.156098	0.577183	0.444465
chr1	11693171	11693572	intron	DRAXIN	0.445511	0.644028	0.528734	0.513906
chr1	11719152	11720188	exon	AGTRAP	-0.351323	0.597197	-0.363477	0.550655
chr1	11735809	11736913	intron	AGTRAP	0.949148	0.0863378	1.07097	0.0284203
chr1	11740689	11740942	intron	AGTRAP	1.28151	0.168609	0.242897	0.830347
chr1	11748745	11749623	intron	C1orf167	0.939956	0.133905	0.465426	0.48495
chr1	11766141	11766343	exon	C1orf167	0.852618	0.468101	0.421372	0.737668
chr1	11803242	11803935	intron	CLCN6	0.969457	0.105137	0.0765183	0.924711
chr1	11805263	11806638	promoter-TSS	CLCN6	0.419073	0.311028	0.986014	0.00370535
chr1	11838521	11838800	non-coding	NPPA-AS1	-0.135119	0.9057	0.991434	0.249481
chr1	11859058	11859698	promoter-TSS	NPPB	0.567779	0.491879	0.263316	0.770047
chr1	11898698	11898940	Intergenic	RNU5E-1	1.61253	0.102312	-0.529573	0.675572
chr1	11907590	11907791	promoter-TSS	RNU5E-1	0.187797	0.856187	-0.487088	0.593068
chr1	11907880	11909908	TTS	RNU5E-1	-0.232891	0.655502	0.392862	0.367743
chr1	11925867	11926865	promoter-TSS	KIAA2013	0.696234	0.209927	0.871477	0.0679197
chr1	11934252	11935157	promoter-TSS	PLOD1	1.31604	0.012682	0.564161	0.267064
chr1	11966810	11967089	intron	MFN2	1.10922	0.302603	0.292714	0.842301
chr1	11979827	11980809	5' UTR	MFN2	0.376286	0.394305	1.05179	0.00349002
chr1	12018995	12019931	5' UTR	MIIP	0.516708	0.303633	0.441037	0.341174
chr1	12040569	12040800	Intergenic	MIR6729	0.901003	0.349033	1.32552	0.16369
chr1	12046909	12048019	Intergenic	TNFRSF8	2.24277	0.000431672	2.12705	0.000182528
chr1	12052215	12052457	Intergenic	TNFRSF8	3.24578	0.000635752	2.82531	0.000232496
chr1	12057394	12057950	Intergenic	TNFRSF8	2.51637	0.00137341	1.71847	0.00994441
chr1	12063249	12064038	exon	TNFRSF8	1.47736	0.0284594	0.684204	0.324485
chr1	12068100	12068383	intron	TNFRSF8	2.82991	0.00520537	0.373915	0.740689
chr1	12079438	12079691	intron	TNFRSF8	1.35257	0.16726	1.61928	0.091354
chr1	12087581	12089125	intron	TNFRSF8	1.45252	0.00577452	1.94511	0.000132872
chr1	12118814	12119030	intron	MIR7846	1.16641	0.237276	-0.126272	0.926093
chr1	12125074	12125330	intron	MIR7846	0.393788	0.703585	1.43349	0.11913
chr1	12132844	12133304	intron	MIR7846	0.0288579	0.981947	-0.516856	0.561661
chr1	12143521	12143967	3' UTR	MIR7846	1.47409	0.0634166	0.421398	0.652218
chr1	12150579	12151188	Intergenic	MIR7846	-0.115462	0.900312	-0.633857	0.338298
chr1	12157635	12157853	Intergenic	MIR7846	2.76028	0.00303898	1.97755	0.0137595
chr1	12161649	12162331	Intergenic	MIR7846	3.07081	1.47515e-05	1.15537	0.0161387
chr1	12166910	12167720	TTS	TNFRSF1B	0.664212	0.247025	1.22971	0.0109087
chr1	12173529	12174129	intron	TNFRSF1B	-0.211542	0.790399	-0.723463	0.188238
chr1	12177709	12178619	intron	TNFRSF1B	-0.234785	0.691391	-0.637588	0.148048
chr1	12178851	12179561	intron	TNFRSF1B	1.04191	0.0686307	0.546718	0.345893
chr1	12208997	12209372	TTS	MIR4632	1.23825	0.0794484	0.886727	0.182872
chr1	12210739	12211059	Intergenic	VPS13D	0.151248	0.885672	0.465686	0.635018
chr1	12229681	12231261	intron	VPS13D	0.655211	0.155829	0.42007	0.363336
chr1	12296583	12296816	intron	VPS13D	4.04044	0.00245258	3.32689	0.00131151
chr1	12345178	12345943	intron	VPS13D	1.35943	0.0445063	0.53889	0.472499
chr1	12384936	12385207	intron	SNORA59A	0.901848	0.363702	1.61138	0.0973582
chr1	12386050	12386593	exon	SNORA59A	1.10397	0.126582	0.293087	0.744807
chr1	12407636	12407879	intron	SNORA59A	0.729939	0.54002	1.38287	0.204298
chr1	12434072	12434649	intron	SNORA59A	1.94514	0.00652599	2.38377	0.000210379
chr1	12435565	12436183	intron	SNORA59A	1.85217	0.00594823	1.76661	0.00285306
chr1	12438410	12439022	intron	SNORA59A	1.44565	0.0262576	1.93721	0.000896643
chr1	12449267	12450233	intron	SNORA59A	0.834991	0.116068	1.03315	0.0286611
chr1	12472839	12473780	intron	SNORA59A	1.70596	0.00332043	1.29291	0.0106715
chr1	12478476	12478771	intron	SNORA59A	1.88971	0.0320398	0.624208	0.519366
chr1	12480906	12481376	intron	SNORA59A	2.55436	0.00106416	1.45056	0.0264765
chr1	12502583	12502782	intron	SNORA59A	1.11783	0.32347	3.45048	0.0105517
chr1	12510509	12511324	3' UTR	SNORA59B	0.377276	0.544936	0.470749	0.401637
chr1	12518812	12519620	Intergenic	SNORA59B	2.47057	0.00176415	2.73336	0.000227259
chr1	12540184	12540532	Intergenic	SNORA59B	1.58296	0.11792	0.886412	0.354918
chr1	12578864	12579178	promoter-TSS	MIR6730	0.992373	0.322535	0.446379	0.703894
chr1	12595796	12596063	intron	MIR6730	0.694607	0.455484	-0.035078	0.979665
chr1	12601479	12601699	intron	DHRS3	0.906666	0.388696	0.717495	0.501745
chr1	12604257	12604843	intron	DHRS3	0.235336	0.767447	0.551349	0.394588
chr1	12618064	12618747	promoter-TSS	DHRS3	0.604285	0.302075	0.590748	0.279927
chr1	12618894	12619492	Intergenic	DHRS3	1.74567	0.00629786	1.61112	0.004464
chr1	12658891	12659091	intron	AADACL4	0.516924	0.684607	1.06838	0.393647
chr1	13584194	13584393	intron	PDPN	0.295242	0.859162	0.37405	0.830945
chr1	13665549	13666171	Intergenic	PRDM2	0.203287	0.846366	0.859258	0.261701
chr1	13667741	13668180	Intergenic	PRDM2	2.25097	0.0409404	0.447191	0.659251
chr1	13699725	13701029	intron	PRDM2	0.21628	0.708485	0.2854	0.58477
chr1	13702710	13703341	intron	PRDM2	1.17302	0.070492	1.20976	0.02353
chr1	13725774	13726007	intron	PRDM2	-0.584598	0.510781	0.336446	0.74246
chr1	13730525	13731517	exon	PRDM2	-0.751284	0.0827838	-0.00863941	0.990147
chr1	13733254	13733454	intron	PRDM2	-0.487571	0.636357	-0.716006	0.447774
chr1	13748774	13750130	promoter-TSS	PRDM2	-0.39252	0.361502	0.642814	0.0759141
chr1	13820596	13820815	intron	PRDM2	0.646209	0.605518	0.723939	0.498239
chr1	13828806	13829324	Intergenic	PRDM2	0.710587	0.381882	0.420228	0.642407
chr1	13833267	13833488	Intergenic	PRDM2	0.299657	0.833451	-0.142488	0.933667
chr1	13898319	13898596	Intergenic	PRDM2	0.443318	0.775782	0.297122	0.849592
chr1	13960474	13960731	Intergenic	PRDM2	-0.0145971	0.989887	1.69509	0.0318214
chr1	14597993	14598299	promoter-TSS	KAZN	0.102374	0.933831	0.251436	0.828045
chr1	14598772	14599892	intron	KAZN	0.854448	0.293175	2.0028	0.00311681
chr1	14915590	14915836	intron	KAZN	0.354446	0.774982	0.439872	0.716444
chr1	14923797	14925007	exon	KAZN	0.158458	0.839057	1.46039	0.00717839
chr1	14937800	14938033	intron	KAZN	-0.512136	0.668189	1.31628	0.241367
chr1	14968804	14969619	intron	KAZN	0.410247	0.594622	1.18774	0.0471298
chr1	14977395	14977603	intron	KAZN	0.616391	0.641821	0.150742	0.922137
chr1	15008278	15008487	intron	KAZN	0.807974	0.49708	0.438334	0.728728
chr1	15027908	15028193	intron	KAZN	0.551775	0.64898	-0.514741	0.66313
chr1	15031081	15031308	intron	KAZN	-0.438973	0.720253	0.213764	0.881042
chr1	15037941	15038233	intron	KAZN	0.929494	0.365671	0.211555	0.876141
chr1	15056943	15057142	intron	TMEM51-AS1	0.842073	0.45258	-0.0369604	0.981292
chr1	15073555	15073976	intron	TMEM51-AS1	-0.0513697	0.964592	2.12361	0.0107617
chr1	15090343	15090620	intron	TMEM51-AS1	0.4065	0.736493	1.84297	0.0541508
chr1	15094938	15095173	intron	TMEM51-AS1	0.601393	0.640106	0.476389	0.721521
chr1	15100106	15100529	intron	TMEM51-AS1	0.455087	0.613545	0.373617	0.683437
chr1	15112491	15112694	non-coding	TMEM51-AS1	1.24206	0.200437	2.00782	0.0143941
chr1	15128451	15128665	intron	TMEM51-AS1	1.07235	0.225438	0.056346	0.966119
chr1	15128773	15128974	intron	TMEM51-AS1	0.815492	0.520662	0.87921	0.47635
chr1	15140011	15140244	intron	TMEM51-AS1	0.642814	0.652567	0.120378	0.94671
chr1	15153672	15154093	5' UTR	TMEM51	1.55427	0.0483716	1.34338	0.104637
chr1	15154376	15154620	intron	TMEM51	1.37157	0.186001	1.43621	0.154481
chr1	15231474	15232151	Intergenic	FHAD1	3.3112	0.00010877	2.87273	6.84182e-05
chr1	15247073	15247621	promoter-TSS	FHAD1	1.68771	0.0310999	2.03938	0.00358382
chr1	15248934	15249500	intron	FHAD1	3.40389	0.000585554	1.72928	0.0175555
chr1	15252769	15252979	intron	FHAD1	2.23289	0.109509	1.2762	0.351964
chr1	15261103	15261695	intron	FHAD1	2.03406	0.00688682	1.30659	0.0521576
chr1	15272730	15272943	intron	FHAD1	1.58673	0.110277	1.3004	0.155534
chr1	15297255	15297465	intron	FHAD1	1.12727	0.319933	0.784203	0.503486
chr1	15323438	15324028	intron	FHAD1	0.975034	0.302424	0.976292	0.255436
chr1	15345795	15346028	intron	EFHD2	0.835365	0.408145	0.766026	0.338187
chr1	15352418	15352978	intron	EFHD2	1.10068	0.158686	1.11509	0.0851408
chr1	15409207	15410456	promoter-TSS	EFHD2	-0.104229	0.862019	0.681295	0.089929
chr1	15416081	15416295	intron	EFHD2	1.55964	0.0759078	1.2251	0.124125
chr1	15417227	15417940	intron	EFHD2	1.87361	0.00523881	1.84182	0.0014687
chr1	15430839	15431628	TTS	CTRC	1.22117	0.0667733	0.39107	0.588175
chr1	15523990	15525396	promoter-TSS	CASP9	0.162071	0.718699	1.04697	0.00111529
chr1	15526305	15527229	promoter-TSS	DNAJC16	0.52804	0.194289	1.35971	0.000198734
chr1	15577982	15578238	intron	AGMAT	1.52588	0.124591	0.948758	0.434248
chr1	15578799	15579635	intron	AGMAT	0.809432	0.225908	-0.231504	0.789221
chr1	15584343	15585246	exon	AGMAT	1.17589	0.0321076	1.34218	0.00732131
chr1	15603210	15604004	Intergenic	DDI2	0.0752926	0.920379	0.140772	0.842893
chr1	15616829	15618339	5' UTR	DDI2	0.909878	0.0229907	1.19246	0.00111785
chr1	15684027	15685068	5' UTR	PLEKHM2	0.383779	0.547511	0.0458902	0.95483
chr1	15696794	15697651	intron	PLEKHM2	0.77152	0.249018	0.996381	0.10273
chr1	15757624	15757910	promoter-TSS	FBLIM1	1.2995	0.189047	0.673525	0.516094
chr1	15758870	15759354	intron	FBLIM1	1.22642	0.13945	-0.554049	0.542835
chr1	15791915	15792473	Intergenic	UQCRHL	1.0329	0.185901	0.705098	0.385448
chr1	15834195	15836348	non-coding	SPEN	0.169111	0.696252	0.984745	0.0016135
chr1	15836862	15837347	intron	SPEN	1.28842	0.0466276	1.47547	0.00706496
chr1	15847179	15848727	promoter-TSS	SPEN	-0.036313	0.951173	0.552151	0.153632
chr1	15886274	15886911	intron	MIR5096	0.802435	0.3106	0.492564	0.555111
chr1	15917130	15917332	intron	MIR5096	1.08278	0.386349	0.823563	0.474414
chr1	15919237	15919801	intron	MIR5096	3.59615	9.36535e-05	2.21241	0.000799306
chr1	15949322	15950312	intron	ZBTB17	1.87158	0.000489045	1.25112	0.00385362
chr1	15950617	15951060	intron	ZBTB17	2.1149	0.00370439	2.59116	0.000193437
chr1	15951147	15951370	intron	ZBTB17	1.67815	0.0708735	1.66216	0.0152009
chr1	15965927	15966774	intron	ZBTB17	2.77079	7.59847e-05	3.6324	1.69495e-06
chr1	15975153	15976459	intron	ZBTB17	0.856455	0.0547261	1.45675	0.000315736
chr1	16012973	16013385	TTS	HSPB7	1.62471	0.0264321	1.78456	0.00584556
chr1	16032738	16033324	intron	CLCNKB	1.35647	0.0684715	1.39087	0.0485616
chr1	16041591	16042142	Intergenic	CLCNKB	0.570388	0.524371	0.734522	0.387565
chr1	16055561	16056551	intron	CLCNKB	0.848739	0.185143	0.809577	0.169475
chr1	16063759	16064028	intron	FAM131C	2.2569	0.107958	0.747988	0.628523
chr1	16073315	16073903	promoter-TSS	FAM131C	1.3464	0.0446751	0.275898	0.741958
chr1	16078891	16079476	Intergenic	FAM131C	0.729757	0.310159	0.238117	0.774443
chr1	16082309	16082512	Intergenic	FAM131C	1.89289	0.0507224	-0.00738507	0.995624
chr1	16122776	16123355	Intergenic	EPHA2	0.882585	0.410781	0.845553	0.35544
chr1	16162248	16162837	Intergenic	EPHA2	0.276138	0.739926	1.13308	0.0704963
chr1	16167553	16168288	Intergenic	EPHA2	0.388093	0.581948	0.302029	0.67008
chr1	16187949	16188202	Intergenic	ARHGEF19	1.41833	0.102659	0.163854	0.885859
chr1	16191655	16192160	Intergenic	ARHGEF19	1.4203	0.0877124	0.672346	0.457056
chr1	16198690	16199042	intron	ARHGEF19	1.52532	0.0906853	0.23723	0.829872
chr1	16206237	16207421	intron	ARHGEF19	0.0955706	0.864029	0.216342	0.645552
chr1	16216933	16217963	Intergenic	ARHGEF19	0.582306	0.269381	0.574564	0.218602
chr1	16236169	16237587	5' UTR	RSG1	0.0401563	0.95012	0.590383	0.15439
chr1	16244249	16244507	Intergenic	RSG1	0.891596	0.438932	-0.314454	0.832122
chr1	16244632	16244868	Intergenic	RSG1	-0.347287	0.761804	0.28004	0.828761
chr1	16250942	16251153	exon	RSG1	0.43977	0.758843	0.0727691	0.96403
chr1	16351796	16352974	promoter-TSS	FBXO42	0.466938	0.364557	0.790982	0.064203
chr1	16366738	16368215	intron	SZRD1	0.273094	0.556406	0.791173	0.0234287
chr1	16420595	16421309	intron	SPATA21	1.20214	0.0587388	0.216761	0.779095
chr1	16440304	16441593	intron	NECAP2	0.805669	0.0820608	0.871761	0.0332487
chr1	16498569	16499920	Intergenic	CROCCP3	0.859706	0.0690598	0.999441	0.0148677
chr1	16605284	16605991	intron	NBPF1	0.41314	0.621241	0.747909	0.286725
chr1	16607226	16607898	intron	NBPF1	0.563496	0.499279	0.550523	0.477497
chr1	16613028	16614044	promoter-TSS	NBPF1	0.423929	0.334791	1.32632	0.000429674
chr1	16624009	16624220	intron	CROCCP2	0.297729	0.758077	0.65342	0.458755
chr1	16625745	16626071	non-coding	CROCCP2	0.351777	0.673722	0.0143883	0.989644
chr1	16631023	16631312	promoter-TSS	CROCCP2	-0.013306	0.988797	-0.415654	0.627579
chr1	16644206	16645689	promoter-TSS	MST1P2	0.375925	0.415693	0.387983	0.360066
chr1	16677948	16678482	Intergenic	MIR3675	0.341782	0.696844	1.07715	0.103989
chr1	16715817	16716063	intron	ESPNP	-0.0667055	0.961123	0.630881	0.570109
chr1	16716692	16717345	intron	ESPNP	0.994841	0.25266	0.0661656	0.954165
chr1	16718473	16719272	intron	ESPNP	0.62364	0.451732	0.253	0.793375
chr1	16725026	16725656	Intergenic	ESPNP	1.04754	0.14849	0.296271	0.71684
chr1	16727156	16728120	Intergenic	FAM231A	1.74671	0.00802242	1.11668	0.0558278
chr1	16888921	16889855	Intergenic	RNU1-2	0.963248	0.141148	1.06366	0.0675557
chr1	16895498	16895766	promoter-TSS	RNU1-2	0.337576	0.723103	1.59843	0.0155558
chr1	16895830	16896859	TTS	RNU1-28P	0.291374	0.720569	0.692885	0.272255
chr1	16903914	16905589	Intergenic	RNU1-28P	-0.00333484	0.995705	0.205172	0.657708
chr1	16913390	16914600	Intergenic	CROCC	0.0936381	0.862335	0.553263	0.138159
chr1	16921582	16922238	promoter-TSS	CROCC	1.20609	0.0722273	0.491708	0.49508
chr1	16948270	16948474	exon	CROCC	0.829259	0.454194	0.206342	0.880471
chr1	16951626	16952122	intron	MFAP2	0.0606815	0.954363	0.693129	0.379454
chr1	16958470	16958726	exon	MFAP2	2.36028	0.0175177	-0.569354	0.632623
chr1	16960597	16961369	exon	MFAP2	1.19435	0.0648342	0.729241	0.242638
chr1	17002014	17002249	intron	ATP13A2	0.339808	0.782486	0.198096	0.891089
chr1	17011195	17012282	exon	ATP13A2	0.188936	0.751198	0.361737	0.470603
chr1	17053635	17054614	promoter-TSS	SDHB	0.24762	0.610203	0.894191	0.0134731
chr1	17059617	17060113	Intergenic	SDHB	1.45273	0.0797418	0.883852	0.271625
chr1	17075763	17076014	intron	SDHB	0.641586	0.647399	1.61072	0.128456
chr1	17119167	17119832	promoter-TSS	PADI2	0.521797	0.561501	0.617381	0.429342
chr1	17125681	17126168	Intergenic	PADI2	1.30442	0.103308	0.873642	0.251259
chr1	17162830	17163077	Intergenic	PADI1	0.781936	0.473369	0.14509	0.912534
chr1	17186445	17186865	Intergenic	PADI1	-0.11371	0.919589	1.17812	0.144392
chr1	17201528	17201776	Intergenic	PADI1	1.69624	0.0697708	2.60415	0.00311267
chr1	17201886	17202103	Intergenic	PADI1	1.95735	0.0574655	2.18868	0.0319165
chr1	17207866	17208374	intron	PADI1	2.88917	0.00100128	2.65484	0.00057939
chr1	17212945	17213179	intron	PADI1	-0.33858	0.828315	0.220848	0.886525
chr1	17336296	17336510	intron	PADI4	0.330691	0.795122	1.43353	0.149919
chr1	17356103	17356411	intron	PADI6	1.15498	0.184938	0.360953	0.701899
chr1	17419764	17420110	intron	RCC2	0.29968	0.757044	-0.155728	0.882644
chr1	17426025	17426289	intron	RCC2	0.401887	0.739309	0.0972477	0.947354
chr1	17432346	17432641	intron	RCC2	1.33631	0.123249	0.93632	0.267158
chr1	17437526	17439038	exon	RCC2	1.23933	0.00535286	1.63263	0.000105166
chr1	17439515	17440118	promoter-TSS	RCC2	0.230111	0.756456	0.976278	0.058184
chr1	17494169	17494693	Intergenic	ARHGEF10L	2.02545	0.00726331	1.1973	0.0769539
chr1	17539442	17540119	promoter-TSS	ARHGEF10L	0.460393	0.582743	0.388209	0.64894
chr1	18110231	18110643	intron	IGSF21	0.535515	0.59527	1.41805	0.0448846
chr1	18334723	18334995	intron	KLHDC7A	0.015093	0.995653	-0.0193758	0.991877
chr1	18482681	18482997	exon	KLHDC7A	-0.192517	0.881609	0.663873	0.501602
chr1	18557672	18558153	Intergenic	PAX7	0.467	0.642982	0.650997	0.497558
chr1	18586794	18587082	Intergenic	PAX7	0.0798618	0.957796	0.845954	0.422156
chr1	18597338	18597778	Intergenic	PAX7	0.932776	0.259196	0.785443	0.32223
chr1	18643340	18644017	intron	PAX7	-0.304998	0.73834	1.10713	0.119463
chr1	18820612	18821275	Intergenic	TAS1R2	0.632734	0.496327	0.603312	0.530365
chr1	18902239	18903221	promoter-TSS	ALDH4A1	-0.0217641	0.974513	-0.0244193	0.971695
chr1	18913284	18913527	intron	ALDH4A1	0.787204	0.461442	0.859499	0.38525
chr1	18926371	18928114	intron	ALDH4A1	1.32097	0.0020497	0.549182	0.165278
chr1	18948473	18948863	intron	IFFO2	-0.496974	0.546704	-0.812543	0.228245
chr1	18951846	18952439	intron	IFFO2	1.28202	0.0183156	0.831442	0.0835044
chr1	18955606	18957339	promoter-TSS	IFFO2	0.107781	0.834644	0.412445	0.278472
chr1	18965448	18965785	Intergenic	IFFO2	3.35629	0.00136646	1.10446	0.173449
chr1	18965880	18966099	Intergenic	IFFO2	1.41771	0.142869	1.34979	0.151214
chr1	19010907	19011618	Intergenic	IFFO2	1.99056	0.00125991	1.61614	0.00353259
chr1	19045376	19045609	Intergenic	IFFO2	-0.270694	0.870684	0.267565	0.847661
chr1	19057615	19057905	Intergenic	IFFO2	1.13305	0.372292	-0.302456	0.852292
chr1	19074340	19075226	3' UTR	IFFO2	0.120431	0.87956	-0.972723	0.0809694
chr1	19124105	19124441	intron	UBR4	1.53383	0.0666115	0.803852	0.352067
chr1	19124496	19124798	exon	UBR4	2.54379	0.00369912	1.98253	0.0111191
chr1	19140621	19140840	intron	UBR4	1.84192	0.0713034	0.941495	0.359793
chr1	19185945	19186144	intron	UBR4	2.58066	0.074139	1.09801	0.497609
chr1	19186217	19186526	intron	UBR4	3.37391	0.00292374	1.71404	0.0881779
chr1	19209476	19210872	promoter-TSS	UBR4	0.709211	0.091209	1.25311	0.000979422
chr1	19241199	19241787	intron	EMC1	0.457667	0.571809	0.0748039	0.941357
chr1	19251228	19252308	promoter-TSS	MRTO4	0.194062	0.747566	0.542105	0.243386
chr1	19288582	19289189	promoter-TSS	AKR7A3	0.566902	0.458734	0.379161	0.643947
chr1	19311707	19312725	promoter-TSS	PQLC2	0.580375	0.260224	0.966304	0.0263004
chr1	19341475	19341891	intron	PQLC2	0.230881	0.830001	0.489894	0.579174
chr1	19390817	19391457	intron	PQLC2	0.457247	0.563644	-0.0643551	0.949665
chr1	19406032	19406337	intron	CAPZB	0.586045	0.620167	0.766493	0.501042
chr1	19448224	19448473	intron	CAPZB	1.2187	0.294995	1.51823	0.136775
chr1	19459602	19459978	intron	CAPZB	1.54846	0.0261884	1.0417	0.108984
chr1	19461105	19461308	intron	CAPZB	1.3252	0.177849	0.043497	0.976808
chr1	19463065	19463713	intron	CAPZB	-0.170701	0.835488	-1.37107	0.0131529
chr1	19468206	19468847	intron	CAPZB	0.300553	0.706557	-0.560577	0.388852
chr1	19476730	19477971	intron	CAPZB	1.68433	0.0045196	0.521667	0.364689
chr1	19485028	19486335	promoter-TSS	CAPZB	-0.0123248	0.98397	0.504235	0.198938
chr1	19582482	19582759	Intergenic	MINOS1	3.025	0.00820102	0.492971	0.6735
chr1	19596443	19597827	intron	MINOS1	0.698414	0.10575	1.3106	0.000708138
chr1	19605905	19606122	intron	RPS14P3	1.34702	0.267265	0.937954	0.426733
chr1	19643720	19644832	5' UTR	NBL1	0.562386	0.318632	0.574978	0.274251
chr1	19644949	19645233	promoter-TSS	NBL1	1.24179	0.122861	0.437243	0.643925
chr1	19651053	19651271	intron	NBL1	1.83837	0.0328303	0.477288	0.638778
chr1	19664593	19665271	promoter-TSS	HTR6	0.733115	0.316016	-0.856947	0.220629
chr1	19687945	19688956	intron	HTR6	-0.404641	0.5995	-0.828865	0.176273
chr1	19704412	19704850	intron	HTR6	0.869972	0.294218	-0.0863999	0.939632
chr1	19711069	19711419	intron	HTR6	2.67362	0.000883232	0.517151	0.604849
chr1	19715455	19716021	intron	HTR6	2.10854	0.00385778	0.118437	0.902026
chr1	19799346	19800473	promoter-TSS	TMCO4	0.90629	0.0892787	0.846648	0.0718896
chr1	19814594	19814814	exon	RNF186	0.709096	0.594411	0.461216	0.763485
chr1	19881940	19883077	5' UTR	OTUD3	0.0015941	0.998253	0.471466	0.314571
chr1	20058432	20058998	Intergenic	PLA2G5	0.955529	0.256144	0.969976	0.19212
chr1	20101207	20101831	Intergenic	PLA2G2D	0.94465	0.322656	-0.0473299	0.968586
chr1	20113038	20113254	3' UTR	PLA2G2D	0.662231	0.645697	-0.201878	0.891182
chr1	20152097	20152783	Intergenic	PLA2G2F	0.366109	0.619437	0.708139	0.268617
chr1	20171239	20171638	intron	PLA2G2C	1.55407	0.0483716	-0.22039	0.833447
chr1	20185180	20186529	promoter-TSS	UBXN10	1.64083	0.00219995	1.34129	0.00418077
chr1	20187422	20187850	intron	UBXN10-AS1	1.86287	0.0143739	1.59637	0.0120507
chr1	20195091	20195290	Intergenic	UBXN10-AS1	1.18427	0.342582	-1.64862	0.15174
chr1	20212811	20213084	Intergenic	UBXN10-AS1	0.75054	0.481595	0.954771	0.277544
chr1	20248907	20249606	Intergenic	VWA5B1	1.40602	0.0425406	1.60412	0.0103324
chr1	20322932	20323298	intron	VWA5B1	1.29952	0.100513	0.525445	0.550539
chr1	20343053	20343625	exon	VWA5B1	0.313103	0.747003	0.146713	0.896237
chr1	20359739	20359969	TTS	VWA5B1	2.09965	0.0656797	0.676763	0.586141
chr1	20376742	20377022	intron	LINC01141	1.08973	0.286516	0.104656	0.935214
chr1	20377172	20377430	intron	LINC01141	0.993381	0.357376	0.244376	0.847249
chr1	20404789	20405101	intron	LINC01141	0.242364	0.854831	0.177782	0.891485
chr1	20426836	20427398	intron	LINC01141	1.68442	0.0338357	1.35623	0.0569607
chr1	20430187	20430535	Intergenic	LINC01141	1.34409	0.180468	0.53339	0.600919
chr1	20485326	20485891	5' UTR	CAMK2N1	0.88374	0.246246	0.379632	0.635996
chr1	20485997	20486712	promoter-TSS	CAMK2N1	-0.132272	0.890122	-0.163604	0.862518
chr1	20486865	20487064	promoter-TSS	CAMK2N1	0.0816864	0.956321	-0.0744584	0.958754
chr1	20494024	20494307	Intergenic	CAMK2N1	0.939115	0.361508	-0.479434	0.700382
chr1	20507541	20508506	exon	MUL1	0.503541	0.405168	0.99681	0.0360545
chr1	20575541	20575774	Intergenic	CDA	2.55695	0.0491167	-0.418409	0.757744
chr1	20633149	20634650	TTS	MIR6084	0.503072	0.308516	0.869918	0.0356472
chr1	20661085	20662004	promoter-TSS	DDOST	0.0516286	0.933846	0.483195	0.268516
chr1	20672020	20672250	exon	DDOST	-0.103436	0.953238	2.66414	0.0528378
chr1	20672469	20672694	intron	DDOST	1.20238	0.3535	0.646404	0.584089
chr1	20696306	20697273	intron	KIF17	0.205842	0.77788	-0.129371	0.864753
chr1	20717469	20718313	5' UTR	KIF17	0.386914	0.607965	0.498753	0.448444
chr1	20731565	20732686	intron	SH2D5	0.595169	0.306246	0.604777	0.244949
chr1	20732822	20733548	promoter-TSS	SH2D5	0.79697	0.209291	0.589459	0.333686
chr1	20786135	20787769	promoter-TSS	HP1BP3	0.07232	0.894847	0.82614	0.0177776
chr1	20820441	20820685	intron	HP1BP3	0.444016	0.728683	0.799271	0.521412
chr1	20932140	20933273	intron	MIR1256	2.25013	0.000899101	0.328706	0.661656
chr1	21022181	21022791	intron	MIR1256	2.60125	0.00218026	1.14435	0.0884456
chr1	21034965	21035804	intron	MIR1256	0.0670884	0.95194	0.26502	0.795749
chr1	21035931	21036173	intron	MIR1256	-0.166181	0.892665	-0.0141584	0.993484
chr1	21175594	21175816	promoter-TSS	EIF4G3	1.16328	0.200964	0.358613	0.757266
chr1	21175920	21177368	intron	EIF4G3	0.289397	0.508537	0.707443	0.0385983
chr1	21184161	21184440	Intergenic	EIF4G3	0.262302	0.856879	0.62725	0.59851
chr1	21184610	21184831	Intergenic	EIF4G3	0.340595	0.817576	0.73079	0.578922
chr1	21217109	21217389	TTS	EIF4G3	0.367629	0.713328	0.0705645	0.953181
chr1	21255450	21255650	intron	ECE1	0.93896	0.346644	0.00758414	0.996116
chr1	21270111	21270723	intron	ECE1	1.15203	0.101006	0.220373	0.803721
chr1	21279852	21280555	promoter-TSS	ECE1	0.784303	0.306748	1.0049	0.15293
chr1	21289993	21290354	promoter-TSS	ECE1	1.22257	0.162632	0.623371	0.508318
chr1	21292900	21295118	non-coding	LOC100506801	0.786187	0.0230552	1.0642	0.000879791
chr1	21307497	21307720	intron	LOC100506801	0.451267	0.7187	-0.742082	0.540853
chr1	21324312	21325498	intron	ECE1	1.93105	0.00160743	2.22039	0.000125616
chr1	21333993	21335178	intron	ECE1	1.08533	0.0261297	0.538104	0.256773
chr1	21344853	21345915	5' UTR	ECE1	0.435557	0.370026	0.676839	0.0961622
chr1	21368416	21368904	Intergenic	ECE1	1.55906	0.0371436	0.907408	0.26596
chr1	21439787	21440483	promoter-TSS	NBPF3	0.253111	0.730192	0.885325	0.100325
chr1	21440554	21440954	intron	NBPF3	0.937502	0.292957	0.67651	0.391444
chr1	21491040	21491287	Intergenic	ALPL	1.39719	0.141814	0.434775	0.715923
chr1	21503922	21504173	Intergenic	ALPL	0.713012	0.590384	0.526358	0.664945
chr1	21508869	21509755	promoter-TSS	ALPL	0.379082	0.62841	0.859911	0.165777
chr1	21607714	21608181	intron	RAP1GAP	2.15039	0.00728088	2.48568	0.000830904
chr1	21622379	21622952	intron	RAP1GAP	0.706928	0.406954	1.3305	0.0610696
chr1	21638905	21639141	intron	RAP1GAP	1.5966	0.0841562	2.0527	0.0178034
chr1	21651553	21652147	promoter-TSS	RAP1GAP	0.46011	0.574141	0.596786	0.427868
chr1	21659096	21659810	intron	RAP1GAP	0.821184	0.226065	0.608433	0.35513
chr1	21669343	21669952	promoter-TSS	RAP1GAP	0.254449	0.762282	0.627951	0.363873
chr1	21768525	21768750	intron	USP48	2.39988	0.0481006	0.764175	0.476212
chr1	21782292	21784004	promoter-TSS	USP48	-0.0371231	0.94496	0.652032	0.0505557
chr1	21814341	21815020	exon	LDLRAD2	0.577552	0.445871	0.48719	0.505543
chr1	21822171	21822473	TTS	LDLRAD2	-0.379879	0.725599	1.23224	0.140395
chr1	21866325	21866613	intron	LDLRAD2	0.729401	0.494112	-0.418781	0.717348
chr1	21909584	21909997	intron	HSPG2	0.582137	0.55336	1.2725	0.0685891
chr1	21936881	21937831	promoter-TSS	HSPG2	0.426311	0.507828	0.687152	0.214237
chr1	21956767	21957630	Intergenic	CELA3B	0.0604395	0.945253	0.178497	0.824743
chr1	21963837	21964532	Intergenic	CELA3B	0.620482	0.493076	0.711592	0.430274
chr1	22005551	22005835	exon	CELA3A	1.15823	0.27193	-0.090144	0.949298
chr1	22018815	22019584	Intergenic	LINC00339	1.15529	0.0700234	0.225674	0.769682
chr1	22024267	22026342	promoter-TSS	LINC00339	-0.0814369	0.877781	0.291523	0.480801
chr1	22031511	22031966	TTS	LOC101928043	0.172192	0.859556	-0.313643	0.76877
chr1	22039570	22040578	Intergenic	CDC42	-0.587086	0.164532	-0.857128	0.0194946
chr1	22052311	22053814	intron	CDC42	0.0357338	0.949996	0.391742	0.31596
chr1	22089641	22089896	intron	CDC42	1.91311	0.0567588	0.0355553	0.982244
chr1	22089955	22090200	3' UTR	CDC42	2.21301	0.0219874	1.49651	0.113744
chr1	22092269	22092487	3' UTR	CDC42	2.46353	0.0147802	0.999584	0.345441
chr1	22092611	22092843	3' UTR	CDC42	3.39763	0.00153925	3.24664	0.00255765
chr1	22104849	22105361	Intergenic	WNT4	0.58588	0.451179	-0.646652	0.383221
chr1	22105543	22105742	Intergenic	WNT4	1.05291	0.371033	0.976928	0.407571
chr1	22142149	22143604	exon	WNT4	0.600353	0.303208	0.413259	0.484448
chr1	22176193	22176400	Intergenic	WNT4	1.39382	0.147137	1.32427	0.143082
chr1	22276043	22276308	Intergenic	MIR4418	1.50924	0.1422	0.679734	0.501574
chr1	22416479	22416694	Intergenic	ZBTB40	-0.213855	0.854762	-0.0727327	0.958985
chr1	22428865	22429074	Intergenic	ZBTB40	1.58852	0.159906	0.895451	0.393608
chr1	22451406	22452885	intron	ZBTB40	-0.0661567	0.910526	0.554523	0.159367
chr1	22614024	22614229	Intergenic	MIR6127	0.768391	0.589698	0.471654	0.720568
chr1	22641846	22642150	Intergenic	C1QC	0.0162722	0.990123	0.544488	0.578507
chr1	22704364	22704888	Intergenic	EPHB2	0.180767	0.871585	1.06641	0.167233
chr1	22710498	22710725	promoter-TSS	EPHB2	-0.181495	0.8824	-0.0117619	0.994102
chr1	22711364	22711710	intron	EPHB2	0.809404	0.347865	0.818719	0.339251
chr1	22727265	22727469	intron	MIR4684	0.642916	0.611813	-0.470548	0.702239
chr1	22876159	22876361	intron	MIR4253	-0.155442	0.931446	-0.0344985	0.986428
chr1	22930360	22930594	Intergenic	LACTBL1	1.88723	0.116943	0.919938	0.400803
chr1	22953527	22953841	exon	LACTBL1	-0.205795	0.883028	-0.104113	0.941389
chr1	22972911	22973110	Intergenic	LACTBL1	0.941048	0.396784	1.49301	0.168003
chr1	23019019	23020275	exon	KDM1A	0.463417	0.363696	1.16864	0.00530501
chr1	23103209	23103474	intron	MIR4419A	0.920892	0.28397	0.0480601	0.966818
chr1	23108899	23109309	5' UTR	MIR4419A	4.82527	7.03575e-05	2.77502	0.00155662
chr1	23110645	23111365	intron	MIR4419A	1.99865	0.0126398	1.66293	0.0166289
chr1	23119132	23119340	intron	LUZP1	2.23788	0.0341921	-0.35535	0.767335
chr1	23167512	23169181	intron	LUZP1	0.44071	0.387539	0.657597	0.129021
chr1	23177405	23178049	Intergenic	LUZP1	1.68925	0.0137436	0.490716	0.518843
chr1	23184531	23184845	Intergenic	HTR1D	1.42586	0.110586	0.885046	0.309981
chr1	23210247	23210477	Intergenic	HTR1D	0.580335	0.69555	0.757787	0.510412
chr1	23216941	23217622	Intergenic	HTR1D	0.300752	0.726003	0.0335637	0.974691
chr1	23343449	23345035	5' UTR	HNRNPR	0.712758	0.0742036	0.738888	0.0354124
chr1	23367835	23369538	promoter-TSS	C1orf213	-0.318998	0.438014	0.198321	0.641138
chr1	23403795	23404448	intron	TCEA3	0.707873	0.311549	0.26104	0.758254
chr1	23422225	23422737	intron	TCEA3	0.743169	0.372739	0.18447	0.865129
chr1	23424085	23425047	exon	TCEA3	0.583509	0.390248	0.674724	0.281989
chr1	23436968	23437195	intron	TCEA3	0.391173	0.731832	0.00660561	0.996203
chr1	23451846	23452413	intron	TCEA3	-0.0361818	0.974897	-0.247623	0.811718
chr1	23470303	23470572	intron	ASAP3	-0.0223814	0.986492	0.404926	0.736187
chr1	23473435	23473673	intron	ASAP3	0.555767	0.621934	0.917701	0.38772
chr1	23483710	23485008	promoter-TSS	ASAP3	0.0103363	0.988385	0.291798	0.562865
chr1	23496957	23497591	Intergenic	ASAP3	1.50717	0.0422583	0.81393	0.267164
chr1	23528194	23528740	TTS	E2F2	1.26439	0.0986808	-0.0117177	0.991718
chr1	23530715	23531790	promoter-TSS	E2F2	1.2582	0.0217888	0.794376	0.112114
chr1	23539547	23540314	Intergenic	E2F2	0.82315	0.147141	0.285074	0.658498
chr1	23544943	23545152	Intergenic	E2F2	1.74273	0.0914761	1.05393	0.277482
chr1	23554538	23555400	Intergenic	ID3	0.357593	0.49464	0.397066	0.413937
chr1	23559194	23559891	5' UTR	ID3	0.486025	0.373569	0.684432	0.140806
chr1	23574510	23574736	Intergenic	ID3	1.62028	0.207726	0.30843	0.8472
chr1	23577203	23577445	Intergenic	ID3	2.22517	0.00964736	2.76588	0.00142322
chr1	23590366	23590860	Intergenic	ID3	2.82367	0.000861834	2.14083	0.0028538
chr1	23591516	23592155	Intergenic	ID3	2.69669	0.000491535	2.62365	0.000185946
chr1	23602110	23602309	Intergenic	MDS2	-0.0518159	0.97235	0.0499707	0.974629
chr1	23613099	23613654	Intergenic	MDS2	1.14669	0.081192	0.494937	0.52458
chr1	23619346	23620170	Intergenic	MDS2	0.475112	0.427189	0.671432	0.198722
chr1	23626912	23627683	promoter-TSS	MDS2	0.471319	0.540508	-0.477943	0.550363
chr1	23634738	23635417	intron	MDS2	1.83646	0.0058988	0.717573	0.294999
chr1	23637354	23637875	intron	MDS2	1.66184	0.0234596	0.308956	0.724822
chr1	23691349	23692427	intron	RPL11	0.494733	0.437746	0.708952	0.182634
chr1	23720226	23720824	Intergenic	TCEB3	0.86702	0.332663	1.23521	0.107551
chr1	23728511	23728976	Intergenic	TCEB3	1.44736	0.181112	0.813814	0.499814
chr1	23743022	23744169	intron	TCEB3	0.794881	0.104993	0.642328	0.158351
chr1	23751148	23751355	exon	TCEB3	1.72358	0.166239	0.680548	0.621406
chr1	23772035	23772239	non-coding	TCEB3-AS1	0.469724	0.721439	0.0485211	0.975767
chr1	23777962	23778910	promoter-TSS	PITHD1	0.320427	0.607567	0.367011	0.517864
chr1	23790723	23791861	intron	LYPLA2	1.27831	0.0126775	0.5736	0.249622
chr1	23800244	23801329	promoter-TSS	GALE	0.583901	0.230623	0.518178	0.242869
chr1	23809615	23809858	intron	GALE	0.563579	0.586543	-0.735228	0.458096
chr1	23809916	23810134	intron	GALE	0.270348	0.840281	-0.637809	0.581827
chr1	23825071	23825903	promoter-TSS	HMGCL	0.572655	0.36169	0.444583	0.461934
chr1	23838136	23838931	Intergenic	HMGCL	-0.164291	0.849655	-0.671713	0.296971
chr1	23867518	23868846	exon	FUCA1	-0.242088	0.648922	0.259902	0.598644
chr1	23874878	23875150	exon	FUCA1	1.10237	0.26931	0.222639	0.876703
chr1	23896441	23896727	intron	CNR2	0.265799	0.828683	0.821352	0.420611
chr1	23902892	23903198	intron	CNR2	0.62188	0.553813	-0.0144904	0.992584
chr1	23904611	23905235	intron	CNR2	2.5034	0.00180702	2.7808	0.000267488
chr1	23908833	23909413	intron	CNR2	1.82539	0.0266529	1.41303	0.0516865
chr1	23916718	23917222	Intergenic	CNR2	0.496529	0.563483	-0.0488264	0.964793
chr1	23958726	23960367	promoter-TSS	PNRC2	-0.155651	0.756881	0.0248299	0.965283
chr1	23979816	23980907	non-coding	SRSF10	0.204084	0.721439	0.847527	0.0366174
chr1	24070779	24071378	intron	MYOM3	0.504558	0.572593	0.0580987	0.957999
chr1	24074378	24074625	intron	MYOM3	1.41577	0.18686	0.481047	0.685591
chr1	24150310	24150992	Intergenic	IL22RA1	0.475067	0.546887	0.360283	0.651878
chr1	24169458	24169672	exon	IFNLR1	0.725063	0.56137	-0.163231	0.915572
chr1	24186915	24187720	promoter-TSS	IFNLR1	1.32897	0.0281124	1.17494	0.0261156
chr1	24189908	24190216	Intergenic	IFNLR1	1.26268	0.239464	0.0190835	0.989523
chr1	24190275	24190575	Intergenic	IFNLR1	2.19755	0.011594	1.26204	0.0623138
chr1	24192131	24192366	Intergenic	IFNLR1	2.32076	0.0755527	2.01969	0.0387445
chr1	24199203	24199711	promoter-TSS	LOC284632	1.19958	0.126934	0.190595	0.853108
chr1	24236120	24236339	Intergenic	LOC284632	0.936193	0.516457	1.70834	0.179721
chr1	24236474	24236734	Intergenic	LOC284632	2.03584	0.073168	2.06502	0.075283
chr1	24277428	24278069	Intergenic	GRHL3	2.56656	0.00182727	1.43855	0.0363547
chr1	24278734	24278998	Intergenic	GRHL3	1.4867	0.16679	0.534505	0.632092
chr1	24321513	24322651	promoter-TSS	GRHL3	0.636658	0.270399	1.46367	0.00276974
chr1	24365191	24365799	intron	GRHL3	2.72934	0.00188392	1.80023	0.0220348
chr1	24373034	24373594	intron	STPG1	0.737779	0.426674	-0.513823	0.596887
chr1	24384509	24384720	intron	STPG1	1.65322	0.206246	1.11264	0.401468
chr1	24385475	24385692	intron	STPG1	2.92443	0.0171331	1.57705	0.103388
chr1	24391853	24393068	intron	STPG1	1.88636	0.00437405	0.817464	0.168151
chr1	24413248	24414063	intron	STPG1	1.2304	0.0271656	1.07759	0.0287896
chr1	24415274	24416117	promoter-TSS	NIPAL3	-0.0484592	0.939173	0.235483	0.643093
chr1	24416784	24417206	intron	NIPAL3	1.21919	0.0958888	-0.787033	0.244017
chr1	24481404	24481631	Intergenic	RCAN3	1.87526	0.0625878	-0.00880093	0.995606
chr1	24481852	24482350	Intergenic	RCAN3	0.874218	0.221472	-0.344079	0.659535
chr1	24483369	24483624	Intergenic	RCAN3	1.45534	0.048364	-0.489019	0.614049
chr1	24486545	24486789	Intergenic	RCAN3	1.34733	0.125689	-0.101588	0.936892
chr1	24488097	24488320	Intergenic	RCAN3	3.55017	0.000755815	1.82325	0.0358995
chr1	24501557	24503427	promoter-TSS	RCAN3AS	0.250253	0.621461	-0.0322689	0.95931
chr1	24534829	24535563	exon	LOC100506985	0.709445	0.28981	-0.0716065	0.933525
chr1	24536350	24536981	3' UTR	LOC100506985	0.131347	0.872612	-0.65102	0.268417
chr1	24555736	24556377	promoter-TSS	NCMAP	1.48527	0.0451987	0.432962	0.614255
chr1	24587108	24587702	intron	NCMAP	0.833478	0.239653	0.0654428	0.947252
chr1	24642308	24643945	promoter-TSS	SRRM1	-0.267722	0.538107	0.21094	0.619943
chr1	24744727	24745942	promoter-TSS	CLIC4	0.18068	0.719705	0.803158	0.0262587
chr1	24847697	24848980	Intergenic	MIR6731	0.785097	0.116557	0.262096	0.638059
chr1	24897572	24897779	Intergenic	MIR6731	0.979791	0.384831	0.156286	0.905816
chr1	24910890	24911727	intron	MIR6731	1.091	0.0356408	-0.952023	0.0226265
chr1	24912925	24913132	intron	MIR6731	1.19637	0.190635	0.274699	0.764447
chr1	24924979	24925578	intron	RUNX3	1.42994	0.0216465	0.655081	0.245115
chr1	24929314	24930852	5' UTR	RUNX3	0.298089	0.505047	0.0105963	0.985878
chr1	24954927	24955665	intron	RUNX3	3.09362	2.01568e-05	2.2707	0.00010662
chr1	24964811	24965745	promoter-TSS	RUNX3	1.11977	0.0106423	0.639115	0.11106
chr1	24966524	24966724	Intergenic	RUNX3	2.54755	0.00448004	1.7208	0.017772
chr1	24966873	24967098	Intergenic	RUNX3	4.41073	0.000102982	2.91677	0.000416482
chr1	24980860	24981743	Intergenic	RUNX3	1.72602	0.00959598	0.712309	0.275707
chr1	24992726	24993131	Intergenic	RUNX3	1.5342	0.0396826	0.159663	0.875108
chr1	24997470	24998069	Intergenic	MIR4425	1.32013	0.0535441	1.33098	0.0136302
chr1	25003294	25003874	Intergenic	MIR4425	1.77518	0.013434	1.90007	0.00269573
chr1	25022098	25023307	promoter-TSS	MIR4425	1.49328	0.000280938	0.211399	0.623325
chr1	25030686	25031012	Intergenic	MIR4425	2.71362	0.000358739	1.20942	0.0363435
chr1	25031634	25032655	Intergenic	MIR4425	0.902624	0.0684715	0.432571	0.375069
chr1	25065177	25066369	Intergenic	MIR4425	0.413736	0.649964	-0.813805	0.22423
chr1	25072417	25072917	Intergenic	MIR4425	0.203836	0.875297	0.568766	0.607463
chr1	25099472	25100097	Intergenic	MIR4425	1.31544	0.148915	0.132635	0.900153
chr1	25101671	25101935	Intergenic	MIR4425	1.25594	0.119548	0.469838	0.603312
chr1	25217619	25217937	Intergenic	SYF2	1.223	0.265975	-0.106187	0.938504
chr1	25231995	25232866	promoter-TSS	SYF2	0.496079	0.356461	-0.512357	0.283884
chr1	25232936	25233248	promoter-TSS	SYF2	1.26752	0.120555	0.592508	0.508363
chr1	25233292	25233528	promoter-TSS	SYF2	1.96081	0.0138129	1.0969	0.182547
chr1	25239488	25240403	Intergenic	SYF2	1.26259	0.00578867	0.672195	0.104766
chr1	25246260	25248063	intron	RSRP1	0.180565	0.737927	0.332259	0.460071
chr1	25267769	25268294	Intergenic	RHD	1.0907	0.184603	0.565292	0.450467
chr1	25338093	25339189	intron	TMEM50A	0.741397	0.168044	0.861997	0.0622956
chr1	25429863	25431595	promoter-TSS	TMEM57	-0.299674	0.474146	-0.0554762	0.913896
chr1	25473739	25473938	intron	TMEM57	1.04951	0.408036	-0.919417	0.492066
chr1	25503652	25503919	Intergenic	LDLRAP1	0.156351	0.902877	0.850669	0.416017
chr1	25504021	25504290	Intergenic	LDLRAP1	0.31458	0.770846	0.447216	0.644886
chr1	25507064	25507347	Intergenic	LDLRAP1	-0.971713	0.339982	-1.96726	0.0476412
chr1	25543203	25544385	intron	LDLRAP1	1.29608	0.0164299	0.898908	0.0688889
chr1	25549449	25550294	intron	LDLRAP1	1.68964	0.00306187	0.997371	0.0516919
chr1	25562331	25562972	exon	LDLRAP1	0.366285	0.570461	-0.586748	0.284882
chr1	25608366	25608722	Intergenic	MAN1C1	0.423239	0.662051	-0.621114	0.444066
chr1	25608778	25609020	Intergenic	MAN1C1	-0.00457772	0.996744	-0.426746	0.643358
chr1	25616003	25617629	promoter-TSS	MAN1C1	0.447411	0.349929	0.245398	0.620998
chr1	25642485	25643281	intron	MAN1C1	0.491228	0.492169	0.0036842	0.997019
chr1	25675844	25676666	intron	MAN1C1	1.56178	0.00512041	1.06789	0.0313034
chr1	25704274	25704515	intron	MAN1C1	0.152476	0.899817	-1.09852	0.22068
chr1	25711412	25711671	intron	SEPN1	2.3085	0.0192698	0.454908	0.720966
chr1	25711726	25712006	intron	SEPN1	1.16199	0.168592	0.27737	0.793004
chr1	25754827	25755269	intron	SEPN1	0.355982	0.687893	-0.0487931	0.966718
chr1	25766503	25766816	intron	SEPN1	1.21595	0.241715	0.250445	0.843557
chr1	25774688	25775616	intron	SEPN1	-0.700071	0.18769	-1.38156	0.00444469
chr1	25796644	25796997	Intergenic	SEPN1	0.650525	0.405481	-1.02049	0.16558
chr1	25799826	25800379	promoter-TSS	SEPN1	1.01559	0.116367	0.0233377	0.980937
chr1	25810674	25810959	intron	MTFR1L	1.24767	0.139911	-0.246026	0.813239
chr1	25819586	25821225	promoter-TSS	MTFR1L	0.184569	0.699973	0.29781	0.465583
chr1	25859109	25859884	promoter-TSS	AUNIP	0.867828	0.117076	0.715749	0.175829
chr1	25859929	25860135	promoter-TSS	AUNIP	1.22978	0.226119	1.25152	0.167736
chr1	25874961	25876273	Intergenic	PAQR7	1.21654	0.0205008	0.519992	0.313005
chr1	25895247	25895870	intron	STMN1	0.508536	0.489169	-0.461784	0.505543
chr1	25905241	25906974	promoter-TSS	STMN1	0.347556	0.447434	0.605108	0.111433
chr1	25922420	25923377	Intergenic	STMN1	0.813868	0.232583	-0.0924617	0.919813
chr1	25971076	25972032	intron	PAFAH2	0.726597	0.277744	0.725393	0.280645
chr1	25990581	25991194	intron	PAFAH2	0.548572	0.533784	-0.863616	0.239133
chr1	25997151	25997605	intron	PAFAH2	1.9198	0.0122725	0.472475	0.572268
chr1	25997663	25998668	promoter-TSS	PAFAH2	0.0938057	0.866565	0.179177	0.714225
chr1	26017051	26017339	Intergenic	EXTL1	0.159069	0.891033	-0.552539	0.55201
chr1	26035104	26036410	3' UTR	SLC30A2	0.345675	0.493027	0.328256	0.483267
chr1	26046897	26047168	promoter-TSS	SLC30A2	1.35807	0.187419	0.787846	0.49778
chr1	26104876	26105411	Intergenic	PDIK1L	1.3177	0.126339	0.13508	0.903015
chr1	26110627	26112487	promoter-TSS	PDIK1L	0.156155	0.750924	0.320448	0.430529
chr1	26126230	26127254	Intergenic	PDIK1L	0.183499	0.789069	-0.829645	0.0891151
chr1	26144979	26145220	Intergenic	FAM110D	0.103283	0.932552	1.42283	0.0858689
chr1	26145299	26145674	Intergenic	FAM110D	0.778169	0.363081	0.951097	0.249134
chr1	26161411	26162067	exon	FAM110D	0.954203	0.195607	0.364787	0.656168
chr1	26164166	26164484	Intergenic	FAM110D	0.800036	0.320898	0.446421	0.604321
chr1	26169491	26170518	exon	ZNF593	1.51961	0.00626547	0.97355	0.0469518
chr1	26201031	26201611	intron	CATSPER4	0.862666	0.318826	-0.13257	0.907303
chr1	26202151	26202353	intron	CATSPER4	0.339709	0.778678	0.0567114	0.969467
chr1	26225084	26225668	promoter-TSS	LOC101928303	1.24008	0.114932	0.143865	0.896983
chr1	26233622	26235044	intron	CEP85	-0.171267	0.726516	0.615772	0.0870842
chr1	26275788	26276639	intron	SH3BGRL3	1.94201	0.00167584	1.40471	0.00634626
chr1	26279661	26280370	TTS	SH3BGRL3	1.05252	0.0715552	0.557986	0.347022
chr1	26284623	26285269	intron	SH3BGRL3	0.575315	0.262591	0.157603	0.788129
chr1	26287246	26287508	intron	SH3BGRL3	-0.0434419	0.96457	-0.246266	0.770013
chr1	26288928	26290175	intron	SH3BGRL3	1.788	0.00129952	0.514384	0.338147
chr1	26306259	26307862	promoter-TSS	UBXN11	0.160685	0.772528	0.11951	0.833129
chr1	26308444	26308656	intron	UBXN11	1.93593	0.0370292	1.07622	0.332824
chr1	26315274	26315674	intron	CD52	0.918719	0.230724	-0.0855354	0.935054
chr1	26317602	26318384	promoter-TSS	CD52	1.27798	0.0297136	0.719148	0.210239
chr1	26320923	26321278	TTS	UBXN11	1.06656	0.18796	0.8782	0.263791
chr1	26321354	26321690	TTS	UBXN11	0.443008	0.583761	-0.32483	0.700978
chr1	26336179	26337273	exon	AIM1L	0.766465	0.177551	0.881731	0.0733288
chr1	26345781	26346071	exon	AIM1L	0.125012	0.921918	-0.252945	0.83485
chr1	26358946	26359248	Intergenic	AIM1L	-0.0909383	0.926545	-0.1491	0.869217
chr1	26360158	26360599	Intergenic	AIM1L	1.42644	0.0874197	-0.281099	0.773447
chr1	26364046	26364257	intron	ZNF683	1.76075	0.0526279	0.716125	0.457635
chr1	26378047	26378954	Intergenic	ZNF683	0.422558	0.522995	0.0666572	0.929258
chr1	26416936	26417521	intron	LIN28A	0.743958	0.320833	-0.303156	0.727963
chr1	26431778	26432768	promoter-TSS	DHDDS	0.468776	0.372603	0.386669	0.444994
chr1	26471632	26473502	5' UTR	HMGN2	0.366678	0.403462	0.742271	0.0346206
chr1	26499987	26501550	Intergenic	HMGN2	0.617246	0.140716	0.557132	0.147723
chr1	26529429	26530342	5' UTR	RPS6KA1	0.557357	0.35817	0.645933	0.22099
chr1	26541685	26542724	intron	RPS6KA1	1.33124	0.00488995	0.770276	0.0674259
chr1	26545447	26546145	promoter-TSS	RPS6KA1	0.480129	0.360277	0.247016	0.651359
chr1	26580847	26581601	Intergenic	MIR1976	2.56802	0.00130599	3.30688	5.42608e-05
chr1	26582610	26583021	Intergenic	MIR1976	4.84549	2.81621e-05	2.72989	0.000652656
chr1	26620099	26621782	Intergenic	MIR1976	0.53125	0.200089	1.16719	0.000954019
chr1	26677382	26677992	Intergenic	ARID1A	1.07342	0.130291	0.40318	0.618936
chr1	26692305	26693348	Intergenic	ARID1A	0.581615	0.231263	0.38463	0.428759
chr1	26695271	26697571	exon	ARID1A	0.187519	0.698677	0.424311	0.272715
chr1	26698036	26698291	intron	ARID1A	0.885444	0.242908	0.535957	0.482234
chr1	26723247	26723771	intron	ARID1A	2.47463	0.00170951	0.695146	0.384694
chr1	26743816	26744749	intron	PIGV	0.950341	0.0414201	0.55332	0.214362
chr1	26787058	26788513	promoter-TSS	PIGV	1.11485	0.00665679	1.00896	0.0048322
chr1	26789005	26789333	intron	PIGV	1.34246	0.0432867	0.366105	0.637742
chr1	26799753	26800656	Intergenic	PIGV	2.93398	0.000345407	0.866479	0.173715
chr1	26809948	26810207	Intergenic	ZDHHC18	1.79997	0.0771839	0.454074	0.723413
chr1	26810253	26810544	Intergenic	ZDHHC18	0.768228	0.419731	0.810619	0.363283
chr1	26820595	26821276	Intergenic	ZDHHC18	0.74807	0.313241	-0.239388	0.779177
chr1	26826289	26827230	promoter-TSS	ZDHHC18	0.471697	0.396465	0.635765	0.182799
chr1	26833373	26834116	intron	ZDHHC18	0.675311	0.213429	-0.583498	0.245436
chr1	26838809	26839293	intron	ZDHHC18	0.921337	0.288985	0.871229	0.270288
chr1	26864530	26865776	TTS	SFN	0.638094	0.12511	0.484657	0.21253
chr1	26877894	26878140	Intergenic	GPN2	1.6996	0.0901998	0.383895	0.725556
chr1	26878191	26878395	Intergenic	GPN2	1.63323	0.150545	-0.0805543	0.96108
chr1	26889691	26890841	TTS	GPN2	1.37644	0.00848956	0.268259	0.662898
chr1	26899903	26900923	promoter-TSS	GPATCH3	0.322817	0.617695	0.15866	0.821293
chr1	26921073	26922340	promoter-TSS	NUDC	0.480868	0.263482	0.334317	0.423805
chr1	26951472	26951791	exon	KDF1	1.22976	0.284244	0.454393	0.724039
chr1	26959809	26960945	promoter-TSS	KDF1	-0.0277064	0.976801	-0.649143	0.351532
chr1	26993385	26994539	exon	TRNP1	1.3305	0.0138292	1.30996	0.00602048
chr1	26997621	26998090	intron	TRNP1	1.14385	0.0848249	0.185394	0.82788
chr1	27012499	27013331	promoter-TSS	FAM46B	0.711651	0.304582	0.806019	0.195695
chr1	27031688	27032034	Intergenic	FAM46B	1.78424	0.0550805	0.0337108	0.980221
chr1	27044493	27045240	Intergenic	FAM46B	1.57535	0.0176759	0.395959	0.606708
chr1	27102616	27102875	intron	SLC9A1	1.78601	0.0236486	1.16862	0.126793
chr1	27111891	27112596	intron	SLC9A1	1.51841	0.0140146	0.799535	0.167417
chr1	27136106	27136472	intron	SLC9A1	0.833647	0.374802	1.56286	0.04121
chr1	27137033	27137698	intron	SLC9A1	0.419518	0.559803	0.212945	0.786783
chr1	27154679	27155561	promoter-TSS	SLC9A1	-0.13381	0.836262	0.596492	0.198137
chr1	27161519	27162221	Intergenic	SLC9A1	0.23	0.798048	-0.105693	0.923852
chr1	27197816	27198430	Intergenic	WDTC1	0.528986	0.552938	0.208839	0.827132
chr1	27233762	27235604	5' UTR	WDTC1	-0.268704	0.570809	0.467739	0.232057
chr1	27252767	27253090	intron	WDTC1	2.14173	0.0180601	1.66385	0.0334747
chr1	27284542	27284880	intron	TMEM222	1.09924	0.196961	0.0402429	0.972895
chr1	27284971	27285171	intron	TMEM222	1.59933	0.210263	-0.603188	0.728614
chr1	27300658	27300954	intron	TMEM222	0.321854	0.764413	0.585898	0.513155
chr1	27306880	27307079	3' UTR	TMEM222	1.12087	0.33234	-0.240011	0.872884
chr1	27321730	27322805	exon	TMEM222	0.469106	0.310603	0.483261	0.247629
chr1	27332774	27333208	intron	RNU6-48P	0.621215	0.478955	0.669955	0.410228
chr1	27341569	27342912	intron	SYTL1	1.2262	0.00899467	-0.0065509	0.992942
chr1	27343069	27343794	intron	SYTL1	0.587136	0.380931	-0.109854	0.889976
chr1	27349636	27349889	exon	SYTL1	1.13672	0.181112	-0.0390515	0.9759
chr1	27356705	27357044	intron	MAP3K6	1.73121	0.0410285	1.11472	0.0988864
chr1	27357316	27357913	intron	MAP3K6	0.385017	0.604224	0.343937	0.630102
chr1	27365369	27366878	intron	MAP3K6	1.26124	0.00718634	0.905079	0.027627
chr1	27391869	27392952	promoter-TSS	GPR3	0.719942	0.165214	0.321468	0.568886
chr1	27402670	27403904	TTS	GPR3	0.598675	0.336552	-0.124964	0.873191
chr1	27418315	27418543	intron	GPR3	4.4717	0.000576258	3.05809	0.00147629
chr1	27418595	27418820	intron	GPR3	3.55801	0.0120177	3.79504	0.0055921
chr1	27421956	27422156	intron	GPR3	-1.19404	0.333838	-1.71562	0.119922
chr1	27428374	27428698	intron	GPR3	1.25445	0.165915	0.385675	0.746898
chr1	27431156	27431355	intron	GPR3	0.197346	0.884897	0.308754	0.816363
chr1	27436059	27436292	intron	GPR3	0.00556654	0.996455	-0.742417	0.514489
chr1	27436418	27436617	intron	GPR3	0.623446	0.650199	-0.178472	0.896716
chr1	27444313	27444569	intron	WASF2	2.4701	0.0470139	0.347954	0.831993
chr1	27489664	27490890	promoter-TSS	WASF2	0.403754	0.364203	0.635722	0.0820061
chr1	27521433	27521803	Intergenic	WASF2	0.859025	0.241713	-0.0968173	0.918673
chr1	27522285	27522880	Intergenic	WASF2	0.365681	0.60534	-0.808696	0.153972
chr1	27525735	27526057	Intergenic	WASF2	1.51838	0.0473177	0.768691	0.295203
chr1	27527972	27528487	Intergenic	WASF2	0.186866	0.83324	-0.0457311	0.964056
chr1	27556964	27557171	intron	AHDC1	1.59803	0.0755949	-0.179572	0.879228
chr1	27568226	27569087	intron	AHDC1	1.15984	0.0156869	1.09627	0.0110697
chr1	27602284	27602543	intron	AHDC1	1.44563	0.0613052	0.746413	0.327867
chr1	27603310	27603579	promoter-TSS	AHDC1	0.286395	0.763136	-0.209759	0.829528
chr1	27603630	27604476	promoter-TSS	AHDC1	0.0741977	0.925068	-0.047865	0.951836
chr1	27618236	27618891	intron	FGR	0.821724	0.27748	-0.446269	0.568391
chr1	27625024	27625393	intron	FGR	0.888626	0.445474	0.601927	0.550464
chr1	27626299	27626757	promoter-TSS	FGR	1.73852	0.0513833	-1.01283	0.172697
chr1	27632538	27633410	intron	FGR	2.09079	0.00139933	1.77042	0.00121106
chr1	27634076	27634279	intron	FGR	1.1994	0.243159	1.06476	0.206174
chr1	27634350	27634584	intron	FGR	0.450467	0.633486	1.19582	0.069942
chr1	27636920	27637168	Intergenic	FGR	1.19956	0.220441	0.833815	0.378736
chr1	27643796	27644365	Intergenic	FGR	0.584765	0.484061	-0.201452	0.830277
chr1	27659175	27660454	Intergenic	IFI6	0.829752	0.0668019	1.08445	0.00523678
chr1	27662653	27663570	Intergenic	IFI6	0.464907	0.462757	0.401963	0.494801
chr1	27669356	27669602	intron	IFI6	1.13175	0.11183	-0.0723188	0.944369
chr1	27671875	27672680	promoter-TSS	IFI6	0.33873	0.57978	-0.497129	0.340403
chr1	27725300	27726667	promoter-TSS	FAM76A	-0.324593	0.412738	0.169015	0.687658
chr1	27772623	27773804	promoter-TSS	STX12	0.238893	0.655043	0.454789	0.292247
chr1	27830401	27831651	5' UTR	PPP1R8	1.29346	0.010972	1.02909	0.0210089
chr1	27857886	27858707	Intergenic	THEMIS2	0.489065	0.526069	-0.26333	0.743465
chr1	27868885	27869619	Intergenic	THEMIS2	0.526958	0.445839	0.256676	0.734453
chr1	27872287	27873255	intron	THEMIS2	1.17396	0.0290609	0.571118	0.284415
chr1	27873351	27873755	intron	THEMIS2	1.52718	0.0507508	0.105126	0.922538
chr1	27887136	27887670	TTS	THEMIS2	1.2996	0.0751348	0.125416	0.896716
chr1	27891396	27891978	3' UTR	THEMIS2	0.466799	0.578671	-0.16175	0.864623
chr1	27914142	27915167	exon	RPA2	-0.108018	0.843469	0.124416	0.810915
chr1	27934969	27935345	5' UTR	SMPDL3B	1.03353	0.272342	0.233201	0.846159
chr1	27941507	27941737	intron	SMPDL3B	1.3305	0.287301	-0.355207	0.814691
chr1	27943629	27943878	intron	SMPDL3B	1.17629	0.232787	0.400208	0.755099
chr1	27959572	27960533	promoter-TSS	XKR8	0.0272735	0.967013	0.231749	0.661778
chr1	27966974	27967252	exon	XKR8	0.578226	0.609606	-0.323415	0.796006
chr1	27992198	27992438	intron	XKR8	0.835002	0.439106	-0.271805	0.853172
chr1	27992490	27992732	intron	XKR8	1.81451	0.0827995	-2.39156	0.0326888
chr1	28056128	28056719	intron	EYA3	1.9683	0.00836335	2.62301	0.0001366
chr1	28087801	28089126	intron	EYA3	0.716096	0.0876299	0.560254	0.152165
chr1	28111177	28111580	Intergenic	EYA3	0.673087	0.567907	1.17732	0.218756
chr1	28144707	28144954	Intergenic	PTAFR	3.37616	0.000797697	3.90847	0.000262534
chr1	28169209	28169848	intron	PTAFR	0.885551	0.210944	0.25487	0.764134
chr1	28172567	28173056	intron	PTAFR	0.840383	0.341117	-0.124634	0.913025
chr1	28199392	28200492	TTS	PTAFR	2.09403	0.000424365	1.13062	0.0166507
chr1	28232671	28232979	intron	DNAJC8	0.585026	0.478908	0.936629	0.171729
chr1	28233053	28233330	promoter-TSS	DNAJC8	0.986828	0.191692	0.42816	0.578847
chr1	28235717	28236652	promoter-TSS	ATPIF1	-0.0459849	0.943455	-0.178167	0.746982
chr1	28246354	28247723	Intergenic	ATPIF1	-0.424889	0.303772	-0.32478	0.412234
chr1	28248325	28248580	Intergenic	SESN2	1.09422	0.204331	0.5494	0.528522
chr1	28258963	28260164	5' UTR	SESN2	0.441386	0.346665	0.55989	0.166615
chr1	28328554	28329888	intron	MED18	0.497397	0.362151	0.897557	0.0454856
chr1	28369284	28370432	intron	PHACTR4	1.52904	0.00259492	0.962927	0.030544
chr1	28417431	28417630	intron	PHACTR4	2.0341	0.0610899	1.14311	0.252761
chr1	28505565	28506536	non-coding	SNHG3	0.253443	0.650992	0.739356	0.0775911
chr1	28517896	28519233	intron	RCC1	1.4522	0.0012999	1.27587	0.00143011
chr1	28532035	28532346	exon	RCC1	0.641535	0.594026	0.0100799	0.99457
chr1	28552361	28553815	promoter-TSS	TRNAU1AP	0.324047	0.486239	0.783786	0.0305513
chr1	28581109	28582384	promoter-TSS	SNHG12	0.706336	0.0910314	1.24566	0.000924801
chr1	28582746	28583029	Intergenic	SNHG12	1.52822	0.0526631	1.47434	0.0425324
chr1	28591704	28592006	promoter-TSS	RAB42	0.984011	0.273507	-0.42438	0.706837
chr1	28592094	28592907	promoter-TSS	RAB42	1.26332	0.0717456	0.35252	0.693543
chr1	28642561	28643846	promoter-TSS	TAF12	0.345012	0.50303	0.448093	0.325866
chr1	28647894	28649351	promoter-TSS	RNU11	-0.0385448	0.950484	0.516905	0.199062
chr1	28668386	28670260	intron	GMEB1	0.710523	0.109605	0.773434	0.0489954
chr1	28736388	28737674	promoter-TSS	YTHDF2	0.383092	0.412197	0.484589	0.226078
chr1	28774932	28775705	Intergenic	OPRD1	0.510519	0.498602	0.159859	0.852126
chr1	28784998	28785817	Intergenic	OPRD1	0.95259	0.19194	0.720228	0.301625
chr1	28872125	28872423	Intergenic	EPB41	0.0619695	0.967323	0.242787	0.868967
chr1	28884875	28885113	Intergenic	EPB41	0.959157	0.266363	0.326708	0.728628
chr1	28885279	28885506	Intergenic	EPB41	0.735085	0.43021	1.25701	0.120144
chr1	28886611	28887965	intron	EPB41	0.897136	0.0442707	0.387378	0.40271
chr1	28914042	28915530	intron	EPB41	0.497891	0.272701	0.768709	0.0423667
chr1	28926702	28927391	intron	EPB41	0.667831	0.347086	-0.445178	0.518693
chr1	28928126	28928741	intron	EPB41	1.20792	0.119246	-0.00403103	0.997156
chr1	29062391	29062660	intron	TMEM200B	6.00452	0.000132559	2.47903	0.0142407
chr1	29113442	29113859	intron	TMEM200B	1.37248	0.11468	0.920348	0.260744
chr1	29121122	29121346	exon	TMEM200B	1.20366	0.125576	-0.0619444	0.958109
chr1	29121401	29121721	exon	TMEM200B	0.578979	0.462287	-0.0182365	0.98665
chr1	29124192	29125034	promoter-TSS	TMEM200B	1.28703	0.029741	0.742138	0.195972
chr1	29134037	29134371	Intergenic	TMEM200B	1.20992	0.181037	0.250158	0.837316
chr1	29134525	29134779	Intergenic	TMEM200B	1.78878	0.0743669	1.25059	0.168767
chr1	29181126	29182485	5' UTR	SRSF4	0.238613	0.629518	1.09655	0.00308071
chr1	29202752	29203361	intron	SRSF4	2.18033	0.00285242	1.05403	0.0912301
chr1	29230587	29231346	promoter-TSS	MECR	0.48108	0.413051	0.310585	0.608448
chr1	29236152	29236792	promoter-TSS	PTPRU	0.799712	0.196522	1.17353	0.0264114
chr1	29237493	29237711	intron	PTPRU	1.25356	0.164471	0.125305	0.919996
chr1	29258631	29258877	exon	PTPRU	0.210322	0.899234	1.54979	0.190686
chr1	29259371	29260335	intron	PTPRU	0.560057	0.507775	0.885782	0.190473
chr1	29458939	29459205	Intergenic	LOC101928460	0.771407	0.511636	0.303303	0.82074
chr1	29468384	29468585	Intergenic	LOC101928460	0.0662869	0.969388	0.643773	0.656315
chr1	29475318	29475528	Intergenic	LOC101928460	-0.266297	0.85326	0.577518	0.616783
chr1	29585536	29585770	Intergenic	LOC101928460	-0.443091	0.758622	0.0449702	0.978668
chr1	29592074	29592623	Intergenic	LOC101928460	0.00437766	0.998399	-0.423945	0.661708
chr1	29592844	29593310	Intergenic	LOC101928460	-0.0482445	0.967472	-0.902365	0.28366
chr1	29682565	29682782	Intergenic	LOC101928460	0.052876	0.969314	0.544842	0.638975
chr1	29682915	29683122	Intergenic	LOC101928460	1.43136	0.351923	0.263051	0.852215
chr1	29711809	29712066	Intergenic	LOC101929406	1.58737	0.104973	1.46937	0.108502
chr1	29712121	29712347	Intergenic	LOC101929406	3.15219	0.00232015	2.93017	0.00240731
chr1	29746641	29746899	Intergenic	LOC101929406	-0.0737294	0.955888	0.524424	0.673278
chr1	29793252	29793453	Intergenic	LOC101929406	0.541654	0.648372	0.255514	0.869422
chr1	29999886	30000204	Intergenic	LOC101929406	-0.2673	0.834358	-0.158663	0.905243
chr1	30002220	30002466	Intergenic	LOC101929406	0.209189	0.874082	0.141387	0.921772
chr1	30012689	30012888	Intergenic	LOC101929406	-1.11589	0.294017	0.651123	0.574384
chr1	30228086	30228313	Intergenic	LOC101929406	-0.275113	0.835671	0.272664	0.853504
chr1	30283363	30283721	Intergenic	LOC101929406	0.656446	0.543165	-0.113039	0.929068
chr1	30286599	30286825	Intergenic	LOC101929406	0.317068	0.817228	0.0780969	0.964623
chr1	30305423	30305663	Intergenic	LOC101929406	-0.373776	0.782192	0.596681	0.630075
chr1	30331619	30331828	Intergenic	LOC101929406	-0.21316	0.878271	1.3131	0.166198
chr1	30550415	30550615	Intergenic	MATN1-AS1	-0.0315579	0.980774	0.284056	0.855824
chr1	30605078	30605317	Intergenic	MATN1-AS1	-0.103324	0.940083	1.31428	0.282496
chr1	30657521	30657830	Intergenic	MATN1-AS1	-0.315715	0.798495	-0.394238	0.745148
chr1	30717812	30719638	promoter-TSS	MATN1-AS1	-0.0487669	0.919154	0.785356	0.00822913
chr1	30732525	30732888	3' UTR	MIR4420	0.361601	0.712614	0.193659	0.857914
chr1	30743550	30744245	intron	MIR4420	0.203321	0.760458	-0.210626	0.739444
chr1	30749745	30750247	intron	LAPTM5	0.53805	0.437736	-0.125614	0.881543
chr1	30756406	30757134	intron	LAPTM5	1.28178	0.0223759	0.670399	0.207294
chr1	30757606	30757936	promoter-TSS	LAPTM5	0.45691	0.586963	0.0402984	0.968071
chr1	30765867	30766299	Intergenic	LAPTM5	1.79174	0.0306947	2.05887	0.0043307
chr1	30779509	30780112	Intergenic	LAPTM5	1.11577	0.0932281	0.326175	0.681498
chr1	30782663	30783307	Intergenic	LAPTM5	1.29917	0.0416733	0.343723	0.65387
chr1	30801660	30802139	Intergenic	LAPTM5	1.35884	0.0569945	0.960158	0.184472
chr1	30807320	30807601	Intergenic	LAPTM5	0.762291	0.480758	0.257654	0.839566
chr1	30813825	30814102	Intergenic	LAPTM5	0.572992	0.690017	1.5747	0.159478
chr1	30824147	30824886	Intergenic	LAPTM5	1.31051	0.118501	1.16424	0.100255
chr1	30929175	30930005	Intergenic	SNORD103A	0.995	0.140068	0.196133	0.817785
chr1	30930720	30931005	TTS	SNORD103A	-0.0962556	0.938422	0.736739	0.48258
chr1	31010061	31010794	intron	SNORD85	1.63026	0.0197499	1.45731	0.0223349
chr1	31065055	31066262	promoter-TSS	PUM1	-0.0935059	0.877745	0.444663	0.315775
chr1	31154638	31155828	Intergenic	NKAIN1	1.7726	0.00179067	1.48375	0.00202228
chr1	31170701	31171344	Intergenic	NKAIN1	3.22289	0.000185985	2.48404	0.000510046
chr1	31181496	31182492	intron	NKAIN1	1.27391	0.0703901	0.703951	0.32458
chr1	31238781	31239060	intron	NKAIN1	0.529744	0.623773	0.247793	0.842071
chr1	31239172	31239887	exon	NKAIN1	1.45024	0.0422775	0.731617	0.324823
chr1	31296434	31297493	promoter-TSS	ZCCHC17	-0.679303	0.0702215	0.0982668	0.840818
chr1	31372987	31373883	promoter-TSS	FABP3	0.376492	0.614316	0.389159	0.593867
chr1	31394454	31395311	Intergenic	SERINC2	0.854787	0.178437	0.611268	0.323373
chr1	31412892	31414200	promoter-TSS	SERINC2	0.244885	0.742715	0.0664562	0.937956
chr1	31423419	31423981	exon	SERINC2	0.291557	0.789999	0.554704	0.566222
chr1	31434076	31434330	3' UTR	SERINC2	0.537425	0.652427	-0.528854	0.630488
chr1	31434488	31434700	TTS	SERINC2	-0.327246	0.808881	-0.0243054	0.989361
chr1	31477199	31477429	Intergenic	LINC01225	-0.395946	0.8164	1.85141	0.0709377
chr1	31505943	31506150	intron	LINC01225	0.579257	0.593114	0.173199	0.891554
chr1	31548722	31549914	Intergenic	TINAGL1	0.833398	0.203709	0.498841	0.454518
chr1	31563943	31564294	Intergenic	TINAGL1	1.30458	0.122608	0.060977	0.961679
chr1	31576796	31577275	intron	TINAGL1	-0.498594	0.615123	0.155603	0.899128
chr1	31593877	31594435	Intergenic	TINAGL1	0.526942	0.594682	1.15344	0.146043
chr1	31605763	31606312	Intergenic	HCRTR1	2.69059	0.00324162	2.36871	0.00128516
chr1	31617945	31618385	intron	HCRTR1	-0.0632928	0.950055	-0.295085	0.740609
chr1	31644251	31645559	promoter-TSS	PEF1	0.211944	0.685766	0.656036	0.0927703
chr1	31705017	31705726	Intergenic	COL16A1	1.2834	0.101581	1.68776	0.00943608
chr1	31714944	31715181	Intergenic	COL16A1	1.48805	0.130431	1.03654	0.231058
chr1	31715294	31715781	Intergenic	COL16A1	0.640758	0.446705	1.08835	0.1317
chr1	31760755	31761360	intron	MIR4254	0.123554	0.886879	0.0859709	0.923096
chr1	31764001	31764680	promoter-TSS	BAI2	-0.0203885	0.983547	-0.360383	0.63337
chr1	31772019	31772882	Intergenic	BAI2	0.437208	0.564453	0.547001	0.424116
chr1	31788203	31789370	Intergenic	BAI2	0.603453	0.248699	0.521328	0.27739
chr1	31789457	31789673	TTS	BAI2	1.57533	0.0416843	0.866885	0.244808
chr1	31799520	31799861	intron	SPOCD1	1.06002	0.230368	-0.725583	0.447962
chr1	31815757	31816120	intron	SPOCD1	1.2169	0.0901115	0.353464	0.664662
chr1	31827046	31827795	Intergenic	SPOCD1	-0.186549	0.836013	-0.377271	0.616862
chr1	31848269	31849147	Intergenic	SPOCD1	1.24737	0.0636251	0.0577124	0.952588
chr1	31889072	31889982	Intergenic	PTP4A2	0.54409	0.371301	-0.553912	0.323278
chr1	31922478	31922716	intron	PTP4A2	0.377978	0.744536	1.33524	0.164405
chr1	31928602	31928884	intron	PTP4A2	3.37947	0.00040404	1.57149	0.0401521
chr1	31937594	31938927	5' UTR	PTP4A2	0.763271	0.064925	0.987704	0.00584556
chr1	31939779	31940191	Intergenic	PTP4A2	1.00468	0.0951185	0.971676	0.0727261
chr1	31943819	31944903	Intergenic	PTP4A2	0.682478	0.197969	0.0965475	0.887694
chr1	31955946	31956502	Intergenic	PTP4A2	4.53114	1.09972e-05	2.43262	0.000245157
chr1	31957710	31957972	Intergenic	PTP4A2	2.74748	0.00126504	1.51441	0.039708
chr1	31964031	31964542	Intergenic	PTP4A2	1.01774	0.196796	0.375866	0.67607
chr1	31981959	31982493	Intergenic	KHDRBS1	0.918316	0.224235	0.170297	0.859786
chr1	31985684	31985926	Intergenic	KHDRBS1	2.0154	0.0491164	1.01072	0.28676
chr1	32013254	32014682	non-coding	KHDRBS1	0.0315931	0.957668	0.815844	0.0243295
chr1	32072464	32073665	intron	TMEM39B	0.169121	0.722831	0.791417	0.0191062
chr1	32107670	32108740	intron	KPNA6	0.39665	0.497951	0.341884	0.546648
chr1	32145128	32145336	intron	TXLNA	3.68652	0.0046859	1.79169	0.0791499
chr1	32179329	32180446	intron	TXLNA	0.832712	0.0511805	0.821039	0.0300441
chr1	32200392	32201099	intron	CCDC28B	0.496273	0.461442	0.0967537	0.904846
chr1	32201167	32201906	intron	CCDC28B	0.668472	0.279264	1.02333	0.0410453
chr1	32205315	32205967	promoter-TSS	IQCC	0.281198	0.691536	0.366901	0.561886
chr1	32215520	32216151	TTS	TMEM234	1.35748	0.0557081	0.275695	0.759527
chr1	32221844	32222813	promoter-TSS	TMEM234	0.845743	0.102583	0.632143	0.177608
chr1	32240195	32241687	intron	MTMR9LP	0.788621	0.127787	0.246486	0.680907
chr1	32248174	32248682	exon	FAM167B	1.4621	0.0251015	1.18392	0.0428888
chr1	32249786	32250733	promoter-TSS	LCK	0.779045	0.110268	0.00993475	0.989341
chr1	32250971	32251655	promoter-TSS	LCK	2.02403	0.00105257	1.09865	0.0340141
chr1	32263703	32264214	intron	LCK	0.987551	0.179845	-0.548222	0.47711
chr1	32273517	32274319	promoter-TSS	LCK	0.379413	0.571944	0.599419	0.298162
chr1	32291590	32292724	promoter-TSS	HDAC1	-0.0156859	0.979145	0.419758	0.288135
chr1	32319832	32320088	intron	MARCKSL1	1.56853	0.0848149	0.387707	0.716936
chr1	32321725	32322277	intron	MARCKSL1	0.298928	0.761396	-0.711572	0.402931
chr1	32335044	32336808	intron	MARCKSL1	-0.11335	0.84846	0.596049	0.15303
chr1	32337208	32337535	Intergenic	MARCKSL1	1.78812	0.0204246	0.967957	0.156233
chr1	32350872	32351988	Intergenic	FAM229A	0.288799	0.587983	0.554503	0.204515
chr1	32361616	32362439	promoter-TSS	FAM229A	0.775095	0.273451	0.289966	0.723704
chr1	32371975	32372589	intron	TSSK3	-0.0480788	0.959758	-0.100849	0.915142
chr1	32394040	32395142	promoter-TSS	BSDC1	-0.0277427	0.965253	0.639179	0.109061
chr1	32400722	32400982	Intergenic	BSDC1	0.392052	0.74116	0.373314	0.769583
chr1	32413824	32414068	Intergenic	BSDC1	1.34837	0.186208	0.552471	0.60477
chr1	32464840	32465328	promoter-TSS	ZBTB8B	0.75962	0.410833	0.187499	0.860559
chr1	32500295	32501204	Intergenic	ZBTB8B	1.46211	0.0270826	0.878977	0.167808
chr1	32520649	32521236	Intergenic	ZBTB8A	1.21088	0.121487	1.25859	0.0558277
chr1	32539362	32540237	intron	ZBTB8A	1.23925	0.0765743	0.66382	0.333782
chr1	32606203	32606710	TTS	ZBTB8OS	0.679713	0.509423	0.919985	0.272832
chr1	32612058	32612652	Intergenic	ZBTB8OS	1.15698	0.0899213	1.22439	0.0523465
chr1	32623630	32623913	intron	ZBTB8OS	2.02847	0.0278114	0.888219	0.337841
chr1	32627616	32628148	intron	ZBTB8OS	2.10779	0.00896404	-1.04677	0.11161
chr1	32650148	32651763	promoter-TSS	RBBP4	0.0963657	0.854774	0.424314	0.261657
chr1	32701982	32702319	intron	SYNC	1.14222	0.309776	1.23931	0.282639
chr1	32702529	32702769	exon	SYNC	-0.50031	0.634469	0.366587	0.748892
chr1	32702827	32703332	promoter-TSS	SYNC	0.626406	0.470551	0.207276	0.836839
chr1	32712019	32712722	Intergenic	SYNC	0.726581	0.276997	0.511573	0.428588
chr1	32716545	32716783	Intergenic	SYNC	1.78461	0.0548467	1.86687	0.0353587
chr1	32725023	32725294	Intergenic	KIAA1522	1.48704	0.114708	1.64924	0.0433102
chr1	32725371	32725575	Intergenic	KIAA1522	1.44783	0.217078	0.754081	0.551462
chr1	32729582	32729839	Intergenic	KIAA1522	0.56452	0.654797	0.932498	0.412035
chr1	32741455	32742099	promoter-TSS	KIAA1522	0.834774	0.372393	-0.105621	0.928141
chr1	32753631	32754767	intron	KIAA1522	-0.0372754	0.960699	0.591502	0.253593
chr1	32759892	32760097	intron	KIAA1522	0.667451	0.552673	-0.293438	0.839242
chr1	32772909	32773467	3' UTR	KIAA1522	0.242804	0.793679	0.0247231	0.981628
chr1	32798826	32799575	intron	S100PBP	2.22187	0.00151995	1.63916	0.00425743
chr1	32801068	32801597	intron	S100PBP	1.35729	0.06441	1.60807	0.0102764
chr1	32816997	32818369	5' UTR	S100PBP	0.404705	0.333767	0.750548	0.0305906
chr1	32870762	32871051	promoter-TSS	FNDC5	0.319299	0.770141	0.37301	0.748963
chr1	32876519	32876815	Intergenic	FNDC5	0.709677	0.403255	0.360833	0.701475
chr1	32886128	32886604	promoter-TSS	HPCA	0.736887	0.399317	0.664193	0.463422
chr1	32892723	32893280	intron	HPCA	1.23008	0.0924197	0.68028	0.355289
chr1	32901112	32901643	promoter-TSS	TMEM54	0.940013	0.237204	1.29328	0.0584443
chr1	32924914	32925447	Intergenic	TMEM54	1.31632	0.0933161	1.4859	0.0459312
chr1	32963644	32965289	exon	RNF19B	0.300829	0.521294	0.575139	0.127439
chr1	32972987	32973256	Intergenic	RNF19B	1.65252	0.0789413	0.81913	0.402416
chr1	32981078	32981747	Intergenic	RNF19B	1.25737	0.0373308	0.975121	0.0768559
chr1	32992234	32993070	Intergenic	RNF19B	2.6597	0.000899101	2.67804	0.000123706
chr1	33024673	33025306	intron	AK2	3.04265	0.000421521	3.42546	2.24713e-05
chr1	33036278	33037372	promoter-TSS	AK2	0.805895	0.0820927	1.02218	0.0127017
chr1	33055242	33055947	Intergenic	AK2	0.83802	0.286262	0.71267	0.346936
chr1	33080685	33081709	promoter-TSS	AZIN2	-0.025645	0.97035	0.0981341	0.877477
chr1	33088460	33088686	intron	AZIN2	1.23947	0.214354	1.76814	0.0585085
chr1	33099083	33100091	intron	AZIN2	0.914464	0.0702493	0.732299	0.113287
chr1	33118055	33118282	intron	AZIN2	1.24024	0.319824	0.0379381	0.983748
chr1	33126835	33127885	Intergenic	AZIN2	-0.19104	0.681122	0.382534	0.310003
chr1	33180575	33182338	5' UTR	TRIM62	0.553769	0.242794	0.418537	0.360971
chr1	33237489	33237790	Intergenic	ZNF362	0.246631	0.825216	0.349139	0.754429
chr1	33255630	33257029	promoter-TSS	ZNF362	0.180541	0.759247	0.310956	0.54994
chr1	33295329	33295930	intron	A3GALT2	1.23874	0.110762	1.09799	0.114479
chr1	33298317	33299085	intron	A3GALT2	1.18463	0.128365	0.219381	0.815143
chr1	33306946	33307314	exon	A3GALT2	0.598279	0.549058	0.39774	0.731226
chr1	33312268	33312541	intron	A3GALT2	2.98129	0.0229695	1.51853	0.164178
chr1	33348963	33350621	5' UTR	PHC2	0.287781	0.523499	0.709643	0.0436538
chr1	33367671	33368292	intron	PHC2	0.410724	0.603144	0.317397	0.702684
chr1	33430228	33431583	Intergenic	ZSCAN20	0.0717965	0.910136	0.682611	0.0999198
chr1	33455696	33455951	Intergenic	ZSCAN20	0.578438	0.644892	-0.405076	0.747077
chr1	33470468	33470901	Intergenic	ZSCAN20	1.48383	0.0549251	1.10431	0.125468
chr1	33472163	33473030	promoter-TSS	ZSCAN20	0.525062	0.311481	1.17535	0.0061863
chr1	33624379	33624710	exon	ZSCAN20	0.363531	0.746677	0.324948	0.779993
chr1	33632983	33633188	intron	ZSCAN20	-0.797525	0.447169	1.41748	0.125728
chr1	33633273	33633644	exon	ZSCAN20	0.209452	0.848324	1.42025	0.0741838
chr1	33922496	33922702	intron	CSMD2-AS1	-0.645901	0.596961	0.735266	0.532232
chr1	33986643	33986843	intron	CSMD2-AS1	-0.216519	0.884692	0.779802	0.584145
chr1	34163076	34163609	intron	CSMD2	0.90472	0.293697	2.56326	0.00116651
chr1	34442804	34443030	Intergenic	MIR552	-0.04847	0.976809	0.74156	0.561216
chr1	34443090	34443352	Intergenic	MIR552	-1.04241	0.388128	0.343582	0.801031
chr1	34597965	34598210	Intergenic	MIR552	0.561096	0.612061	1.13791	0.182048
chr1	34671238	34671478	Intergenic	MIR552	-0.564955	0.648878	0.919204	0.41137
chr1	34671552	34671853	Intergenic	MIR552	-0.172927	0.894253	0.328933	0.785449
chr1	34684123	34684748	Intergenic	MIR552	2.02375	0.012769	2.58011	0.000566381
chr1	34742036	34742253	Intergenic	GJB5	0.598672	0.589389	0.703006	0.520049
chr1	34742552	34743105	Intergenic	GJB5	0.362659	0.681054	1.27998	0.0520631
chr1	34781358	34781597	promoter-TSS	GJB3	0.234392	0.83535	0.0267312	0.98427
chr1	34786337	34786600	TTS	GJB3	0.224375	0.847483	-0.659474	0.537599
chr1	34786659	34786910	TTS	GJB3	0.154686	0.885399	0.570617	0.562457
chr1	34852585	34853295	3' UTR	SMIM12	-0.266775	0.699737	0.0439001	0.95788
chr1	34859092	34860174	promoter-TSS	SMIM12	0.682508	0.175983	1.58878	0.00041078
chr1	34865762	34866891	intron	SMIM12	0.199022	0.74438	0.829557	0.0597453
chr1	34885070	34886436	exon	DLGAP3	0.885921	0.141153	0.421787	0.520659
chr1	34904674	34905036	exon	DLGAP3	0.764715	0.459363	0.528553	0.570759
chr1	34928908	34930496	Intergenic	DLGAP3	0.365409	0.58884	0.713752	0.192354
chr1	34976525	34976957	non-coding	LOC653160	-0.357995	0.742094	-0.209669	0.864113
chr1	34977027	34977305	non-coding	LOC653160	0.744143	0.52532	-0.232003	0.856606
chr1	34984786	34985797	promoter-TSS	ZMYM6NB	0.151919	0.821061	-0.0322406	0.965591
chr1	35031328	35032301	intron	ZMYM6	-0.0935938	0.891225	0.738783	0.104963
chr1	35079034	35079972	intron	ZMYM1	0.350899	0.595757	0.4787	0.398064
chr1	35120753	35121178	Intergenic	ZMYM1	0.913939	0.291604	0.45368	0.629714
chr1	35191741	35193653	exon	SFPQ	-0.310875	0.468658	0.678913	0.0470184
chr1	35201995	35202250	Intergenic	SFPQ	1.21414	0.135538	0.447999	0.660506
chr1	35202315	35202566	Intergenic	SFPQ	0.0652571	0.955767	0.235364	0.837164
chr1	35268341	35269365	promoter-TSS	ZMYM4	0.0538292	0.93784	0.569201	0.223025
chr1	35298439	35298690	intron	ZMYM4	0.60322	0.566401	-0.472546	0.688576
chr1	35442786	35442998	intron	KIAA0319L	1.17365	0.261349	-0.541654	0.636612
chr1	35450952	35451171	intron	KIAA0319L	0.307373	0.824119	0.619454	0.639808
chr1	35505924	35507025	intron	KIAA0319L	0.483316	0.45125	0.589737	0.321345
chr1	35538736	35539672	intron	KIAA0319L	-0.202276	0.79872	-0.421904	0.544673
chr1	35544883	35545483	intron	KIAA0319L	0.160559	0.869783	0.779555	0.304857
chr1	35556925	35558134	promoter-TSS	KIAA0319L	0.204651	0.685766	0.408269	0.324452
chr1	35577217	35578123	intron	TFAP2E	0.324714	0.630693	-0.090239	0.907101
chr1	35641101	35642080	promoter-TSS	PSMB2	0.281723	0.623063	0.191678	0.74505
chr1	35707425	35708608	Intergenic	C1orf216	0.247961	0.744905	0.425226	0.506173
chr1	35718394	35719447	5' UTR	C1orf216	1.51269	0.00166463	1.29533	0.00208233
chr1	35726731	35727337	Intergenic	C1orf216	0.863459	0.272707	0.686193	0.397066
chr1	35769184	35770440	intron	CLSPN	0.111765	0.826343	0.360663	0.351887
chr1	35807755	35809018	5' UTR	AGO4	0.366356	0.550652	0.60142	0.246756
chr1	35882767	35884022	5' UTR	AGO1	0.0308705	0.95905	0.530566	0.184164
chr1	35893376	35894244	exon	AGO1	0.840454	0.26436	0.705786	0.345144
chr1	35930363	35931880	promoter-TSS	AGO3	0.254133	0.613481	0.748768	0.0536629
chr1	35942674	35943268	intron	AGO3	2.37489	0.00358262	1.94892	0.00645579
chr1	36088489	36089356	promoter-TSS	ADPRHL2	0.633728	0.180075	0.850264	0.0353284
chr1	36098221	36098420	exon	ADPRHL2	0.432398	0.70392	0.448235	0.724896
chr1	36098542	36099089	exon	ADPRHL2	0.556667	0.491879	-0.233075	0.803702
chr1	36099420	36100074	intron	ADPRHL2	1.02546	0.168403	0.652199	0.394353
chr1	36108970	36109504	intron	COL8A2	0.416115	0.616948	0.19981	0.831857
chr1	36123330	36123533	intron	COL8A2	1.92946	0.0676271	0.710273	0.508572
chr1	36125078	36125517	promoter-TSS	COL8A2	0.864625	0.289203	0.32618	0.728453
chr1	36134656	36134954	Intergenic	COL8A2	0.662581	0.450087	0.00347989	0.998254
chr1	36148970	36150053	promoter-TSS	TRAPPC3	-0.202139	0.675419	0.414122	0.300978
chr1	36150603	36150891	intron	TRAPPC3	1.83048	0.0419351	0.817834	0.37608
chr1	36155488	36156631	promoter-TSS	TRAPPC3	0.336093	0.504335	0.715927	0.0733908
chr1	36156675	36157288	promoter-TSS	TRAPPC3	1.21721	0.0478673	0.710359	0.247485
chr1	36160822	36161355	intron	TRAPPC3	1.52517	0.0152492	1.22986	0.025679
chr1	36161895	36162427	intron	TRAPPC3	1.15331	0.078367	0.485985	0.494998
chr1	36187899	36188679	Intergenic	TRAPPC3	0.770141	0.252758	-0.140897	0.869933
chr1	36223195	36225046	promoter-TSS	THRAP3	-0.375488	0.344884	0.227306	0.585148
chr1	36285633	36285891	intron	SH3D21	0.569152	0.581204	-0.718471	0.513075
chr1	36299809	36300520	intron	SH3D21	2.65556	0.000852126	2.28942	0.0011445
chr1	36306048	36307410	promoter-TSS	SH3D21	0.0169699	0.976368	0.295816	0.480618
chr1	36323020	36323740	intron	EVA1B	1.13627	0.0699905	1.31562	0.0170365
chr1	36323839	36324109	5' UTR	EVA1B	1.07321	0.196325	1.11107	0.149193
chr1	36350541	36351176	intron	EVA1B	0.446415	0.593901	0.323608	0.714908
chr1	36359807	36360095	intron	STK40	-1.30156	0.0787442	0.653088	0.44469
chr1	36366121	36366790	intron	STK40	-0.253029	0.748145	-1.01826	0.09751
chr1	36368970	36369466	intron	STK40	0.40682	0.609261	-0.0321565	0.974396
chr1	36373683	36374986	intron	STK40	1.85139	0.000561723	1.76506	0.000263669
chr1	36385150	36386981	promoter-TSS	STK40	0.149923	0.743844	0.601071	0.0676377
chr1	36397129	36398286	intron	LSM10	0.349835	0.513589	0.542093	0.237201
chr1	36400794	36401535	Intergenic	LSM10	1.56771	0.0312384	0.773375	0.253316
chr1	36411760	36412067	Intergenic	LSM10	1.50459	0.0921217	2.47518	0.00234279
chr1	36412161	36412377	Intergenic	LSM10	2.8757	0.004978	1.62063	0.0807282
chr1	36420686	36421326	intron	LSM10	0.894005	0.191458	0.469977	0.529673
chr1	36450100	36450953	promoter-TSS	OSCP1	0.146374	0.819958	0.375984	0.458404
chr1	36463967	36464783	promoter-TSS	MRPS15	-0.154978	0.810089	0.429916	0.406777
chr1	36516573	36516788	Intergenic	CSF3R	0.896739	0.398183	0.82376	0.403697
chr1	36522857	36523146	Intergenic	CSF3R	2.01145	0.0451987	0.781109	0.446561
chr1	36529157	36529496	Intergenic	CSF3R	1.59424	0.0872061	-0.204567	0.857003
chr1	36554034	36554340	Intergenic	CSF3R	1.28452	0.146643	0.867618	0.36275
chr1	36650342	36650565	Intergenic	CSF3R	0.472431	0.754429	1.50245	0.204585
chr1	36650704	36650903	Intergenic	CSF3R	0.972541	0.381882	1.09029	0.278799
chr1	36703624	36703833	Intergenic	CSF3R	0.856528	0.452126	0.440288	0.713589
chr1	36703943	36704194	Intergenic	CSF3R	1.08067	0.368773	0.903526	0.399387
chr1	36955574	36955958	intron	GRIK3	0.187573	0.882348	0.813049	0.413556
chr1	37273740	37274046	Intergenic	MIR4255	0.494661	0.658483	0.275938	0.814827
chr1	37288781	37289023	Intergenic	MIR4255	-0.0395293	0.981365	1.25967	0.234008
chr1	37289080	37289419	Intergenic	MIR4255	0.307349	0.808321	0.230695	0.859514
chr1	37318254	37318615	Intergenic	LINC01137	0.280785	0.830483	0.708467	0.514352
chr1	37355879	37356165	Intergenic	LINC01137	0.40367	0.754671	0.84942	0.429278
chr1	37434199	37434762	Intergenic	LINC01137	0.623572	0.505812	1.05391	0.214776
chr1	37454791	37455297	non-coding	LINC01137	0.826785	0.249779	0.724718	0.300113
chr1	37474161	37474963	promoter-TSS	ZC3H12A	-0.0106348	0.987922	1.13899	0.0051571
chr1	37477107	37477722	intron	MIR6732	1.60129	0.00459522	2.08265	9.46377e-05
chr1	37479522	37480145	promoter-TSS	MIR6732	1.51933	0.0100505	1.59028	0.00230863
chr1	37486967	37487495	Intergenic	MIR6732	0.808356	0.396474	0.635638	0.508764
chr1	37513705	37515295	intron	MEAF6	0.184244	0.741757	0.804299	0.041503
chr1	37519444	37519718	Intergenic	MEAF6	1.38936	0.145364	0.457233	0.665649
chr1	37553780	37554587	exon	SNIP1	0.741652	0.223498	0.662231	0.248025
chr1	37595456	37596420	promoter-TSS	GNL2	0.0519922	0.934569	0.940596	0.017986
chr1	37634107	37634986	intron	RSPO1	0.602494	0.499922	0.0525851	0.963558
chr1	37673753	37674460	Intergenic	C1orf109	0.122854	0.892087	0.872544	0.203842
chr1	37682483	37682768	3' UTR	C1orf109	-0.185662	0.864944	1.08579	0.208295
chr1	37690206	37690980	promoter-TSS	C1orf109	0.284836	0.620762	0.401248	0.427422
chr1	37691725	37692861	promoter-TSS	CDCA8	-0.233636	0.625378	0.362739	0.38061
chr1	37752830	37753318	exon	EPHA10	0.601322	0.520814	0.785332	0.35861
chr1	37765985	37766352	Intergenic	EPHA10	0.963441	0.327777	1.13802	0.227672
chr1	37793614	37794706	promoter-TSS	MANEAL	0.768024	0.230642	0.994615	0.0700465
chr1	37800244	37800472	3' UTR	MANEAL	0.68086	0.605358	1.80852	0.155237
chr1	37807470	37809057	promoter-TSS	YRDC	0.239067	0.6448	0.817112	0.0347168
chr1	37859138	37860527	promoter-TSS	MTF1	0.0925192	0.869643	0.54422	0.157747
chr1	37922692	37922929	intron	INPP5B	0.181185	0.898655	1.99907	0.0376769
chr1	37923014	37923317	intron	INPP5B	1.23448	0.183467	0.736054	0.419507
chr1	37931337	37932215	promoter-TSS	INPP5B	-0.277328	0.629782	0.0429124	0.951633
chr1	37946460	37947422	intron	INPP5B	1.54354	0.0100002	1.32363	0.014595
chr1	37989199	37990535	intron	SF3A3	0.431716	0.389177	0.612227	0.157079
chr1	37995728	37996342	TTS	SF3A3	1.24273	0.0961166	0.837079	0.246497
chr1	38005092	38005737	5' UTR	FHL3	1.12619	0.103607	1.22823	0.0400565
chr1	38009217	38009781	Intergenic	UTP11L	2.33058	0.0011458	0.657804	0.327018
chr1	38012237	38013037	promoter-TSS	UTP11L	-0.312783	0.5472	0.385073	0.411507
chr1	38028055	38028733	Intergenic	UTP11L	2.97807	0.000402453	3.1479	3.17903e-05
chr1	38029928	38030514	Intergenic	POU3F1	2.04601	0.00269562	1.71596	0.00366901
chr1	38046386	38047591	promoter-TSS	POU3F1	-0.242066	0.760129	0.319088	0.64052
chr1	38053108	38053595	Intergenic	POU3F1	1.01469	0.223415	0.53554	0.566386
chr1	38275061	38275463	Intergenic	LINC01343	0.955972	0.385761	0.520671	0.597797
chr1	38474674	38475740	Intergenic	LINC01343	-0.374016	0.638017	0.186407	0.836208
chr1	38527219	38527839	Intergenic	LINC01343	0.96525	0.17513	1.00583	0.12637
chr1	38534111	38534356	Intergenic	LINC01343	4.98985	0.000464491	3.66824	0.000378577
chr1	38559031	38560115	Intergenic	RRAGC	-0.284983	0.633439	0.374543	0.50284
chr1	38578375	38578788	Intergenic	RRAGC	-0.0361187	0.976404	0.53968	0.620695
chr1	38586929	38587189	Intergenic	RRAGC	0.82389	0.415114	0.228863	0.865148
chr1	38587297	38587508	Intergenic	RRAGC	0.5926	0.697785	0.756157	0.550464
chr1	38588904	38589152	Intergenic	RRAGC	0.130106	0.932171	0.137161	0.92798
chr1	38818086	38818542	Intergenic	RRAGC	0.452136	0.61893	-0.0618747	0.958726
chr1	38858872	38860382	exon	RRAGC	-0.372588	0.379003	0.301741	0.464993
chr1	38872691	38873888	promoter-TSS	MYCBP	-0.194634	0.69909	0.584075	0.124432
chr1	38941803	38942124	promoter-TSS	RHBDL2	0.891053	0.446873	0.739925	0.531524
chr1	38977595	38978291	Intergenic	AKIRIN1	-0.705787	0.309367	-0.882392	0.169838
chr1	38990694	38991816	promoter-TSS	AKIRIN1	0.657787	0.143409	1.30812	0.00101104
chr1	39025594	39027095	promoter-TSS	NDUFS5	0.399703	0.474799	0.294154	0.600416
chr1	39081242	39082021	Intergenic	MACF1	0.513498	0.499045	0.248304	0.767437
chr1	39098334	39099091	intron	MACF1	0.845425	0.284085	0.241081	0.795763
chr1	39104908	39106379	intron	MACF1	0.445493	0.416893	0.381217	0.474966
chr1	39115324	39115551	intron	MACF1	2.92824	0.0111336	1.77613	0.0629818
chr1	39183581	39184492	intron	MACF1	0.112804	0.879624	0.0947387	0.900238
chr1	39191827	39192701	intron	MACF1	1.67613	0.00104983	1.1766	0.00776447
chr1	39196609	39197399	intron	MACF1	0.411931	0.564942	-0.792467	0.185692
chr1	39204327	39205822	intron	MACF1	2.02051	0.000771252	1.46336	0.004464
chr1	39214835	39216077	intron	MACF1	1.38069	0.0239798	0.744225	0.194476
chr1	39230886	39231339	intron	MACF1	-0.399596	0.697488	0.584	0.536042
chr1	39258905	39259104	intron	KIAA0754	1.49186	0.199469	0.642247	0.575132
chr1	39269413	39270146	intron	KIAA0754	1.90757	0.0324724	1.19975	0.140485
chr1	39394499	39394789	intron	KIAA0754	1.00779	0.25193	0.894262	0.288321
chr1	39398460	39398767	intron	KIAA0754	2.37348	0.0132159	0.726018	0.448386
chr1	39408332	39409508	promoter-TSS	KIAA0754	0.261341	0.65376	0.919026	0.0355759
chr1	39490704	39492162	promoter-TSS	BMP8A	0.0659111	0.923395	0.417312	0.407448
chr1	39509139	39509632	intron	BMP8A	0.689995	0.430896	0.489119	0.606745
chr1	39524284	39524912	intron	BMP8A	0.460125	0.64107	0.145331	0.89866
chr1	39525272	39526349	3' UTR	PPIEL	1.0776	0.113142	-0.000900843	0.999372
chr1	39539087	39539336	intron	PPIEL	0.23799	0.876497	1.34348	0.214923
chr1	39559259	39560007	promoter-TSS	PPIEL	0.606093	0.410784	-0.129102	0.887031
chr1	39575389	39577203	5' UTR	PABPC4	0.637136	0.152031	0.544426	0.18395
chr1	39606061	39606335	Intergenic	PABPC4	1.31032	0.0952869	0.365869	0.677804
chr1	39609500	39610414	Intergenic	HEYL	0.391822	0.60415	0.897975	0.153868
chr1	39639351	39640126	promoter-TSS	HEYL	1.13911	0.093782	1.13138	0.0769343
chr1	39653412	39653981	Intergenic	HEYL	0.744231	0.317687	0.480663	0.560393
chr1	39666564	39667324	intron	NT5C1A	2.96295	0.000900711	4.03427	1.43872e-05
chr1	39671783	39672204	promoter-TSS	NT5C1A	1.22449	0.101474	0.759972	0.293591
chr1	39683814	39684359	exon	HPCAL4	-0.639187	0.393387	-0.302212	0.726522
chr1	39691090	39692367	promoter-TSS	HPCAL4	-0.776463	0.0866102	-0.211646	0.691479
chr1	39701742	39702043	Intergenic	HPCAL4	2.14377	0.0396663	0.25771	0.827501
chr1	39738465	39739247	promoter-TSS	PPIE	0.358261	0.58174	0.438254	0.453005
chr1	39760414	39760619	exon	OXCT2	0.303941	0.852523	1.35897	0.3116
chr1	39788260	39789814	promoter-TSS	BMP8B	0.553389	0.323985	0.921125	0.0441491
chr1	39798931	39800111	Intergenic	BMP8B	0.348835	0.564509	-0.109291	0.872279
chr1	39816676	39816939	Intergenic	BMP8B	0.591144	0.494919	0.834283	0.313238
chr1	39817520	39817921	Intergenic	BMP8B	0.396011	0.670826	0.269439	0.793774
chr1	39845468	39846197	intron	TRIT1	0.390411	0.589998	-0.00103809	0.999183
chr1	39883143	39883872	promoter-TSS	TRIT1	0.683363	0.242943	0.360887	0.553241
chr1	39901030	39901359	exon	MYCL	1.8569	0.0348704	0.96217	0.255389
chr1	39901408	39902654	promoter-TSS	MYCL	0.456153	0.40869	0.513248	0.306139
chr1	39919425	39919624	Intergenic	MYCL	1.64007	0.202391	0.471612	0.749528
chr1	39919751	39920011	Intergenic	MYCL	1.46702	0.148487	1.21996	0.1893
chr1	39954718	39956095	intron	MFSD2A	0.195723	0.719705	0.858315	0.0264703
chr1	39960583	39961084	intron	MFSD2A	0.876528	0.295321	1.14068	0.141688
chr1	39973418	39973950	Intergenic	MFSD2A	0.422349	0.633842	0.92463	0.218107
chr1	39995860	39996556	Intergenic	MFSD2A	0.37769	0.686929	0.272442	0.779915
chr1	40032519	40032786	Intergenic	CAP1	1.25093	0.167307	0.338805	0.785154
chr1	40039412	40041159	promoter-TSS	CAP1	0.211042	0.615421	0.402992	0.243822
chr1	40059407	40059927	intron	CAP1	1.2144	0.0990885	0.120905	0.904649
chr1	40064740	40065289	intron	CAP1	0.627837	0.448377	-0.355169	0.722939
chr1	40078450	40078965	intron	PPT1	1.57436	0.0373683	0.102855	0.921171
chr1	40096890	40097733	5' UTR	PPT1	0.352707	0.550579	0.310909	0.587798
chr1	40144248	40144477	Intergenic	RLF	1.59454	0.180429	1.29739	0.185033
chr1	40153030	40153579	Intergenic	RLF	-0.0323994	0.974074	0.0924608	0.931471
chr1	40160919	40162219	exon	RLF	-0.109436	0.848503	-0.0963973	0.864422
chr1	40186313	40187017	intron	RLF	2.31681	0.00145203	1.51766	0.0100187
chr1	40232601	40232906	intron	TMCO2	0.912777	0.366422	0.895678	0.347591
chr1	40241554	40242254	TTS	TMCO2	1.77876	0.0113368	0.184737	0.835953
chr1	40257449	40258572	promoter-TSS	ZMPSTE24	0.269223	0.575027	0.695456	0.0594975
chr1	40264213	40264850	intron	ZMPSTE24	2.84446	0.000232084	2.73835	0.000111529
chr1	40315106	40317112	intron	COL9A2	0.254797	0.601361	0.121465	0.819696
chr1	40338495	40339226	Intergenic	COL9A2	0.578428	0.418859	0.677946	0.310836
chr1	40341744	40341955	Intergenic	COL9A2	1.87699	0.103385	1.53608	0.118496
chr1	40363766	40364173	Intergenic	SMAP2	1.54285	0.0702093	0.904883	0.272226
chr1	40373245	40374952	promoter-TSS	SMAP2	0.200109	0.701926	0.166416	0.746982
chr1	40381386	40381937	intron	SMAP2	-0.128907	0.879333	-1.06846	0.069942
chr1	40385306	40386444	intron	SMAP2	-1.12481	0.0132312	-0.867358	0.0426356
chr1	40394672	40395276	intron	SMAP2	0.690408	0.281457	-0.669516	0.27221
chr1	40404589	40404941	intron	SMAP2	-0.136735	0.900042	-1.27683	0.101401
chr1	40405017	40405267	intron	SMAP2	-0.240344	0.839108	-0.362385	0.764481
chr1	40425023	40425282	Intergenic	ZFP69B	1.07006	0.361769	1.08394	0.386549
chr1	40449719	40451464	promoter-TSS	ZFP69B	1.90917	4.26201e-05	1.68255	4.05044e-05
chr1	40476950	40477957	promoter-TSS	ZFP69	0.716021	0.217766	0.593479	0.274054
chr1	40508340	40509358	promoter-TSS	EXO5	1.38777	0.0118445	0.316892	0.62578
chr1	40531224	40532116	5' UTR	ZNF684	0.836113	0.122761	0.97516	0.0425856
chr1	40612184	40612808	Intergenic	RIMS3	0.69939	0.376305	0.606988	0.441008
chr1	40628293	40628958	intron	RIMS3	2.2032	0.00924459	2.24523	0.00680459
chr1	40649914	40650113	intron	RIMS3	0.177672	0.895375	0.653595	0.565986
chr1	40665182	40666120	promoter-TSS	RIMS3	0.397673	0.51324	0.960913	0.0390168
chr1	40668777	40669311	Intergenic	RIMS3	0.917694	0.210724	0.381096	0.64331
chr1	40691199	40692633	promoter-TSS	NFYC	-0.014123	0.980487	0.68317	0.0475912
chr1	40708595	40709577	intron	NFYC-AS1	-0.666825	0.142315	-0.489771	0.270875
chr1	40774057	40774319	Intergenic	KCNQ4	0.929321	0.33452	1.16366	0.220695
chr1	40783628	40783827	promoter-TSS	KCNQ4	1.03182	0.369442	0.389478	0.750626
chr1	40783910	40784111	promoter-TSS	KCNQ4	-0.0864618	0.949949	0.0958781	0.946198
chr1	40802033	40802950	intron	KCNQ4	0.363496	0.517356	0.938052	0.0329336
chr1	40809389	40809696	intron	KCNQ4	2.41515	0.00520537	1.94773	0.0166622
chr1	40818060	40819157	exon	KCNQ4	0.0831255	0.901495	-0.0236772	0.973072
chr1	40838363	40838595	exon	CITED4	1.34415	0.202832	0.22614	0.865968
chr1	40849862	40850432	Intergenic	CITED4	0.538849	0.488669	-0.0967769	0.920963
chr1	40861372	40863045	5' UTR	CITED4	-0.0755342	0.879457	0.350773	0.338676
chr1	40875538	40876202	Intergenic	CITED4	2.31608	0.00165695	1.62894	0.00975294
chr1	40948810	40949244	Intergenic	CTPS1	1.66495	0.0297152	0.550848	0.495324
chr1	40952307	40952941	Intergenic	CTPS1	0.625155	0.454713	0.985776	0.173169
chr1	40979041	40980859	intron	CTPS1	-0.344989	0.347233	0.183446	0.639939
chr1	41003459	41004393	intron	SLFNL1-AS1	-0.396917	0.507481	-0.465853	0.400803
chr1	41241159	41242812	intron	SCMH1	0.617031	0.175281	0.735825	0.0702961
chr1	41257575	41257953	Intergenic	SCMH1	-0.451079	0.695855	0.131532	0.925547
chr1	41268425	41268628	Intergenic	SCMH1	1.29244	0.319522	0.249805	0.874754
chr1	41282568	41282801	Intergenic	SCMH1	0.86395	0.48458	1.18155	0.226705
chr1	41282901	41283117	Intergenic	SCMH1	1.34791	0.216943	1.26348	0.246264
chr1	41344571	41344889	Intergenic	FOXO6	1.79492	0.10095	1.43866	0.0945572
chr1	41360766	41362077	promoter-TSS	FOXO6	-0.241795	0.580069	0.660171	0.0494306
chr1	41366042	41366881	intron	FOXO6	0.152298	0.838576	0.997381	0.0504279
chr1	41381741	41382735	exon	FOXO6	-0.201411	0.777633	-0.145265	0.836755
chr1	41416989	41417200	Intergenic	FOXO6	-0.249354	0.854148	1.16676	0.258806
chr1	41432921	41433209	Intergenic	EDN2	1.60826	0.047688	1.09818	0.160123
chr1	41476859	41477137	Intergenic	EDN2	0.822697	0.450046	-0.401426	0.719485
chr1	41496154	41496370	Intergenic	EDN2	3.34533	0.00162325	2.40072	0.00998641
chr1	41496460	41496672	Intergenic	EDN2	2.71061	0.00855829	2.23964	0.0100392
chr1	41516096	41516679	intron	EDN2	0.50277	0.520145	0.91796	0.166798
chr1	41547637	41547849	intron	EDN2	1.42817	0.267645	0.73742	0.576929
chr1	41558228	41558476	intron	EDN2	0.767811	0.470345	-0.00278646	0.998776
chr1	41558664	41558971	intron	EDN2	0.307053	0.797714	-0.462001	0.728132
chr1	41573991	41574611	intron	EDN2	-0.184875	0.830909	0.611476	0.395389
chr1	41609383	41609605	intron	EDN2	1.14534	0.259425	0.22772	0.869446
chr1	41623189	41623435	intron	EDN2	0.778666	0.553301	1.25892	0.219521
chr1	41627203	41627510	intron	EDN2	2.3693	0.0143785	1.82102	0.0227273
chr1	41639108	41639771	intron	EDN2	2.41574	0.00225139	2.11235	0.00141688
chr1	41640448	41640674	intron	EDN2	0.576826	0.61198	0.558836	0.629281
chr1	41641414	41641824	intron	EDN2	2.87302	0.00442994	2.14142	0.00492588
chr1	41661753	41662876	intron	EDN2	0.503746	0.32803	0.679935	0.121562
chr1	41662921	41663141	intron	EDN2	1.07305	0.213002	0.679014	0.417209
chr1	41667219	41667574	intron	EDN2	1.34777	0.0698369	2.52273	0.000547761
chr1	41673260	41673468	intron	EDN2	-0.0772558	0.953449	0.379918	0.746576
chr1	41673614	41673906	intron	EDN2	0.10844	0.914128	-0.238067	0.794148
chr1	41678540	41678745	intron	EDN2	1.16185	0.223595	0.874641	0.335187
chr1	41683909	41684464	intron	EDN2	1.56847	0.0336204	1.44633	0.0300073
chr1	41699234	41699586	intron	EDN2	1.24474	0.203799	0.247067	0.841367
chr1	41727063	41727951	intron	HIVEP3	0.973338	0.202219	1.44958	0.0228877
chr1	41728577	41729267	intron	HIVEP3	1.64142	0.0417356	2.15554	0.000846346
chr1	41738984	41739717	intron	HIVEP3	1.49831	0.0118617	1.98627	0.000363889
chr1	41741128	41741327	intron	HIVEP3	1.24031	0.332809	1.8435	0.120804
chr1	41751192	41751993	intron	HIVEP3	0.723175	0.209724	1.03317	0.039468
chr1	41783087	41783613	intron	HIVEP3	1.74885	0.0315977	1.97754	0.00965386
chr1	41791904	41792668	intron	HIVEP3	1.60459	0.0185185	1.49092	0.0189253
chr1	41800479	41800678	intron	HIVEP3	1.22926	0.317844	-0.145155	0.928901
chr1	41802966	41803431	intron	HIVEP3	0.33454	0.704944	-0.913145	0.170505
chr1	41806076	41807450	intron	HIVEP3	1.31952	0.0147179	1.80598	0.000421742
chr1	41849883	41850131	intron	HIVEP3	1.17286	0.250478	1.87849	0.0395512
chr1	41862643	41863421	intron	HIVEP3	3.64791	4.53885e-05	2.01958	0.0015624
chr1	41868451	41868683	intron	HIVEP3	2.05678	0.0489016	1.64468	0.10669
chr1	41875143	41875695	intron	HIVEP3	0.490962	0.574584	0.840755	0.2487
chr1	41891279	41892063	intron	HIVEP3	-0.354931	0.572472	-0.583554	0.279896
chr1	41898070	41898864	intron	HIVEP3	-0.227785	0.756578	-0.601927	0.319834
chr1	41916219	41916505	intron	HIVEP3	-0.326945	0.745109	-1.60483	0.0192505
chr1	41917813	41918054	intron	HIVEP3	1.01523	0.25057	0.113288	0.923351
chr1	41918110	41918353	intron	HIVEP3	-0.39694	0.658915	0.0109449	0.993202
chr1	41919628	41920592	intron	HIVEP3	0.406298	0.484561	-0.0846216	0.903638
chr1	41981164	41981385	intron	HIVEP3	-0.269286	0.859381	1.467	0.194269
chr1	42035181	42036482	promoter-TSS	HIVEP3	-0.152297	0.756992	0.63546	0.0713672
chr1	42157486	42157955	Intergenic	GUCA2B	-0.234564	0.81034	0.228401	0.816743
chr1	42173194	42173808	Intergenic	GUCA2A	-0.191072	0.83876	0.429323	0.615505
chr1	42282769	42282991	intron	FOXJ3	3.72257	0.00929995	1.02398	0.497072
chr1	42334401	42335905	promoter-TSS	FOXJ3	-0.061749	0.910661	0.461396	0.22342
chr1	42380160	42381422	promoter-TSS	RIMKLA	1.02255	0.0700349	1.25745	0.00984558
chr1	42455708	42457297	promoter-TSS	PPCS	-0.32892	0.439511	0.128564	0.790931
chr1	42462803	42463772	intron	PPCS	-0.987238	0.0148607	-0.195714	0.692007
chr1	42657808	42659060	promoter-TSS	PPIH	-0.255737	0.610751	0.0240827	0.969124
chr1	42681850	42683448	exon	YBX1	-0.526483	0.185842	0.316924	0.437205
chr1	42766252	42767789	promoter-TSS	LEPRE1	-0.498823	0.177314	0.0730714	0.881226
chr1	42785061	42785751	Intergenic	LOC100129924	0.521574	0.491609	-0.0171277	0.986702
chr1	42816178	42817753	promoter-TSS	ERMAP	0.176883	0.723485	1.18403	0.00114239
chr1	42846124	42847030	promoter-TSS	ZNF691	-0.280963	0.609496	0.555498	0.208823
chr1	42887539	42887748	non-coding	LOC339539	0.440821	0.733723	0.938202	0.455079
chr1	42888312	42888514	non-coding	LOC339539	-0.209627	0.889226	0.649718	0.615948
chr1	42913611	42913823	Intergenic	SLC2A1-AS1	0.701755	0.611862	0.13488	0.934435
chr1	42922882	42923455	Intergenic	SLC2A1-AS1	0.110541	0.902745	0.248711	0.756645
chr1	42923977	42924971	TTS	SLC2A1-AS1	-0.342103	0.486122	0.444579	0.306298
chr1	42931206	42931520	intron	SLC2A1-AS1	0.53602	0.475511	-0.434106	0.54647
chr1	42931642	42932623	intron	SLC2A1-AS1	0.226886	0.691605	-0.621329	0.149055
chr1	42943354	42943563	intron	SLC2A1-AS1	0.606777	0.513733	-1.38036	0.0742955
chr1	42944236	42944478	intron	SLC2A1-AS1	0.0769067	0.959036	0.579228	0.638963
chr1	42952354	42953172	intron	SLC2A1-AS1	0.45688	0.533315	-0.428802	0.531482
chr1	42957796	42959413	promoter-TSS	SLC2A1-AS1	-0.262783	0.5012	0.258472	0.481055
chr1	42993746	42993991	Intergenic	SLC2A1	0.384523	0.773844	-0.924266	0.43287
chr1	43005983	43006182	Intergenic	SLC2A1	1.11361	0.356248	-0.10356	0.95191
chr1	43007385	43007588	Intergenic	SLC2A1	1.12604	0.362593	-0.53978	0.689116
chr1	43034741	43035225	Intergenic	SLC2A1	-0.0405285	0.972899	-0.633831	0.516973
chr1	43058433	43059032	Intergenic	FAM183A	1.36109	0.0968072	0.913772	0.269989
chr1	43068256	43068543	Intergenic	FAM183A	0.705229	0.419731	0.391269	0.666911
chr1	43147639	43148140	promoter-TSS	FAM183A	1.19882	0.133836	1.23089	0.0983541
chr1	43171809	43172985	promoter-TSS	CFAP57	-0.00547437	0.994205	0.682805	0.132259
chr1	43227106	43227403	intron	TMEM125	0.169819	0.88564	1.10867	0.190686
chr1	43274494	43274821	TTS	TMEM125	0.700348	0.394968	1.69645	0.0343335
chr1	43330147	43330369	Intergenic	MPL	4.16608	0.00121807	2.68278	0.00543437
chr1	43330468	43331072	Intergenic	MPL	1.47938	0.0901977	1.61695	0.0321874
chr1	43337844	43338054	intron	MPL	0.0777525	0.965347	0.16398	0.918807
chr1	43348673	43349806	intron	CDC20	0.259077	0.668717	0.61664	0.204688
chr1	43358310	43359445	promoter-TSS	CDC20	0.0992613	0.856061	0.231335	0.616862
chr1	43366877	43368725	promoter-TSS	ELOVL1	0.798362	0.0642174	0.779366	0.0384847
chr1	43389365	43390378	promoter-TSS	SZT2	1.15971	0.0313687	1.12424	0.0191797
chr1	43425626	43425865	intron	MIR6735	0.647812	0.577336	0.000764128	0.999685
chr1	43453492	43454924	promoter-TSS	HYI	0.691265	0.19954	0.369058	0.505866
chr1	43530895	43531185	5' UTR	PTPRF	0.187633	0.861491	0.476658	0.611438
chr1	43565488	43566080	intron	PTPRF	1.24659	0.0783749	1.31852	0.0415621
chr1	43582118	43582711	intron	PTPRF	1.66924	0.0510358	2.02948	0.00959898
chr1	43649584	43650919	5' UTR	KDM4A	-0.274335	0.490808	0.511623	0.114203
chr1	43706842	43708130	promoter-TSS	ST3GAL3	0.0716207	0.89947	0.489913	0.211095
chr1	43789880	43790079	intron	MIR6079	-1.04568	0.269153	-1.38118	0.13462
chr1	43832466	43832730	intron	MIR6079	1.82761	0.121936	1.35409	0.225183
chr1	43836434	43836970	intron	MIR6079	-0.401298	0.622595	-0.464997	0.525002
chr1	43853293	43853512	intron	MIR6079	0.0764169	0.973563	0.847726	0.592251
chr1	43901944	43902236	intron	ARTN	0.62562	0.585537	1.21613	0.255556
chr1	43934585	43934802	intron	ARTN	1.12441	0.277504	-0.0580524	0.966436
chr1	43936442	43936852	exon	ARTN	1.03592	0.189622	0.773204	0.330596
chr1	43946146	43947346	promoter-TSS	IPO13	-0.00543937	0.9925	0.368374	0.32872
chr1	43969570	43970278	promoter-TSS	DPH2	-0.306135	0.584073	0.144522	0.81584
chr1	43974338	43975355	5' UTR	ATP6V0B	-0.12336	0.834772	0.294661	0.552832
chr1	43979252	43979738	promoter-TSS	B4GALT2	0.708027	0.328607	0.50129	0.501042
chr1	43991248	43992175	TTS	CCDC24	0.876983	0.112264	1.04128	0.030943
chr1	44029745	44031328	intron	SLC6A9	0.321407	0.4784	1.044	0.00342828
chr1	44036263	44036688	Intergenic	SLC6A9	0.915431	0.262502	1.60474	0.0312869
chr1	44036787	44036996	Intergenic	SLC6A9	0.779873	0.449819	0.816982	0.462426
chr1	44212565	44212804	promoter-TSS	DMAP1	1.18717	0.217799	1.00666	0.339309
chr1	44212974	44213991	promoter-TSS	DMAP1	0.433772	0.430413	0.588031	0.220695
chr1	44220142	44220378	TTS	DMAP1	0.356949	0.758256	-0.0620961	0.965277
chr1	44238060	44238286	intron	ERI3-IT1	0.788105	0.413183	1.37382	0.141145
chr1	44238330	44238639	intron	ERI3-IT1	0.199742	0.839884	1.26204	0.0753888
chr1	44274586	44274803	intron	ERI3-IT1	0.345144	0.795301	0.660991	0.620002
chr1	44305991	44306608	intron	ERI3	1.20265	0.0849912	0.617118	0.475391
chr1	44318566	44318805	intron	ERI3	1.96385	0.058511	0.523993	0.639939
chr1	44354765	44355718	promoter-TSS	ERI3	-0.576029	0.188425	0.0392395	0.949933
chr1	44378107	44378306	Intergenic	ERI3	0.601238	0.688975	0.282385	0.849228
chr1	44405073	44405602	promoter-TSS	RNF220	-0.170358	0.857855	0.374531	0.661645
chr1	44405790	44407162	intron	RNF220	0.448916	0.516788	0.900971	0.0975802
chr1	44407251	44407996	intron	RNF220	-0.276051	0.756708	0.53098	0.489377
chr1	44417632	44418085	intron	RNF220	-0.41712	0.68707	-0.737517	0.398608
chr1	44553905	44554136	intron	MIR5584	-0.309569	0.847506	1.37149	0.256628
chr1	44595037	44595582	intron	MIR5584	0.57544	0.498273	0.785989	0.310568
chr1	44631448	44632740	intron	TMEM53	0.00129547	0.998455	0.615481	0.137676
chr1	44652738	44653024	TTS	TMEM53	0.857122	0.306641	0.235395	0.816423
chr1	44653068	44653325	TTS	TMEM53	0.963827	0.257573	0.416247	0.667678
chr1	44664652	44665177	intron	TMEM53	1.8431	0.0140933	1.26576	0.0761622
chr1	44673833	44675004	promoter-TSS	TMEM53	0.00742035	0.98893	0.513541	0.112032
chr1	44693070	44693530	intron	C1orf228	2.1746	0.0242024	2.36219	0.00424766
chr1	44696801	44697241	intron	C1orf228	0.298595	0.730892	-0.502095	0.535768
chr1	44708038	44708391	intron	RNU5F-1	1.33066	0.10812	1.06697	0.182708
chr1	44714794	44715424	intron	RNU5F-1	1.20381	0.101253	0.0693352	0.944675
chr1	44721397	44722224	promoter-TSS	RNU5F-1	1.20381	0.0116794	1.21676	0.00488187
chr1	44723392	44723903	intron	RNU5F-1	1.76431	0.00771584	0.997242	0.127245
chr1	44730331	44731724	TTS	RNU5D-1	0.841874	0.0415756	1.06531	0.00367837
chr1	44739352	44740296	promoter-TSS	KIF2C	0.854629	0.0715585	0.518946	0.256379
chr1	44775155	44776667	promoter-TSS	SNORD55	-0.000245893	0.999785	-0.0160697	0.980311
chr1	44784138	44785101	intron	BEST4	1.06308	0.0702439	0.5745	0.344732
chr1	44786054	44786858	intron	BEST4	1.04453	0.0612524	0.173785	0.809677
chr1	44793557	44794096	Intergenic	BEST4	0.813576	0.277089	-0.0113577	0.99208
chr1	44799578	44801174	promoter-TSS	PLK3	-0.278746	0.48458	0.206853	0.60648
chr1	44807188	44808446	promoter-TSS	TCTEX1D4	0.670048	0.097583	1.62421	4.76066e-05
chr1	44809360	44810043	intron	BTBD19	0.105562	0.869205	0.161317	0.78469
chr1	44813512	44814199	3' UTR	BTBD19	0.406693	0.548663	0.350269	0.595417
chr1	44819293	44820647	3' UTR	BTBD19	0.614401	0.169452	0.777518	0.0462091
chr1	44835781	44836000	intron	PTCH2	0.110485	0.92322	0.253287	0.811849
chr1	44836093	44836322	intron	PTCH2	0.846544	0.34027	-0.36667	0.75365
chr1	44842855	44843610	promoter-TSS	PTCH2	0.435048	0.598447	1.32562	0.0299756
chr1	44986063	44987058	5' UTR	EIF2B3	-0.11006	0.857576	0.146823	0.80124
chr1	45010670	45011692	promoter-TSS	HECTD3	0.504401	0.332515	0.27847	0.61269
chr1	45011773	45012595	promoter-TSS	UROD	0.169755	0.816952	0.541236	0.334966
chr1	45018526	45019164	exon	UROD	0.625819	0.456864	0.717092	0.412113
chr1	45050985	45051558	intron	UROD	-0.0283815	0.977605	0.0590291	0.955117
chr1	45205437	45206971	exon	ZSWIM5	-0.517803	0.273832	0.616523	0.143495
chr1	45246868	45247105	Intergenic	ZSWIM5	1.00025	0.23187	1.9438	0.0248244
chr1	45303159	45304630	promoter-TSS	LINC01144	0.138963	0.774072	0.910041	0.00633281
chr1	45326597	45327762	exon	HPDL	1.21712	0.0253253	0.689506	0.192984
chr1	45339440	45340832	promoter-TSS	MUTYH	0.102292	0.851324	0.333001	0.442146
chr1	45393829	45394147	intron	MUTYH	2.48531	0.0240005	0.756137	0.486445
chr1	45394190	45394819	intron	MUTYH	1.14711	0.139968	0.515622	0.513075
chr1	45490492	45491803	promoter-TSS	TESK2	-0.175101	0.708688	0.391489	0.303264
chr1	45499577	45500663	promoter-TSS	CCDC163P	-0.514499	0.208243	-0.294577	0.493335
chr1	45521256	45522487	promoter-TSS	PRDX1	0.447818	0.383064	1.12327	0.00597193
chr1	45543671	45544361	Intergenic	AKR1A1	1.44357	0.0215922	1.37873	0.0111834
chr1	45550397	45551394	5' UTR	AKR1A1	-0.117565	0.840007	0.163692	0.761238
chr1	45569890	45570266	TTS	NASP	1.20777	0.113016	0.516931	0.54923
chr1	45570314	45570515	TTS	NASP	0.676416	0.551004	0.930198	0.409878
chr1	45583147	45585249	exon	NASP	-0.0788832	0.870444	0.416308	0.227748
chr1	45686176	45687728	promoter-TSS	GPBP1L1	-0.379425	0.274997	0.394163	0.213873
chr1	45687906	45688580	promoter-TSS	TMEM69	0.770858	0.20025	0.595322	0.30358
chr1	45750061	45751181	5' UTR	IPP	0.194874	0.714277	0.688746	0.0808923
chr1	45803022	45803986	promoter-TSS	MAST2	0.350591	0.548927	1.28094	0.00453702
chr1	45922676	45923168	intron	MAST2	0.918616	0.327167	0.184799	0.872131
chr1	46036873	46037486	Intergenic	PIK3R3	0.707601	0.324619	0.416542	0.586651
chr1	46043454	46044073	exon	PIK3R3	-0.329535	0.742606	0.363106	0.732683
chr1	46132185	46133666	promoter-TSS	PIK3R3	0.293947	0.527976	1.00474	0.00460778
chr1	46166378	46167567	Intergenic	TSPAN1	0.163658	0.828444	0.119433	0.881346
chr1	46185121	46185336	exon	TSPAN1	0.947565	0.345506	1.28648	0.142473
chr1	46198022	46198965	promoter-TSS	POMGNT1	0.220786	0.690635	0.397735	0.400749
chr1	46203170	46203589	promoter-TSS	LURAP1	0.491897	0.525824	0.566195	0.423133
chr1	46223371	46223952	Intergenic	POMGNT1	0.86122	0.216505	0.167769	0.851514
chr1	46246722	46248050	promoter-TSS	RAD54L	0.448471	0.282841	0.979848	0.00501429
chr1	46285586	46286555	exon	LRRC41	2.02017	0.00177752	1.07782	0.0690328
chr1	46301888	46303948	promoter-TSS	LRRC41	0.25469	0.54619	0.535226	0.114706
chr1	46340224	46341412	promoter-TSS	NSUN4	0.127037	0.829132	0.506963	0.239482
chr1	46347998	46348527	intron	NSUN4	1.37719	0.0910243	1.24663	0.0896393
chr1	46394035	46394797	exon	FAAH	0.178145	0.833513	-0.0553693	0.955621
chr1	46406231	46406441	exon	FAAH	0.433118	0.702553	1.4191	0.120102
chr1	46442193	46443086	intron	LINC01398	0.864631	0.148913	1.42715	0.0069337
chr1	46466321	46467217	Intergenic	LINC01398	0.363094	0.645293	0.0890143	0.925997
chr1	46477322	46477557	Intergenic	LINC01398	0.271062	0.8114	0.309967	0.782698
chr1	46477672	46477901	Intergenic	LINC01398	-0.706884	0.510387	0.197097	0.879799
chr1	46489793	46490024	Intergenic	DMBX1	0.711561	0.491016	1.75826	0.0383499
chr1	46522330	46522656	Intergenic	DMBX1	1.75081	0.045056	2.44227	0.0015189
chr1	46532725	46533756	Intergenic	MKNK1-AS1	0.286829	0.625181	0.240969	0.678601
chr1	46549623	46550257	intron	KNCN	-0.212395	0.825883	-1.41968	0.0199115
chr1	46581461	46582234	intron	MKNK1	3.57523	0.000546949	2.79081	0.000927707
chr1	46603729	46604731	promoter-TSS	MKNK1	-0.073355	0.903182	0.909905	0.017847
chr1	46615987	46617216	intron	MOB3C	0.578746	0.265655	0.749116	0.100639
chr1	46667692	46668867	exon	ATPAF1	0.784174	0.0955676	1.10507	0.00864902
chr1	46675680	46676298	3' UTR	EFCAB14-AS1	0.186266	0.839124	-0.240424	0.79023
chr1	46718644	46719693	promoter-TSS	EFCAB14	-0.504031	0.212476	0.460166	0.229748
chr1	46725077	46725628	Intergenic	EFCAB14	0.206229	0.812276	0.0307278	0.974396
chr1	46810839	46811173	intron	CYP4B1	0.83434	0.392454	0.428492	0.702283
chr1	46820614	46820936	Intergenic	CYP4B1	-0.483263	0.604387	0.803751	0.378896
chr1	46961167	46961634	Intergenic	CYP4A11	-0.139631	0.906401	0.836234	0.296252
chr1	47173741	47173965	Intergenic	LINC00853	0.550099	0.623912	0.91988	0.348839
chr1	47175214	47175485	Intergenic	LINC00853	0.254258	0.812128	0.848621	0.335548
chr1	47175563	47175799	Intergenic	LINC00853	0.685992	0.48225	0.458903	0.64186
chr1	47179024	47179646	promoter-TSS	LINC00853	1.099	0.101648	1.62782	0.00841893
chr1	47192804	47193314	Intergenic	PDZK1IP1	-0.00605386	0.995254	0.425299	0.580307
chr1	47208373	47208740	Intergenic	PDZK1IP1	0.790806	0.401784	-0.0494511	0.969195
chr1	47225354	47225575	exon	TAL1	-0.375118	0.747666	0.695673	0.476974
chr1	47241556	47241755	Intergenic	TAL1	0.307354	0.841421	1.44697	0.201756
chr1	47289467	47289757	intron	STIL	1.35069	0.118672	0.744473	0.397827
chr1	47313683	47314860	promoter-TSS	STIL	-0.592194	0.0972996	0.562269	0.0851681
chr1	47333356	47334949	intron	CMPK1	-0.0659263	0.890713	0.321269	0.36525
chr1	47351219	47351831	intron	CMPK1	2.1337	0.0114755	3.13969	0.000108628
chr1	47388671	47389150	Intergenic	FOXE3	1.35829	0.120677	1.46822	0.0515187
chr1	47416419	47417245	exon	FOXE3	1.09336	0.106901	0.732417	0.276229
chr1	47432421	47432917	non-coding	FOXD2-AS1	-0.0487853	0.958145	0.228785	0.785981
chr1	47436436	47436895	5' UTR	FOXD2	0.309657	0.668529	0.44451	0.483679
chr1	47436939	47438792	5' UTR	FOXD2	0.049295	0.923923	0.553583	0.10023
chr1	47444680	47445188	Intergenic	FOXD2	-0.252855	0.787975	1.49028	0.0236643
chr1	47450167	47450596	Intergenic	FOXD2	0.640127	0.456362	1.03272	0.185917
chr1	47465945	47466161	Intergenic	FOXD2	0.950612	0.500385	2.00502	0.0632256
chr1	47507944	47509119	Intergenic	FOXD2	0.755422	0.224834	1.92828	0.000490407
chr1	47583105	47583620	Intergenic	FOXD2	0.31433	0.823466	3.04635	0.00102492
chr1	47592940	47593185	Intergenic	FOXD2	0.738526	0.565264	0.895536	0.399084
chr1	47616151	47616504	Intergenic	FOXD2	0.727923	0.534306	0.0689787	0.95934
chr1	47709805	47710031	Intergenic	FOXD2	0.681167	0.513757	0.174278	0.892718
chr1	47710404	47710955	Intergenic	FOXD2	0.26975	0.766575	1.02352	0.136356
chr1	47726126	47726456	Intergenic	TRABD2B	-0.426479	0.602717	0.305128	0.729961
chr1	47726506	47726713	Intergenic	TRABD2B	0.614349	0.606432	0.928954	0.416809
chr1	47755338	47755905	Intergenic	TRABD2B	0.548648	0.516482	1.47963	0.0297965
chr1	47856972	47857431	intron	TRABD2B	-0.256276	0.807862	-0.532617	0.55715
chr1	47876429	47876672	intron	TRABD2B	0.305216	0.811867	2.51683	0.00282856
chr1	47951327	47951563	intron	TRABD2B	0.678365	0.538779	1.38727	0.12681
chr1	47955066	47955270	intron	TRABD2B	0.140403	0.924982	-1.00999	0.40624
chr1	47966206	47966460	intron	TRABD2B	-0.0149832	0.992163	0.350877	0.793257
chr1	47984148	47984759	intron	TRABD2B	0.0186592	0.987077	2.19423	0.00193528
chr1	47996683	47996970	promoter-TSS	TRABD2B	0.517273	0.637238	1.82692	0.0382518
chr1	47997405	47998123	promoter-TSS	TRABD2B	-0.0154397	0.986249	1.2421	0.0199295
chr1	48048899	48049110	Intergenic	TRABD2B	-0.195369	0.890743	-0.860419	0.462495
chr1	48093584	48094424	Intergenic	SKINTL	-0.442661	0.515192	1.04059	0.064801
chr1	48107433	48108119	intron	SKINTL	1.8484	0.0166644	2.15409	0.00146976
chr1	48109581	48109865	intron	SKINTL	-0.167771	0.884071	1.58583	0.0480686
chr1	48201962	48202608	Intergenic	SKINTL	-0.469691	0.509071	2.06292	0.000342833
chr1	48207225	48207690	Intergenic	SLC5A9	-0.06029	0.956514	0.371863	0.689345
chr1	48215878	48216184	Intergenic	SLC5A9	0.0808622	0.95677	1.60617	0.138723
chr1	48216859	48217062	Intergenic	SLC5A9	0.975147	0.452316	1.15134	0.360568
chr1	48226604	48226895	intron	SLC5A9	0.071783	0.950933	0.78286	0.367878
chr1	48227585	48228188	intron	SLC5A9	0.380544	0.62413	1.14984	0.0680252
chr1	48236750	48237124	intron	SLC5A9	-0.369221	0.689379	0.561594	0.49141
chr1	48245198	48245680	intron	SLC5A9	0.483397	0.599902	0.316836	0.733384
chr1	48387429	48387704	intron	SPATA6	-0.363522	0.824195	0.727958	0.634727
chr1	48471507	48472689	5' UTR	SPATA6	-0.575451	0.0952507	0.708744	0.0212677
chr1	48498349	48498652	Intergenic	SPATA6	0.315368	0.724504	1.42314	0.0356199
chr1	48498720	48498981	Intergenic	SPATA6	0.949955	0.382551	1.03822	0.270882
chr1	48530726	48531168	Intergenic	SPATA6	1.25238	0.161188	2.1757	0.00606802
chr1	48539087	48539315	intron	SPATA6	-0.696382	0.577672	0.64776	0.635842
chr1	48572756	48572995	intron	SPATA6	1.08978	0.268942	0.911544	0.29055
chr1	48670745	48670946	intron	BEND5	0.697	0.579816	-0.457945	0.729275
chr1	48677226	48677434	intron	BEND5	0.141346	0.93134	0.859722	0.490597
chr1	48688263	48688579	intron	BEND5	0.0192677	0.988506	0.720205	0.464425
chr1	48688660	48688862	intron	BEND5	-0.0799267	0.958432	-0.136929	0.924416
chr1	48696974	48697549	intron	BEND5	-0.28251	0.764818	1.47774	0.0317188
chr1	48750021	48750598	intron	BEND5	0.353032	0.747316	0.0065701	0.995489
chr1	48758534	48758759	intron	BEND5	0.082167	0.959024	1.59606	0.181619
chr1	48758825	48759098	exon	BEND5	-0.192959	0.874112	-0.0486611	0.974523
chr1	48775778	48777365	intron	BEND5	-0.780646	0.0892063	0.261002	0.628579
chr1	48790254	48790572	intron	BEND5	3.36081	0.00218416	4.66788	1.52738e-05
chr1	48790650	48790907	intron	BEND5	2.52279	0.0257646	3.45903	0.00062341
chr1	48793723	48794364	intron	BEND5	0.133828	0.899786	0.662543	0.421352
chr1	48817430	48817638	intron	BEND5	1.02246	0.540593	0.58748	0.67407
chr1	48870493	48870697	intron	BEND5	0.466983	0.769806	0.686628	0.605715
chr1	49102798	49103285	intron	BEND5	0.891005	0.355066	0.891853	0.237355
chr1	49168530	49168823	intron	AGBL4-IT1	-0.758173	0.463876	1.50992	0.0806489
chr1	49291874	49292227	intron	AGBL4-IT1	-0.271973	0.820321	0.94549	0.33569
chr1	49292283	49292602	intron	AGBL4-IT1	-0.771456	0.443642	0.103362	0.939372
chr1	49292898	49293195	intron	AGBL4-IT1	-1.20962	0.214238	0.474756	0.640844
chr1	49331245	49331896	intron	AGBL4-IT1	-0.310515	0.732614	-0.104261	0.922471
chr1	49541374	49541737	intron	AGBL4-IT1	-0.25634	0.819803	0.704037	0.441648
chr1	49558640	49558881	intron	AGBL4-IT1	0.582243	0.637238	-0.0718959	0.962391
chr1	49730327	49730702	intron	AGBL4-IT1	-0.479571	0.622149	-0.307685	0.782312
chr1	49842074	49842276	intron	AGBL4	-0.146132	0.918723	0.857321	0.466393
chr1	49913570	49913808	intron	AGBL4	0.0203689	0.988367	0.567431	0.589834
chr1	49925735	49926046	intron	AGBL4	-0.676551	0.546605	0.0819692	0.954172
chr1	49982407	49982800	intron	AGBL4	-0.19547	0.870102	0.454599	0.672335
chr1	49982972	49983432	intron	AGBL4	-0.059138	0.958432	0.927971	0.204672
chr1	50023210	50024208	intron	AGBL4	0.628382	0.39352	1.00835	0.103895
chr1	50047731	50048572	5' UTR	ELAVL4	0.114349	0.911158	0.837163	0.249442
chr1	50109532	50110514	intron	ELAVL4	-0.465501	0.530702	0.563114	0.414486
chr1	50195473	50195762	exon	ELAVL4	0.123567	0.924557	0.229891	0.8588
chr1	50209786	50209987	Intergenic	ELAVL4	1.14202	0.381297	-0.183439	0.90282
chr1	50238689	50239133	Intergenic	ELAVL4	0.625804	0.562884	0.415474	0.709106
chr1	50265666	50266087	Intergenic	ELAVL4	0.861567	0.34987	1.32622	0.0987497
chr1	50323274	50323655	Intergenic	DMRTA2	0.0707694	0.966168	0.671304	0.586017
chr1	50332917	50334067	Intergenic	DMRTA2	0.583411	0.297121	1.45904	0.00281016
chr1	50348537	50349202	Intergenic	DMRTA2	0.0100664	0.99243	1.21219	0.0673104
chr1	50359320	50359603	Intergenic	DMRTA2	1.60505	0.152612	-0.347067	0.802326
chr1	50368310	50368937	Intergenic	DMRTA2	0.897724	0.231313	0.67313	0.370006
chr1	50370125	50370489	Intergenic	DMRTA2	0.444918	0.725463	0.234185	0.861953
chr1	50418957	50419270	exon	DMRTA2	1.06405	0.225301	0.504655	0.57315
chr1	50451132	50451366	intron	DMRTA2	0.0144849	0.993836	0.151287	0.923533
chr1	50490726	50491185	intron	DMRTA2	2.70192	0.00338518	2.85408	0.000328452
chr1	50588661	50589216	intron	DMRTA2	0.655281	0.457314	0.90121	0.268715
chr1	50724499	50725099	intron	FAF1	0.745298	0.41156	1.42374	0.049737
chr1	50873285	50873926	intron	FAF1	-0.0619932	0.949641	1.28489	0.0360072
chr1	50930158	50930679	intron	FAF1	2.19355	0.00372566	3.24584	5.68203e-05
chr1	50959355	50960719	5' UTR	FAF1	-0.775239	0.0349073	0.141685	0.764876
chr1	50967916	50970380	promoter-TSS	CDKN2C	-0.240092	0.556901	0.172195	0.68229
chr1	50976835	50978507	Intergenic	CDKN2C	0.304138	0.597183	0.402658	0.428911
chr1	50978556	50978862	Intergenic	CDKN2C	0.137265	0.911168	0.0079442	0.995627
chr1	51095041	51095240	Intergenic	C1orf185	0.122914	0.942151	1.38311	0.174899
chr1	51214830	51215320	Intergenic	RNF11	0.0881492	0.93373	1.15506	0.110851
chr1	51234911	51235521	Intergenic	RNF11	0.538747	0.461801	-0.014391	0.989043
chr1	51235834	51237210	5' UTR	RNF11	-0.755174	0.0483475	0.0772962	0.885009
chr1	51267887	51268540	intron	TTC39A	1.71385	0.0497723	2.33263	0.00328359
chr1	51296647	51297313	intron	TTC39A	0.727036	0.266054	0.892849	0.124923
chr1	51330234	51330801	promoter-TSS	TTC39A	0.641712	0.384119	0.881905	0.209816
chr1	51344678	51345069	intron	TTC39A	0.759908	0.366188	0.755092	0.361793
chr1	51429735	51430246	intron	EPS15	0.636014	0.511491	0.774598	0.386903
chr1	51501079	51501818	intron	EPS15	0.793318	0.358305	0.540312	0.462713
chr1	51504928	51505401	intron	EPS15	1.59634	0.0842152	2.33778	0.00144646
chr1	51517951	51519748	intron	EPS15	0.175626	0.732614	0.579925	0.134494
chr1	51520776	51520987	Intergenic	EPS15	-0.910659	0.29702	-1.02162	0.170251
chr1	51534916	51535140	Intergenic	EPS15	0.40055	0.786771	0.155973	0.920963
chr1	51541473	51541710	Intergenic	EPS15	2.98939	0.00341083	1.48032	0.118427
chr1	51549260	51549477	Intergenic	EPS15	-0.695502	0.627639	0.412544	0.788672
chr1	51569069	51569982	Intergenic	OSBPL9	0.856496	0.139223	1.21698	0.0202036
chr1	51616722	51617778	intron	OSBPL9	-0.797454	0.061426	-0.389749	0.384913
chr1	51729026	51730401	promoter-TSS	OSBPL9	-0.0764225	0.882846	0.4915	0.164676
chr1	51863301	51863525	intron	NRD1	0.323762	0.792751	-0.374366	0.739313
chr1	51863621	51863853	intron	NRD1	1.6448	0.106163	1.54692	0.105647
chr1	51878003	51879578	promoter-TSS	NRD1	-0.665749	0.056506	0.177452	0.670535
chr1	51936097	51936433	intron	RAB3B	-0.0296299	0.981576	1.02692	0.22647
chr1	51990359	51991040	promoter-TSS	RAB3B	0.457343	0.533579	0.579612	0.388286
chr1	52002185	52002766	Intergenic	RAB3B	0.145101	0.876949	0.587111	0.430547
chr1	52032985	52034130	exon	KTI12	0.095384	0.870039	-0.573562	0.157345
chr1	52054826	52056979	promoter-TSS	TXNDC12	0.203546	0.634982	0.452882	0.185319
chr1	52140034	52140278	Intergenic	ZFYVE9	0.938854	0.286099	1.32651	0.0486626
chr1	52141675	52142997	5' UTR	ZFYVE9	0.302159	0.57032	0.882364	0.0333876
chr1	52306061	52306261	intron	CC2D1B	1.10338	0.398677	0.432045	0.74731
chr1	52306370	52306726	intron	CC2D1B	0.688707	0.520702	-0.0770292	0.954626
chr1	52365522	52366789	promoter-TSS	CC2D1B	-0.442474	0.25681	0.174134	0.697132
chr1	52403643	52405107	promoter-TSS	ORC1	-0.295019	0.510111	-0.0768078	0.886018
chr1	52423671	52424715	intron	PRPF38A	0.282271	0.65448	-0.560328	0.279591
chr1	52523223	52523566	intron	ZCCHC11	1.8767	0.0429015	-0.230841	0.846559
chr1	52552068	52554020	promoter-TSS	ZCCHC11	0.100546	0.835688	0.162139	0.706092
chr1	52602055	52603073	intron	GPX7	0.396455	0.510714	0.294198	0.631383
chr1	52632842	52633680	promoter-TSS	FAM159A	0.194694	0.755521	-0.0353459	0.961081
chr1	52636796	52637869	intron	FAM159A	0.352553	0.476716	0.0575705	0.925438
chr1	52659217	52659911	Intergenic	FAM159A	2.72149	0.0016278	2.70681	0.000700405
chr1	52686014	52686680	TTS	COA7	0.472446	0.510026	0.0989418	0.9107
chr1	52697785	52698738	exon	COA7	1.42251	0.00957064	0.535305	0.333933
chr1	52702800	52703772	Intergenic	COA7	-0.477032	0.294632	-0.533	0.195725
chr1	52726114	52727094	5' UTR	ZYG11B	-0.255938	0.67389	0.286626	0.615443
chr1	52842472	52843470	exon	ZYG11A	0.368783	0.550133	0.0484159	0.949603
chr1	52904723	52905295	intron	ECHDC2	1.10184	0.168328	0.055767	0.959386
chr1	52921233	52922112	exon	ECHDC2	0.00670518	0.99308	0.0747144	0.917443
chr1	52926997	52928202	intron	SCP2	-0.018492	0.98243	0.297815	0.657154
chr1	53014612	53015321	promoter-TSS	SCP2	-0.307162	0.670253	-0.324506	0.646833
chr1	53047971	53048217	intron	PODN	2.16702	0.0482936	1.26918	0.266317
chr1	53062048	53062781	intron	PODN	0.429111	0.591262	0.0407977	0.9666
chr1	53084502	53084722	3' UTR	PODN	-0.0737518	0.957658	-0.110455	0.934822
chr1	53084799	53085047	3' UTR	PODN	1.08871	0.338211	-1.60166	0.0641951
chr1	53127408	53127868	intron	SLC1A7	0.967758	0.35352	0.736975	0.426499
chr1	53181937	53182143	Intergenic	CPT2	0.918997	0.392877	0.0694968	0.964575
chr1	53182212	53182452	Intergenic	CPT2	0.811025	0.37353	-0.117745	0.921538
chr1	53196402	53197464	5' UTR	CPT2	0.11529	0.844151	0.184578	0.724623
chr1	53219965	53221040	intron	C1orf123	0.314452	0.464244	0.52836	0.134268
chr1	53237969	53239091	promoter-TSS	LOC100507564	0.480861	0.360985	0.164486	0.788482
chr1	53294450	53294684	intron	LRP8	2.35784	0.00609539	0.0209002	0.986292
chr1	53294753	53295000	intron	LRP8	1.97805	0.0144968	1.91174	0.0141906
chr1	53325879	53328515	intron	LRP8	0.482834	0.149218	0.347828	0.281257
chr1	53340027	53340622	Intergenic	LRP8	-0.053331	0.96195	0.351908	0.726577
chr1	53351010	53351414	Intergenic	LRP8	1.44003	0.184196	-0.233649	0.854484
chr1	53367883	53368528	Intergenic	LRP8	0.820003	0.262459	1.19075	0.0812617
chr1	53393297	53393815	Intergenic	SLC25A3P1	0.388267	0.668409	0.177002	0.871009
chr1	53402496	53402749	Intergenic	SLC25A3P1	0.0229023	0.989833	0.317452	0.813009
chr1	53413055	53414049	Intergenic	SLC25A3P1	2.1778	0.000168239	1.09853	0.012902
chr1	53439063	53439413	intron	SLC25A3P1	0.898316	0.377235	-0.117469	0.93595
chr1	53461380	53461590	exon	DMRTB1	-0.136363	0.9311	-0.396654	0.801837
chr1	53477101	53477344	Intergenic	DMRTB1	0.578339	0.650285	0.694885	0.554465
chr1	53485638	53485935	Intergenic	DMRTB1	1.35828	0.0871852	0.647647	0.459799
chr1	53553958	53554573	intron	DMRTB1	1.03566	0.240722	1.28125	0.0771537
chr1	53562002	53562777	intron	DMRTB1	1.48037	0.0370636	1.07036	0.0944206
chr1	53574977	53575181	intron	DMRTB1	-0.494345	0.754196	-0.412496	0.77955
chr1	53582124	53582541	intron	DMRTB1	1.29491	0.221965	-0.0368163	0.979097
chr1	53600339	53600889	intron	GLIS1	1.17489	0.158348	-1.28834	0.0539444
chr1	53682429	53682644	intron	GLIS1	0.0266753	0.987538	-0.261981	0.850182
chr1	53738566	53739565	Intergenic	GLIS1	0.988789	0.117476	1.1433	0.0349632
chr1	53837648	53838972	non-coding	NDC1	-0.0707074	0.896719	0.0154305	0.978753
chr1	53861017	53861337	intron	NDC1	0.653258	0.475896	0.591047	0.566902
chr1	53889368	53890549	promoter-TSS	YIPF1	0.878292	0.0643213	1.18051	0.00493868
chr1	53919593	53919828	Intergenic	DIO1	2.47461	0.0509326	2.35357	0.0321983
chr1	53945158	53946720	promoter-TSS	HSPB11	-0.139253	0.746776	0.597031	0.0546391
chr1	53992765	53992993	Intergenic	LDLRAD1	1.04757	0.367947	-0.437791	0.742172
chr1	54052516	54053996	promoter-TSS	TMEM59	-0.506775	0.129509	-0.161379	0.677203
chr1	54069988	54070192	intron	MIR4781	0.163778	0.914128	0.0731261	0.962366
chr1	54083217	54083416	intron	MIR4781	0.159426	0.915509	0.37763	0.798048
chr1	54121471	54121704	Intergenic	CDCP2	1.24332	0.222555	0.308678	0.800315
chr1	54121762	54122066	Intergenic	CDCP2	0.0919491	0.93134	0.369821	0.69359
chr1	54178480	54178753	intron	CYB5RL	1.49936	0.130983	0.411971	0.701986
chr1	54189384	54189672	intron	CYB5RL	0.790965	0.505363	1.00587	0.36699
chr1	54199578	54200824	promoter-TSS	MRPL37	0.0032712	0.995873	0.100843	0.854501
chr1	54229440	54230059	intron	SSBP3-AS1	0.821942	0.283925	1.6562	0.0148757
chr1	54230810	54231094	intron	SSBP3-AS1	1.00904	0.273585	1.1254	0.160352
chr1	54285036	54285322	intron	SSBP3-AS1	0.693808	0.475426	-0.579064	0.600855
chr1	54287119	54287785	intron	SSBP3-AS1	2.39641	0.000135191	1.04941	0.0406304
chr1	54310672	54311117	intron	SSBP3-AS1	1.29733	0.0827208	0.545768	0.501133
chr1	54312861	54313123	intron	SSBP3-AS1	2.23575	0.0142291	0.627361	0.541908
chr1	54356140	54356379	intron	SSBP3	0.855757	0.323539	0.306231	0.779598
chr1	54356481	54357261	intron	SSBP3	0.80378	0.207864	0.125192	0.884942
chr1	54391573	54391794	intron	SSBP3	1.26631	0.383501	-0.599965	0.693645
chr1	54398980	54399390	intron	SSBP3	2.45847	0.00263641	1.91825	0.00819598
chr1	54400117	54400366	intron	SSBP3	1.40928	0.250029	1.71387	0.0826099
chr1	54406061	54406916	promoter-TSS	SSBP3	-0.290154	0.586543	0.180686	0.745032
chr1	54407388	54407618	Intergenic	SSBP3	0.286809	0.735961	0.578581	0.42633
chr1	54460272	54460537	Intergenic	SSBP3	-0.551524	0.513067	-0.93737	0.227859
chr1	54463776	54464371	Intergenic	SSBP3	1.02335	0.199443	1.99547	0.00332277
[truncated: 111,691 more rows]
