# Supplementary material for: Multi-level remodelling of chromatin underlying activation of human T cells
Source: Sci Rep. 2021 Jan 12;11:528. doi: 10.1038/s41598-020-80165-9 (PMC7804404; doi:10.1038/s41598-020-80165-9)
Supplement: Supplementary file 9 — Supplementary Table S2. [file 41598_2020_80165_MOESM9_ESM.xlsx]

## Sheet: Sheet5
Table S2. List of disease- and trait-associated variants
Chrom	hg38_start	hg38_end	SNP	Disease _trait	disease_class	internally_replicated	internally_replicated	independently_replicated	independently_replicated	"-LOG(P)"
chr1	845017	845018	rs141175086	Morning vs. evening chronotype	Quantitative_traits	2	Y	1	N	7.39794
chr1	1070426	1070427	rs3934834	Body mass index	Quantitative_traits	3	Y	1	N	6.22185
chr1	1143818	1143819	rs11260603	IgG glycosylation	Immune_System	1	N	1	N	6.39794
chr1	1312114	1312115	rs12103	Crohn's disease	Immune_System	2	Y	8	Y	6.22185
chr1	1312114	1312115	rs12103	Inflammatory bowel disease	Immune_System	2	Y	8	Y	10.5229
chr1	1312114	1312115	rs12103	Inflammatory bowel disease	Immune_System	2	Y	1	N	6.69897
chr1	1312114	1312115	rs12103	Inflammatory bowel disease	Immune_System	2	Y	2	Y	12.0969
chr1	1312114	1312115	rs12103	Ulcerative colitis	Immune_System	2	Y	8	Y	9
chr1	1312114	1312115	rs12103	Ulcerative colitis	Immune_System	2	Y	1	N	5.52288
chr1	1319056	1319057	rs1886773	Pulse pressure	Cardiovascular	1	N	1	N	9.69897
chr1	1351675	1351676	rs186507655	Cancer (pleiotropy)	Cancer	12	Y	1	N	9.30103
chr1	1641275	1641276	rs3765908	Pulse pressure	Cardiovascular	1	N	1	N	5.69897
chr1	1754483	1754484	rs139385870	Systolic blood pressure	Cardiovascular	1	N	1	N	12
chr1	1791592	1791593	rs9660180	Body mass index	Quantitative_traits	6	Y	10	Y	6.22185
chr1	1791592	1791593	rs9660180	Body mass index	Quantitative_traits	6	Y	10	Y	6.09691
chr1	1950293	1950294	rs145840463	Late-onset Alzheimer's disease	Neurological_behavioral	2	Y	0	N	5.22185
chr1	1962845	1962846	rs4648739	Severe influenza A (H1N1) infection	Viral_disease	2	Y	1	N	9.09691
chr1	2137733	2137734	rs425277	Height	Quantitative_traits	1	N	1	N	7.69897
chr1	2138242	2138243	rs3753242	Response to antipsychotic treatment in schizophrenia (reasoning)	Drug_metabolism	3	Y	1	N	6
chr1	2274142	2274143	rs12045693	IgG glycosylation	Immune_System	1	N	1	N	5.52288
chr1	2455662	2455663	rs4648845	Schizophrenia	Neurological_behavioral	5	Y	2	Y	9.04576
chr1	2455662	2455663	rs4648845	Schizophrenia	Neurological_behavioral	4	Y	1	N	8.69897
chr1	2461209	2461210	rs2477686	Non-obstructive azoospermia	Miscellaneous	2	Y	2	Y	11.2218
chr1	2521540	2521541	rs12073504	Obesity-related traits	Quantitative_traits	1	N	1	N	5.30103
chr1	2523811	2523812	chr1:2523811	Rheumatoid arthritis	Immune_System	4	Y	4	Y	13.0969
chr1	2523811	2523812	chr1:2523811	Rheumatoid arthritis	Immune_System	4	Y	4	Y	8.30103
chr1	2523811	2523812	chr1:2523811	Rheumatoid arthritis	Immune_System	4	Y	4	Y	6.09691
chr1	2569899	2569900	rs10797432	Inflammatory bowel disease	Immune_System	2	Y	1	N	6.09691
chr1	2569899	2569900	rs10797432	Ulcerative colitis	Immune_System	2	Y	1	N	10
chr1	2569899	2569900	rs10797432	Ulcerative colitis	Immune_System	2	Y	2	Y	11.5229
chr1	2570077	2570078	rs10910092	Ulcerative colitis	Immune_System	2	Y	8	Y	11
chr1	2571341	2571342	rs6667605	Inflammatory bowel disease	Immune_System	2	Y	8	Y	6
chr1	2571341	2571342	rs6667605	Ulcerative colitis	Immune_System	2	Y	8	Y	9.52288
chr1	2581777	2581778	rs734999	Ulcerative colitis	Immune_System	2	Y	2	Y	8.52288
chr1	2585342	2585343	rs60733400	Multiple sclerosis	Neurological_behavioral/autoimmune	2	Y	6	Y	6
chr1	2595307	2595308	rs3748816	Celiac disease	Kidney, lung, or liver	2	Y	2	Y	8.52288
chr1	2595307	2595308	rs3748816	Primary sclerosing cholangitis	Immune_System	2	Y	2	Y	12.301
chr1	2622185	2622186	rs3890745	Rheumatoid arthritis	Immune_System	2	Y	2	Y	7
chr1	2622185	2622186	rs3890745	Rheumatoid arthritis	Immune_System	2	Y	2	Y	5.39794
chr1	2622185	2622186	rs3890745	Rheumatoid arthritis	Immune_System	2	Y	2	Y	6
chr1	2792599	2792600	rs4648356	Multiple sclerosis	Neurological_behavioral/autoimmune	2	Y	2	Y	14
chr1	3159033	3159034	rs10218452	Migraine	Neurological_behavioral	2	Y	1	N	37.301
chr1	3164677	3164678	rs2075968	Migraine	Neurological_behavioral	2	Y	1	N	27.0458
chr1	3167148	3167149	rs2651899	Migraine	Neurological_behavioral	2	Y	2	Y	8.39794
chr1	3167148	3167149	rs2651899	Migraine	Neurological_behavioral	2	Y	1	N	13.3979
chr1	3175023	3175024	rs61759167	Motion sickness	Miscellaneous	1	N	1	N	12.3979
chr1	3186748	3186749	rs12135062	Migraine	Neurological_behavioral	2	Y	1	N	9.39794
chr1	3286711	3286712	rs111756326	Post bronchodilator FEV1/FVC ratio in COPD	Kidney, lung, or liver	2	Y	1	N	5.52288
chr1	3293503	3293504	chr1:3293503	Cognitive decline (age-related)	Neurological_behavioral	1	N	1	N	6
chr1	3338975	3338976	rs2483280	QRS duration	Cardiovascular	1	N	1	N	10.699
chr1	3342619	3342620	rs6683273	QRS duration	Cardiovascular	3	Y	3	Y	7.52288
chr1	3363689	3363690	rs6658356	Response to statin therapy	Drug_metabolism	1	N	1	N	5.69897
chr1	3384243	3384244	rs868688	Allergic rhinitis	Immune_System	8	Y	1	N	6.1549
chr1	3497433	3497434	rs12725009	Classic bladder exstrophy	Miscellaneous	2	Y	1	N	6.69897
chr1	3732998	3732999	rs9662633	Visceral adipose tissue adjusted for BMI	Quantitative_traits	2	Y	1	N	5.22185
chr1	3734467	3734468	rs12562437	Visceral adipose tissue/subcutaneous adipose tissue ratio	Quantitative_traits	2	Y	1	N	5.69897
chr1	3734845	3734846	rs10910018	Visceral fat	Quantitative_traits	2	Y	1	N	5.69897
chr1	3734845	3734846	rs10910018	Visceral fat	Quantitative_traits	2	Y	1	N	5.69897
chr1	3752792	3752793	rs76597070	Obesity-related traits	Quantitative_traits	1	N	1	N	5.52288
chr1	3774964	3774965	rs1175550	Blood trace element (Cu levels)	Hematological_parameters	1	N	1	N	9.30103
chr1	4027648	4027649	rs57920188	Interleukin-17 levels	Serum_metabolites	1	N	1	N	5.22185
chr1	4063144	4063145	rs12044274	Multiple system atrophy	Neurological_behavioral	2	Y	1	N	5.52288
chr1	4122946	4122947	rs10915437	Migraine - clinic-based	Neurological_behavioral	2	Y	1	N	7.52288
chr1	4133491	4133492	rs12568266	Diisocyanate-induced asthma	Immune_system	2	Y	1	N	9.22185
chr1	4255144	4255145	rs966321	Factor VII	Hematological_parameters	1	N	1	N	5.09691
chr1	4336479	4336480	rs199545687	Gut microbiota (functional units)	Miscellaneous	1	N	1	N	7.69897
chr1	4384479	4384480	rs239339	Obesity-related traits	Quantitative_traits	1	N	1	N	5.52288
chr1	4389144	4389145	rs72632736	Systemic juvenile idiopathic arthritis	Radiographic_parameters	8	Y	1	N	8.52288
chr1	4499841	4499842	rs4654438	Smooth-surface caries	Miscellaneous	1	N	1	N	5.69897
chr1	4544044	4544045	rs241215	Adolescent idiopathic scoliosis	Radiographic_parameters	2	Y	2	Y	8.52288
chr1	4544044	4544045	rs241215	Adolescent idiopathic scoliosis	Radiographic_parameters	2	Y	2	Y	6.30103
chr1	4554762	4554763	rs241257	Anxiety disorder	Neurological_behavioral	4	Y	1	N	5.04576
chr1	4560936	4560937	rs12120353	Anxiety disorder	Neurological_behavioral	4	Y	1	N	5.52288
chr1	4608610	4608611	rs3896439	Dental caries	Miscellaneous	1	N	1	N	7.69897
chr1	4793628	4793629	rs932350	Verbal declarative memory	Aging	3	Y	2	Y	6.52288
chr1	4793628	4793629	rs932350	Verbal declarative memory	Aging	3	Y	2	Y	5.69897
chr1	4793628	4793629	rs932350	Verbal declarative memory	Aging	3	Y	2	Y	5.52288
chr1	4870025	4870026	rs79360823	Carotid plaque burden	Cardiovascular	1	N	1	N	6
chr1	5110652	5110653	rs7513590	Anthropometric traits	Quantitative_traits	2	Y	1	N	5.30103
chr1	5158445	5158446	chr1:5158445	Nickel levels	Drug_metabolism	1	N	1	N	5.30103
chr1	5294784	5294785	rs912988	Major depressive disorder	Neurological_behavioral	1	N	1	N	5.22185
chr1	5429807	5429808	rs12735700	Interleukin-17 levels	Serum_metabolites	1	N	1	N	5.09691
chr1	5600949	5600950	rs7528859	Migraine with aura	Neurological_behavioral	2	Y	1	N	5.30103
chr1	5647756	5647757	rs4845812	Metabolite levels (MHPG)	Miscellaneous	1	N	1	N	5.30103
chr1	5853561	5853562	rs548726	Response to taxane treatment (placlitaxel)	Drug_metabolism	3	Y	1	N	6.30103
chr1	6089062	6089063	rs2273042	QT interval	Cardiovascular	2	Y	1	N	8.1549
chr1	6207217	6207218	chr1:6207217	Zinc levels	Serum_metabolites	1	N	1	N	5.22185
chr1	6212077	6212078	rs145358377	Resting heart rate	Cardiovascular	5	Y	1	N	10.699
chr1	6219310	6219311	rs846111	QT interval	Cardiovascular	1	N	1	N	16
chr1	6219310	6219311	rs846111	QT interval	Cardiovascular	1	N	1	N	15.3979
chr1	6219310	6219311	rs846111	QT interval	Cardiovascular	2	Y	1	N	39.1549
chr1	6236178	6236179	rs9970334	Resting heart rate	Cardiovascular	1	N	1	N	7.39794
chr1	6517811	6517812	rs4243830	Body mass index	Quantitative_traits	6	Y	10	Y	5.09691
chr1	6544525	6544526	rs9793308	Macrophage inflammatory protein 1b levels	Immune_System	1	N	1	N	5.52288
chr1	6571371	6571372	rs11587438	White blood cell types	Hematological_parameters	1	N	1	N	5.39794
chr1	6623180	6623181	rs14057	Systolic blood pressure	Cardiovascular	1	N	1	N	9.52288
chr1	6677152	6677153	rs189918	Schizophrenia	Neurological_behavioral	4	Y	1	N	5.39794
chr1	6739035	6739036	rs145920989	Selective IgA deficiency	Immune_System	2	Y	1	N	5.09691
chr1	6845651	6845652	rs185305928	Drug-induced liver injury (nonsteroidal anti-inflammatory drugs)	Drug_metabolism	2	Y	1	N	6.52288
chr1	6994964	6994965	rs12043302	Gestational age at birth in labor-initiated deliveries (child effect)	Quantitative_traits	1	N	1	N	5.30103
chr1	7032722	7032723	rs2412208	Survival in sporadic amyotrophic lateral sclerosis	Neurological_behavioral	1	N	1	N	7.39794
chr1	7053052	7053053	rs11120822	Stearic acid (18:0) levels	Serum_metabolites	1	N	0	N	6
chr1	7232169	7232170	rs7524258	Tourette's syndrome or obsessive-compulsive disorder	Neurological_behavioral	13	Y	1	N	5.09691
chr1	7427217	7427218	rs10864302	Photic sneeze reflex	Miscellaneous	2	Y	1	N	10
chr1	7444081	7444082	rs75562159	Alcohol dependence	Neurological_behavioral	1	N	1	N	5.04576
chr1	7461525	7461526	rs1616122	Periodontal microbiota	Miscellaneous	1	N	1	N	5.30103
chr1	7468786	7468787	rs1149332	Puberty onset	Quantitative_traits	2	Y	1	N	5.30103
chr1	7472230	7472231	rs1149336	Puberty onset (breast development)	Quantitative_traits	1	N	1	N	6.04576
chr1	7594142	7594143	rs140401531	Post bronchodilator FEV1	Kidney, lung, or liver	3	Y	1	N	5.69897
chr1	7661300	7661301	rs3011925	PR interval in Tripanosoma cruzi seropositivity	Cardiovascular	1	N	1	N	5.52288
chr1	7776599	7776600	rs11121022	Morning vs. evening chronotype	Quantitative_traits	2	Y	1	N	7.69897
chr1	7819003	7819004	rs2797685	Crohn's disease	Immune_System	2	Y	3	Y	8.1549
chr1	7901146	7901147	rs227163	Rheumatoid arthritis	Immune_System	4	Y	4	Y	8.52288
chr1	7961913	7961914	rs35675666	Inflammatory bowel disease	Immune_System	2	Y	2	Y	15
chr1	7961913	7961914	rs35675666	Ulcerative colitis	Immune_System	2	Y	2	Y	8.30103
chr1	7962137	7962138	rs3766606	Crohn's disease	Immune_System	2	Y	8	Y	8.30103
chr1	7962137	7962138	rs3766606	Crohn's disease	Immune_System	2	Y	1	N	5.52288
chr1	7962137	7962138	rs3766606	Inflammatory bowel disease	Immune_System	2	Y	1	N	12
chr1	7962137	7962138	rs3766606	Ulcerative colitis	Immune_System	2	Y	8	Y	13.2218
chr1	7962137	7962138	rs3766606	Ulcerative colitis	Immune_System	2	Y	1	N	8.39794
chr1	7982766	7982767	rs161802	Ischemic stroke	Cardiovascular	2	Y	1	N	6.69897
chr1	7986612	7986613	rs12727642	Celiac disease	Immune_System	2	Y	2	Y	7.04576
chr1	8018249	8018250	rs400736	Response to antidepressants and depression	Drug_metabolism	2	Y	1	N	5.69897
chr1	8035440	8035441	rs225132	Ischemic stroke	Cardiovascular	2	Y	1	N	7.22185
chr1	8090578	8090579	rs72634258	Inflammatory bowel disease	Immune_System	2	Y	8	Y	19
chr1	8173210	8173211	rs149963466	HDL cholesterol	Serum_metabolites	1	N	1	N	7.52288
chr1	8204052	8204053	rs417065	Psoriasis	Immune_System	4	Y	4	Y	6.09691
chr1	8215224	8215225	rs421490	Plasma omega-6 polyunsaturated fatty acid levels (gamma-linolenic acid)	Serum_metabolites	1	N	1	N	5.52288
chr1	8278295	8278296	rs438895	Economic and political preferences	Quantitative_traits	1	N	1	N	5.1549
chr1	8286009	8286010	chr1: 8286009	Psoriasis	Immune_System	2	Y	2	Y	9.39794
chr1	8297161	8297162	rs11121152	Inflammatory skin disease	Immune_System	3	Y	1	N	5.09691
chr1	8329994	8329995	rs12142465	Schizophrenia	Neurological_behavioral	4	Y	1	N	6.69897
chr1	8362616	8362617	rs2252865	Autism spectrum disorder, attention deficit-hyperactivity disorder, bipolar disorder, major depressive disorder, and schizophrenia (combined)	Quantitative_traits	8	Y	1	N	6.30103
chr1	8362616	8362617	rs2252865	Optic cup area	Quantitative_traits	3	Y	1	N	7.22185
chr1	8362616	8362617	rs2252865	Optic cup area	Neurological_behavioral	3	Y	1	N	9
chr1	8362616	8362617	rs2252865	Schizophrenia	Neurological_behavioral	2	Y	2	Y	5.52288
chr1	8365840	8365841	rs3753275	Educational attainment	Neurological_behavioral	1	N	1	N	6.39794
chr1	8387662	8387663	rs2120461	Bone mineral density	Quantitative_traits	1	N	1	N	5.52288
chr1	8409729	8409730	rs2661868	Life satisfaction	Neurological_behavioral	1	N	1	N	5.69897
chr1	8413753	8413754	rs12754538	Subjective well-being	Neurological_behavioral	8	Y	1	N	5.52288
chr1	8425844	8425845	rs12045438	Subjective well-being	Neurological_behavioral	8	Y	1	N	5.69897
chr1	8427263	8427264	rs301797	Schizophrenia	Neurological_behavioral	4	Y	1	N	8.30103
chr1	8429242	8429243	rs301799	Thyroid peroxidase antibody positivity	Immune_System	2	Y	2	Y	5.52288
chr1	8430543	8430544	rs301800	Educational attainment (years of education)	Neurological_behavioral	1	N	1	N	7.52288
chr1	8435885	8435886	rs301801	Optic cup area	Quantitative_traits	2	Y	3	Y	8.30103
chr1	8435885	8435886	rs301801	Optic cup area	Quantitative_traits	2	Y	3	Y	7.52288
chr1	8435885	8435886	rs301801	Vertical cup-disc ratio	Quantitative_traits	2	Y	3	Y	7.69897
chr1	8466082	8466083	rs4908760	Vitiligo	Immune_System	2	Y	4	Y	14.1549
chr1	8641229	8641230	rs4908769	Allergy	Immune_System	2	Y	1	N	11.699
chr1	8699495	8699496	rs12025126	Vertical cup-disc ratio	Quantitative_traits	1	N	1	N	7.22185
chr1	8834287	8834288	rs12068123	Tonsillectomy	Miscellaneous	2	Y	1	N	8.22185
chr1	8918455	8918456	rs6665631	Blood protein levels	Hematological_parameters	1	N	2	Y	14.0969
chr1	8951568	8951569	rs3765967	Blood protein levels	Hematological_parameters	1	N	2	Y	11.2218
chr1	8970994	8970995	rs4908799	Post bronchodilator FEV1	Kidney, lung, or liver	3	Y	1	N	5.39794
chr1	8977214	8977215	rs6697763	Blood protein levels	Hematological_parameters	1	N	2	Y	36.5229
chr1	9091266	9091267	rs12080794	Response to antidepressant treatment (citalopram)	Drug_metabolism	10	Y	2	Y	5.04576
chr1	9094563	9094564	rs11121321	Cannabis use (initiation)	Neurological_behavioral	2	Y	1	N	5.30103
chr1	9145273	9145274	rs12121864	Developmental language disorder (linguistic errors)	Neurological_behavioral	2	Y	1	N	5.09691
chr1	9145273	9145274	rs12121864	Developmental language disorder (linguistic errors)	Neurological_behavioral	2	Y	1	N	6.1549
chr1	9232223	9232224	rs9434723	Height	Quantitative_traits	1	N	1	N	12.0458
chr1	9257545	9257546	rs6662509	Height	Quantitative_traits	2	Y	2	Y	9.52288
chr1	9297665	9297666	rs11121365	Accelerated cognitive decline after conversion of mild cognitive impairment to Alzheimer's disease (Alzhiemer's diagnosis trajectory interaction)	Neurological_behavioral/autoimmune	1	N	1	N	5.69897
chr1	9348900	9348901	rs11121380	Response to tocilizumab in rheumatoid arthritis	Drug_metabolism	1	N	1	N	7.30103
chr1	9351410	9351411	rs11121382	Immune response to anthrax vaccine	Immune_System	1	N	1	N	5.39794
chr1	9361593	9361594	chr1:9361593	Parental extreme longevity (95 years and older)	Aging	2	Y	1	N	6.04576
chr1	9372331	9372332	rs9308447	Dental caries	Miscellaneous	1	N	1	N	6.30103
chr1	9378481	9378482	rs17393468	Cognitive function	Neurological_behavioral	1	N	1	N	6
chr1	9381890	9381891	rs9662255	Pulse pressure	Cardiovascular	1	N	1	N	9.69897
chr1	9613785	9613786	rs11121451	Polychlorinated biphenyl levels	Drug_metabolism	1	N	1	N	6.52288
chr1	9613785	9613786	rs11121451	Polychlorinated biphenyl levels	Drug_metabolism	1	N	1	N	7
chr1	9614114	9614115	rs11121452	Polychlorinated biphenyl levels	Drug_metabolism	1	N	1	N	7.1549
chr1	9729092	9729093	rs14271	Diisocyanate-induced asthma	Miscellaneous	2	Y	1	N	6
chr1	9819291	9819292	rs114190122	Diisocyanate-induced asthma	Miscellaneous	2	Y	1	N	6
chr1	9867750	9867751	rs191576341	Venous thromboembolism adjusted for sickle cell variant rs77121243-T	Cardiovascular	2	Y	1	N	5.22185
chr1	9940418	9940419	rs182770070	Resting heart rate	Cardiovascular	5	Y	1	N	7
chr1	10226118	10226119	rs17396340	Mean platelet volume	Quantitative_traits	11	Y	5	Y	7.52288
chr1	10226118	10226119	rs17396340	Waist circumference adjusted for BMI (adjusted for smoking behaviour)	Quantitative_traits	13	Y	7	Y	11
chr1	10226118	10226119	rs17396340	Waist circumference adjusted for BMI (joint analysis main effects and smoking interaction)	Quantitative_traits	13	Y	7	Y	12.699
chr1	10226118	10226119	rs17396340	Waist circumference adjusted for BMI in non-smokers	Hematological_parameters	13	Y	7	Y	13.5229
chr1	10251819	10251820	rs17034615	Cerebrospinal fluid biomarker levels	Neurological_behavioral	1	N	1	N	9.39794
chr1	10293054	10293055	rs10492972	Multiple sclerosis	Neurological_behavioral/autoimmune	1	N	3	Y	9.52288
chr1	10325413	10325414	rs17401966	Hepatocellular carcinoma	kidney, lung, or liver	2	Y	2	Y	17.699
chr1	10496040	10496041	rs636291	Prostate cancer	cancer	8	Y	1	N	7.69897
chr1	10497194	10497195	rs662064	Asthma	Immune_System	2	Y	1	N	7.52288
chr1	10503552	10503553	rs10864459	Breast cancer	Cancer	2	Y	4	Y	9.30103
chr1	10503552	10503553	rs10864459	Breast cancer (estrogen-receptor negative)	Cancer	2	Y	2	Y	8.69897
chr1	10506158	10506159	rs616488	Breast cancer	Cancer	2	Y	2	Y	8
chr1	10506158	10506159	rs616488	Breast cancer	Cancer	2	Y	2	Y	9.69897
chr1	10506215	10506216	rs616402	Breast size	Quantitative_traits	1	N	1	N	6.69897
chr1	10521601	10521602	rs2056417	Self-reported allergy	Immune_System	1	N	1	N	6.39794
chr1	10578547	10578548	rs12741973	Optic nerve measurement (rim area)	Quantitative_traits	1	N	1	N	5.1549
chr1	10634850	10634851	rs61776290	Alcohol dependence (age at onset)	Neurological_behavioral	2	Y	1	N	6.69897
chr1	10690375	10690376	rs516243	Migraine - clinic-based	Neurological_behavioral	2	Y	1	N	5.04576
chr1	10736809	10736810	rs880315	Blood pressure	Cardiovascular	1	N	1	N	6.1549
chr1	10736809	10736810	rs880315	Blood pressure	Immune_System	1	N	1	N	9.52288
chr1	10736809	10736810	rs880315	Diastolic blood pressure	Cardiovascular	1	N	1	N	7.09691
chr1	10736809	10736810	rs880315	Hypertension	Hematological_parameters	2	Y	2	Y	8.69897
chr1	10736809	10736810	rs880315	Systolic blood pressure	Hematological_parameters	1	N	1	N	9.22185
chr1	10736809	10736810	rs880315	Urinary albumin-to-creatinine ratio	Hematological_parameters	1	N	1	N	5.04576
chr1	10739520	10739521	rs12046278	Systolic blood pressure	Cardiovascular	1	N	1	N	5.30103
chr1	10973025	10973026	rs12565727	Male-pattern baldness	Quantitative_traits	2	Y	1	N	10.0458
chr1	10973265	10973266	rs2095921	Male-pattern baldness	Quantitative_traits	2	Y	1	N	26.5229
chr1	10978419	10978420	rs11121667	Beard thickness	Quantitative_traits	1	N	1	N	6.39794
chr1	10981815	10981816	chr1:10981815	Metabolite levels (lipoprotein measures)	Serum_metabolites	3	Y	1	N	27
chr1	10986798	10986799	rs9430161	Ewing sarcoma	Cancer	2	Y	2	Y	20
chr1	11111169	11111170	rs17036350	Corneal curvature	Quantitative_traits	2	Y	2	Y	12.3979
chr1	11220937	11220938	rs74225573	Corneal curvature	Quantitative_traits	3	Y	2	Y	17.2218
chr1	11224279	11224280	rs10779751	Body mass index	Quantitative_traits	6	Y	10	Y	5.04576
chr1	11224279	11224280	rs10779751	Body mass index	Quantitative_traits	6	Y	10	Y	5.69897
chr1	11676543	11676544	rs2336030	Visceral adipose tissue adjusted for BMI	Quantitative_traits	2	Y	1	N	6
chr1	11728507	11728508	rs4846033	Schizophrenia	Neurological_behavioral	12	Y	1	N	5.39794
chr1	11778589	11778590	rs12134663	Homocysteine levels	Serum_metabolites	1	N	1	N	20.5229
chr1	11779866	11779867	rs12561919	Schizophrenia	Neurological_behavioral	1	N	1	N	6.69897
chr1	11792459	11792460	rs17375901	Atrial fibrillation	Cardiovascular	2	Y	2	Y	6.22185
chr1	11796321	11796322	rs1801133	Homocysteine levels	Serum_metabolites	1	N	1	N	103.398
chr1	11796321	11796322	rs1801133	Homocysteine levels	Serum_metabolites	1	N	1	N	34.0969
chr1	11802721	11802722	rs17367504	Blood pressure	Cardiovascular	1	N	1	N	15.699
chr1	11802721	11802722	rs17367504	Systolic blood pressure	Hematological_parameters	1	N	2	Y	12.699
chr1	11827246	11827247	rs7537765	QRS complex (12-leadsum)	Cardiovascular	3	Y	3	Y	7.69897
chr1	11838976	11838977	rs1023252	Natriuretic peptide levels	Miscellaneous	1	N	1	N	15.3979
chr1	11859214	11859215	rs198389	B-type natriuretic peptide	Cardiovascular	1	N	1	N	9
chr1	11859214	11859215	rs198389	NT-proBNP levels in acute coronary syndrome	Cardiovascular	3	Y	3	Y	15
chr1	11898666	11898667	rs12085006	Folate pathway vitamin levels	Serum_metabolites	2	Y	1	N	9.22185
chr1	11913831	11913832	rs7554547	Nonsyndromic cleft lip with cleft palate	Miscellaneous	2	Y	2	Y	6.30103
chr1	11986006	11986007	rs2336384	Platelet count	Hematological_parameters	13	Y	5	Y	8
chr1	12008884	12008885	rs6686734	Inflammatory skin disease	Immune_System	3	Y	1	N	6
chr1	12206534	12206535	rs5746061	Urate levels (BMI interaction)	Serum_metabolites	1	N	1	N	5.04576
chr1	12313691	12313692	rs6685273	Cytokine and corticosteroid-stimulated IL-6 production	Miscellaneous	1	N	1	N	6.39794
chr1	12313691	12313692	rs6685273	Cytokine-stimulated IL-6 production	Miscellaneous	1	N	1	N	6.39794
chr1	12554818	12554819	rs3924048	Optic cup area	Quantitative_traits	2	Y	3	Y	10
chr1	12554818	12554819	rs3924048	Optic cup area	Quantitative_traits	2	Y	3	Y	7.69897
chr1	12681229	12681230	rs2489260	Obesity-related traits	Quantitative_traits	1	N	1	N	5.09691
chr1	12859260	12859261	chr1:12859260	Molybdenum levels	Miscellaneous	1	N	1	N	5.1549
chr1	13580032	13580033	rs2885135	Response to cytadine analogues (cytosine arabinoside)	Drug_metabolism	3	Y	1	N	5.04576
chr1	13777869	13777870	chr1:13777869	Copper levels	Drug_metabolism	1	N	1	N	6.1549
chr1	13866181	13866182	rs7542939	Left ventricular function change in anthracycline treatment	Drug_metabolism	5	Y	4	Y	6.1549
chr1	14278839	14278840	rs12136800	Cerebral amyloid deposition in APOEe4 non-carriers (PET imaging)	Neurological_behavioral	1	N	1	N	6.69897
chr1	14466039	14466040	rs2480054	Chagas cardiomyopathy in Tripanosoma cruzi seropositivity	Cardiovascular	2	Y	1	N	5.39794
chr1	14670351	14670352	chr1:14670351	Copper levels	Drug_metabolism	1	N	1	N	5.52288
chr1	14877749	14877750	rs2807544	Interleukin-2 levels	Serum_metabolites	1	N	1	N	5.52288
chr1	14929571	14929572	chr1:14929571	Mercury levels	Drug_metabolism	1	N	1	N	5.09691
chr1	14959860	14959861	rs12068879	Non-response to antidepressants and depression	Drug_metabolism	2	Y	1	N	6
chr1	15013464	15013465	rs6429703	Adverse response to chemotherapy (neutropenia/leucopenia) (paclitaxel + carboplatin)	Drug_metabolism	2	Y	1	N	5.09691
chr1	15021144	15021145	rs6667220	Chronic obstructive pulmonary disease-related biomarkers	kidney, lung, or liver	1	N	1	N	5.09691
chr1	15222140	15222141	rs10737909	Migraine	Neurological_behavioral	2	Y	1	N	6.69897
chr1	15307321	15307322	rs139563135	Pelvic organ prolapse	Miscellaneous	4	Y	1	N	6.1549
chr1	15327376	15327377	rs10127456	Coronary artery aneurysm in Kawasaki disease	Miscellaneous	2	Y	1	N	6
chr1	15465931	15465932	rs2901964	Erectile dysfunction and prostate cancer treatment	Cancer	2	Y	1	N	5.30103
chr1	15471702	15471703	rs3820068	Systolic blood pressure	Cardiovascular	1	N	1	N	12
chr1	15505786	15505787	rs1800615	Glomerular filtration rate (creatinine)	kidney, lung, or liver	1	N	3	Y	8.69897
chr1	15528628	15528629	rs7546668	Glomerular filtration rate (creatinine)	kidney, lung, or liver	1	N	0	N	9
chr1	15543404	15543405	rs12124078	Glomerular filtration rate in non diabetics (creatinine)	kidney, lung, or liver	1	N	1	N	8.30103
chr1	15562716	15562717	rs139928095	Cough in response to angiotensin-converting enzyme inhibitor drugs	Miscellaneous	3	Y	1	N	5.39794
chr1	15588662	15588663	rs59948050	Morning vs. evening chronotype	Quantitative_traits	2	Y	1	N	5.1549
chr1	15744515	15744516	rs59905655	Obesity-related traits	Quantitative_traits	1	N	1	N	5.69897
chr1	15749411	15749412	rs10927848	Alcohol consumption (heavy vs. light/non-drinkers)	Neurological_behavioral	2	Y	2	Y	6.69897
chr1	15753676	15753677	rs12725198	Cardiac Troponin-T levels	Cardiovascular	2	Y	1	N	5.52288
chr1	15760765	15760766	rs938295	Gut microbiota (bacterial taxa)	Miscellaneous	1	N	1	N	7.69897
chr1	15972817	15972818	rs10927875	Dilated cardiomyopathy	Miscellaneous	2	Y	2	Y	9
chr1	16066862	16066863	rs9442235	Cognitive performance	Neurological_behavioral	1	N	1	N	5.22185
chr1	16178825	16178826	rs1497406	Gamma gluatamyl transferase levels	Kidney, lung, or liver	1	N	1	N	7.39794
chr1	16178825	16178826	rs1497406	Liver enzyme levels (gamma-glutamyl transferase)	Miscellaneous	2	Y	1	N	18.5229
chr1	16889836	16889837	rs6586513	Allergic rhinitis	Immune_System	2	Y	1	N	5.39794
chr1	16980180	16980181	rs2284746	Height	Kidney, lung, or liver	1	N	1	N	40
chr1	16980180	16980181	rs2284746	Height	Kidney, lung, or liver	2	Y	2	Y	14.301
chr1	16980180	16980181	rs2284746	Height	kidney, lung, or liver	1	N	1	N	28.3979
chr1	16980180	16980181	rs2284746	Height	Quantitative_traits	1	N	1	N	24.699
chr1	16980180	16980181	rs2284746	Lung function (FEV1/FVC)	Quantitative_traits	1	N	2	Y	10
chr1	16980180	16980181	rs2284746	Pulmonary function	Quantitative_traits	1	N	1	N	15.0969
chr1	16980180	16980181	rs2284746	Pulmonary function (smoking interaction)	Quantitative_traits	1	N	1	N	10.699
chr1	16981663	16981664	rs9435732	Waist circumference adjusted for BMI (adjusted for smoking behaviour)	Quantitative_traits	13	Y	7	Y	7.30103
chr1	16981663	16981664	rs9435732	Waist circumference adjusted for BMI (adjusted for smoking behaviour)	Quantitative_traits	13	Y	7	Y	11
chr1	16981663	16981664	rs9435732	Waist circumference adjusted for BMI (adjusted for smoking behaviour)	Quantitative_traits	13	Y	7	Y	15.5229
chr1	16981663	16981664	rs9435732	Waist circumference adjusted for BMI (joint analysis main effects and smoking interaction)	Quantitative_traits	13	Y	7	Y	18.5229
chr1	16981663	16981664	rs9435732	Waist circumference adjusted for BMI (joint analysis main effects and smoking interaction)	Quantitative_traits	13	Y	7	Y	11.699
chr1	16981663	16981664	rs9435732	Waist circumference adjusted for BMI (joint analysis main effects and smoking interaction)	Quantitative_traits	13	Y	7	Y	8
chr1	16981663	16981664	rs9435732	Waist circumference adjusted for BMI in non-smokers	Quantitative_traits	13	Y	7	Y	8.52288
chr1	16981663	16981664	rs9435732	Waist circumference adjusted for BMI in non-smokers	Quantitative_traits	13	Y	7	Y	11.3979
chr1	16981663	16981664	rs9435732	Waist circumference adjusted for BMI in smokers	Quantitative_traits	13	Y	7	Y	9
chr1	16981663	16981664	rs9435732	Waist circumference adjusted for body mass index	Quantitative_traits	2	Y	12	Y	11.0458
chr1	16981663	16981664	rs9435732	Waist circumference adjusted for body mass index	Quantitative_traits	2	Y	12	Y	15.3979
chr1	16981663	16981664	rs9435732	Waist circumference adjusted for body mass index	Quantitative_traits	2	Y	12	Y	7.52288
chr1	17001705	17001706	rs6657613	Hip circumference adjusted for BMI	Quantitative_traits	2	Y	12	Y	17.3979
chr1	17001705	17001706	rs6657613	Hip circumference adjusted for BMI	Quantitative_traits	2	Y	12	Y	12.1549
chr1	17001705	17001706	rs6657613	Hip circumference adjusted for BMI	Quantitative_traits	2	Y	12	Y	8.39794
chr1	17005181	17005182	rs3738814	Height	Quantitative_traits	1	N	1	N	6.69897
chr1	17005181	17005182	rs3738814	Height	Quantitative_traits	1	N	1	N	24
chr1	17265184	17265185	rs3003429	Pulmonary function (smoking interaction)	Kidney, lung, or liver	1	N	1	N	6.39794
chr1	17287314	17287315	rs12568771	IgA nephropathy	Immune_System	4	Y	4	Y	5.69897
chr1	17346235	17346236	rs2301888	Rheumatoid arthritis	Immune_System	4	Y	4	Y	12.0969
chr1	17346235	17346236	rs2301888	Rheumatoid arthritis	Immune_System	4	Y	4	Y	8.22185
chr1	17346235	17346236	rs2301888	Rheumatoid arthritis	Immune_System	4	Y	4	Y	18
chr1	17348042	17348043	rs2240335	Rheumatoid arthritis	Immune_System	2	Y	2	Y	7.69897
chr1	17348042	17348043	rs2240335	Rheumatoid arthritis	Immune_System	2	Y	2	Y	7.69897
chr1	17395867	17395868	rs7538876	Basal cell carcinoma	Cancer	2	Y	2	Y	11.3979
chr1	17395867	17395868	rs7538876	Basal cell carcinoma	Cancer	2	Y	2	Y	13.1549
chr1	17395867	17395868	rs7538876	Basal cell carcinoma	Cancer	2	Y	4	Y	16.0969
chr1	17418040	17418041	rs57142672	Basal cell carcinoma	Cancer	2	Y	2	Y	23
chr1	17508246	17508247	rs2254135	Response to hepatitis C treatment	Drug_metabolism	1	N	1	N	5.52288
chr1	17593322	17593323	rs6693036	Obesity-related traits	Quantitative_traits	1	N	1	N	5.52288
chr1	17680788	17680789	rs576106307	Insomnia	Neurological_behavioral	4	Y	1	N	6.52288
chr1	17695363	17695364	rs2279817	Neuroticism	Neurological_behavioral	1	N	1	N	5.69897
chr1	17918213	17918214	rs6686929	Obesity-related traits	Quantitative_traits	1	N	1	N	5.52288
chr1	17967993	17967994	rs16861326	Erectile dysfunction and prostate cancer treatment	Cancer	2	Y	1	N	5.69897
chr1	18351676	18351677	rs16861827	Survival in pancreatic cancer	Cancer	1	N	1	N	6.39794
chr1	18468761	18468762	rs3007729	Diabetic retinopathy	Immune_System	2	Y	1	N	5.30103
chr1	18475362	18475363	rs202229006	Pelvic organ prolapse (moderate/severe)	Miscellaneous	4	Y	1	N	5.04576
chr1	18513954	18513955	chr1:18513954	Cobalt levels	Drug_metabolism	1	N	1	N	5.69897
chr1	18577408	18577409	rs2816062	Urate levels in lean individuals	Serum_metabolites	2	Y	1	N	5.04576
chr1	18646282	18646283	rs9439713	Cleft lip with or without cleft palate	Miscellaneous	9	Y	1	N	12.2218
chr1	18646282	18646283	rs9439713	Orofacial clefts	Miscellaneous	10	Y	1	N	9.39794
chr1	18649995	18649996	rs9439714	Cleft lip with or without cleft palate	Miscellaneous	9	Y	1	N	9.09691
chr1	18649995	18649996	rs9439714	Orofacial clefts	Miscellaneous	10	Y	1	N	6.30103
chr1	18653380	18653381	rs742071	Nonsyndromic cleft lip with cleft palate	Miscellaneous	2	Y	2	Y	6.39794
chr1	18653380	18653381	rs742071	Orofacial clefts	Miscellaneous	3	Y	1	N	8.1549
chr1	18663757	18663758	rs2236835	Body mass index	Quantitative_traits	1	N	1	N	5.09691
chr1	18705778	18705779	rs2236824	Response to amphetamines	Drug_metabolism	6	Y	1	N	5.69897
chr1	18782055	18782056	rs6669119	Percentage gas trapping	Kidney, lung, or liver	4	Y	1	N	6
chr1	18793883	18793884	rs6694270	Drug-induced liver injury (nitrofurantoin)	Drug_metabolism	2	Y	1	N	6.69897
chr1	18813023	18813024	rs12063142	Parkinson's disease	Neurological_behavioral	2	Y	1	N	6.30103
chr1	18875425	18875426	rs6695033	Alzheimer's disease (survival time)	Neurological_behavioral/autoimmune	1	N	1	N	5.52288
chr1	18879840	18879841	rs28441017	Anorexia nervosa	Neurological_behavioral	2	Y	1	N	5.04576
chr1	18907640	18907641	rs28530674	Eosinophilic esophagitis	Immune_System	2	Y	1	N	6.52288
chr1	18995001	18995002	rs16862426	Methotrexate phramacokinetics (acute lymphoblastic leukemia)	Cancer	4	Y	1	N	7.04576
chr1	19005582	19005583	rs7523455	Methotrexate phramacokinetics (acute lymphoblastic leukemia)	Cancer	4	Y	1	N	6.69897
chr1	19022787	19022788	rs28829049	QRS duration in Tripanosoma cruzi seropositivity	Cardiovascular	1	N	1	N	5.22185
chr1	19060091	19060092	rs12123383	Response to amphetamines	Drug_metabolism	6	Y	1	N	5.39794
chr1	19242478	19242479	rs710865	Brain structure	Neurological_behavioral	1	N	1	N	7
chr1	19288434	19288435	rs117022236	Late-onset Alzheimer's disease	Neurological_behavioral	2	Y	0	N	5.39794
chr1	19392330	19392331	rs7667	Crohn's disease and psoriasis	Immune_System	3	Y	3	Y	5.09691
chr1	19434935	19434936	rs12136530	Lead levels in blood	Drug_metabolism	1	N	1	N	5.52288
chr1	19439024	19439025	rs12045440	Thyroid volume	Quantitative_traits	1	N	1	N	13.5229
chr1	19439024	19439025	rs12045440	Thyroid volume	Quantitative_traits	1	N	1	N	10.699
chr1	19501286	19501287	rs6683419	Serum thyroid-stimulating hormone levels	Serum_metabolites	1	N	1	N	6.52288
chr1	19512621	19512622	rs12138950	Thyroid volume	Quantitative_traits	1	N	1	N	17.5229
chr1	19514680	19514681	rs10799824	Thyroid hormone levels	Serum_metabolites	4	Y	1	N	20.3979
chr1	19514680	19514681	rs10799824	Thyroid hormone levels	Serum_metabolites	4	Y	1	N	13.5229
chr1	19514680	19514681	rs10799824	Thyroid hormone levels	Serum_metabolites	4	Y	1	N	8
chr1	19516860	19516861	rs10917468	Thyroid volume	Quantitative_traits	1	N	1	N	14
chr1	19534612	19534613	rs10917477	Thyroid function	Miscellaneous	1	N	1	N	7.69897
chr1	19661290	19661291	rs6691624	Morning vs. evening chronotype	Quantitative_traits	2	Y	1	N	5.39794
chr1	19662712	19662713	rs2050122	Chronotype	Quantitative_traits	1	N	1	N	8
chr1	19662712	19662713	rs2050122	Chronotype	Quantitative_traits	1	N	1	N	7.30103
chr1	19662712	19662713	rs2050122	Morning vs. evening chronotype	Quantitative_traits	1	N	1	N	5.52288
chr1	19662712	19662713	rs2050122	Morning vs. evening chronotype	Quantitative_traits	2	Y	1	N	6.09691
chr1	19691584	19691585	rs11582254	Nonsyndromic cleft lip with cleft palate	Miscellaneous	2	Y	2	Y	6.04576
chr1	19693032	19693033	rs115078773	Late-onset Alzheimer's disease	Neurological_behavioral	2	Y	0	N	5.1549
chr1	19813543	19813544	rs1317209	Ulcerative colitis	Immune_System	2	Y	2	Y	9.69897
chr1	19816373	19816374	rs3806308	Ulcerative colitis	Immune_System	2	Y	8	Y	38.2218
chr1	19816373	19816374	rs3806308	Ulcerative colitis	Immune_System	2	Y	2	Y	7.52288
chr1	19816373	19816374	rs3806308	Ulcerative colitis	Immune_System	2	Y	2	Y	8.1549
chr1	19845367	19845368	rs6426833	Inflammatory bowel disease	Immune_System	2	Y	8	Y	35.5229
chr1	19845367	19845368	rs6426833	Inflammatory bowel disease	Immune_System	2	Y	1	N	19
chr1	19845367	19845368	rs6426833	Ulcerative colitis	Immune_System	2	Y	8	Y	75.5229
chr1	19845367	19845368	rs6426833	Ulcerative colitis	Immune_System	2	Y	8	Y	55
chr1	19845367	19845368	rs6426833	Ulcerative colitis	Immune_System	2	Y	2	Y	20.699
chr1	19845367	19845368	rs6426833	Ulcerative colitis	Immune_System	2	Y	1	N	41.5229
chr1	19845367	19845368	rs6426833	Ulcerative colitis	Immune_System	2	Y	2	Y	10.699
chr1	19845367	19845368	rs6426833	Ulcerative colitis	Immune_System	2	Y	2	Y	67.699
chr1	19845367	19845368	rs6426833	Ulcerative colitis	Immune_System	2	Y	2	Y	34.3979
chr1	19845367	19845368	rs6426833	Ulcerative colitis	Immune_System	2	Y	2	Y	12.301
chr1	19874497	19874498	rs4654903	Ulcerative colitis	Immune_System	2	Y	2	Y	8.1549
chr1	19875286	19875287	rs10916661	Warfarin maintenance dose	Drug_metabolism	2	Y	3	Y	5.1549
chr1	19901230	19901231	rs4654925	Ulcerative colitis	Immune_System	2	Y	2	Y	21.0458
chr1	19968007	19968008	rs10799599	Immunoglobulin light chain (AL) amyloidosis	Immune_System	2	Y	1	N	6
chr1	19979653	19979654	rs11573156	Blood protein levels	Hematological_parameters	1	N	2	Y	38
chr1	20053082	20053083	rs630041	Plasma omega-6 polyunsaturated fatty acid levels (linoleic acid)	Serum_metabolites	2	Y	1	N	6.52288
chr1	20063829	20063830	rs17354650	Blood protein levels	Hematological_parameters	1	N	2	Y	13.699
chr1	20128727	20128728	rs12722987	Obesity-related traits	Quantitative_traits	1	N	1	N	5.1549
chr1	20704549	20704550	rs2296225	Eosinophilic esophagitis	Immune_System	2	Y	1	N	7
chr1	20715807	20715808	rs554111	Facial morphology (factor 17, height of vermillion upper lip)	Quantitative_traits	1	N	1	N	6.1549
chr1	20772323	20772324	rs55961051	Cognitive decline rate in late mild cognitive impairment	Neurological_behavioral	2	Y	1	N	7
chr1	20847936	20847937	rs17449243	Subjective well-being	Neurological_behavioral	8	Y	1	N	5.22185
chr1	21019611	21019612	rs75578006	Cognitive decline rate in late mild cognitive impairment	Neurological_behavioral	2	Y	1	N	7.1549
chr1	21058943	21058944	rs12125335	Subjective well-being	Neurological_behavioral	8	Y	1	N	6.1549
chr1	21083738	21083739	rs4654899	Superior frontal gyrus grey matter volume	Quantitative_traits	2	Y	1	N	8.09691
chr1	21083738	21083739	rs4654899	Superior frontal gyrus grey matter volume	Quantitative_traits	2	Y	1	N	5.69897
chr1	21150540	21150541	rs78649275	Cognitive decline rate in late mild cognitive impairment	Neurological_behavioral	2	Y	1	N	7.39794
chr1	21256818	21256819	rs212524	Height	Quantitative_traits	1	N	1	N	11.301
chr1	21283264	21283265	rs200199208	Interleukin-5 levels	Serum_metabolites	1	N	1	N	5.04576
chr1	21328242	21328243	rs213032	Obesity-related traits	Quantitative_traits	1	N	1	N	5.22185
chr1	21439960	21439961	rs1976403	Liver enzyme levels (alkaline phosphatase)	Kidney, lung, or liver	2	Y	1	N	49.699
chr1	21445504	21445505	rs12118362	Vitamin B levels in ischemic stroke	Cardiovascular	3	Y	1	N	6.69897
chr1	21459575	21459576	rs4654748	Folate pathway vitamin levels	Serum_metabolites	1	N	1	N	17.0969
chr1	21459575	21459576	rs4654748	Folate pathway vitamin levels	Serum_metabolites	2	Y	1	N	10.3979
chr1	21494497	21494498	rs10799701	Metabolic traits	Quantitative_traits	1	N	1	N	19.5229
chr1	21495264	21495265	rs1780324	Liver enzyme levels	Kidney, lung, or liver	1	N	2	Y	14.1549
chr1	21496799	21496800	rs1697421	Blood metabolite ratios	Cardiovascular	1	N	1	N	19.699
chr1	21496799	21496800	rs1697421	Blood metabolite ratios	Serum_metabolites	1	N	1	N	13.5229
chr1	21496799	21496800	rs1697421	Phosphorus levels	Serum_metabolites	1	N	1	N	27
chr1	21496799	21496800	rs1697421	Vitamin B levels in ischemic stroke	Serum_metabolites	3	Y	1	N	9.1549
chr1	21511262	21511263	rs16825455	Adverse response to chemotherapy (neutropenia/leucopenia) (all platinum-based drugs)	Drug_metabolism	2	Y	1	N	5.04576
chr1	21549423	21549424	rs885814	Response to TNF-alpha inhibitors in rheumatoid arthritis	Drug_metabolism	1	N	1	N	5.22185
chr1	21563893	21563894	rs1256335	Folate pathway vitamin levels	Serum_metabolites	2	Y	1	N	15
chr1	21570274	21570275	rs1256328	Kidney stones	Kidney, lung, or liver	3	Y	1	N	9.22185
chr1	21578036	21578037	rs2242420	Hematological and biochemical traits	Hematological_parameters	1	N	1	N	12.301
chr1	21617011	21617012	rs829418	Neurocognitive impairment in HIV-1 infection (continuous)	Miscellaneous	4	Y	1	N	5.52288
chr1	21754194	21754195	rs72660393	Facial morphology (factor 23)	Quantitative_traits	1	N	1	N	5.69897
chr1	21798327	21798328	rs6659601	Skin pigmentation	Quantitative_traits	1	N	1	N	5.52288
chr1	21911229	21911230	rs2445130	Alzheimer disease and age of onset	Neurological_behavioral/autoimmune	2	Y	1	N	6.09691
chr1	22047131	22047132	rs2501276	Immune response to smallpox vaccine (IL-6)	Immune_System	2	Y	1	N	6.69897
chr1	22068758	22068759	rs2473317	Daytime sleep phenotypes	Miscellaneous	1	N	1	N	5.52288
chr1	22120823	22120824	rs3765350	Bone mineral density (paediatric, lower limb)	Quantitative_traits	5	Y	1	N	7.52288
chr1	22120823	22120824	rs3765350	Bone mineral density (paediatric, lower limb)	Quantitative_traits	5	Y	1	N	7.22185
chr1	22120823	22120824	rs3765350	Bone mineral density (paediatric, total body less head)	Quantitative_traits	5	Y	1	N	9.1549
chr1	22120823	22120824	rs3765350	Bone mineral density (paediatric, total body less head)	Quantitative_traits	5	Y	1	N	8.39794
chr1	22123994	22123995	rs2235529	Bone mineral density (paediatric, upper limb)	Immune_System	5	Y	1	N	8
chr1	22123994	22123995	rs2235529	Bone mineral density (paediatric, upper limb)	Quantitative_traits	5	Y	1	N	6.52288
chr1	22123994	22123995	rs2235529	Endometriosis	Quantitative_traits	2	Y	2	Y	8.52288
chr1	22141722	22141723	rs3820282	Epithelial ovarian cancer	Cancer	2	Y	7	Y	7.69897
chr1	22141722	22141723	rs3820282	Epithelial ovarian cancer	Cancer	2	Y	7	Y	7.09691
chr1	22143958	22143959	rs55938609	Endometriosis	Immune_System	2	Y	1	N	6.22185
chr1	22159378	22159379	rs16826658	Endometriosis	Immune_System	2	Y	2	Y	5.69897
chr1	22164231	22164232	rs7521902	Bone mineral density	cancer	1	N	1	N	10
chr1	22164231	22164232	rs7521902	Endometriosis	Immune_System	4	Y	2	Y	10.5229
chr1	22164231	22164232	rs7521902	Hip circumference adjusted for BMI	Quantitative_traits	2	Y	12	Y	7.52288
chr1	22164231	22164232	rs7521902	Hip circumference adjusted for BMI	Quantitative_traits	2	Y	12	Y	5.52288
chr1	22164231	22164232	rs7521902	Ovarian cancer	Quantitative_traits	2	Y	2	Y	5.30103
chr1	22166394	22166395	rs3920498	Bone mineral density (paediatric, skull)	Miscellaneous	5	Y	1	N	10
chr1	22166394	22166395	rs3920498	Bone mineral density (paediatric, skull)	Quantitative_traits	5	Y	1	N	11.699
chr1	22166394	22166395	rs3920498	Deep ovarian and/or rectovaginal disease with dense adhesions	Quantitative_traits	2	Y	1	N	6.22185
chr1	22173037	22173038	rs17360053	Obesity-related traits	Quantitative_traits	1	N	1	N	5.04576
chr1	22247449	22247450	rs909814	IgG glycosylation	Immune_System	1	N	1	N	5.1549
chr1	22247449	22247450	rs909814	Testosterone levels	Serum_metabolites	1	N	1	N	6.04576
chr1	22261235	22261236	rs72647484	Colorectal cancer	Cancer	2	Y	1	N	8
chr1	22327102	22327103	rs76225863	Tumor necrosis factor beta levels	Serum_metabolites	1	N	1	N	10
chr1	22371954	22371955	rs7524102	Bone mineral density	Immune_System	2	Y	1	N	6.04576
chr1	22371954	22371955	rs7524102	Bone mineral density	Immune_System	2	Y	1	N	6
chr1	22371954	22371955	rs7524102	Bone mineral density (hip)	Miscellaneous	1	N	1	N	15.301
chr1	22371954	22371955	rs7524102	Bone mineral density (hip)	Quantitative_traits	1	N	1	N	16
chr1	22371954	22371955	rs7524102	Bone mineral density (spine)	Quantitative_traits	1	N	1	N	8.04576
chr1	22371954	22371955	rs7524102	Bone mineral density (spine)	Quantitative_traits	1	N	1	N	9.52288
chr1	22371954	22371955	rs7524102	Dupuytren's disease	Quantitative_traits	2	Y	2	Y	8.52288
chr1	22371954	22371955	rs7524102	Ulcerative colitis	Quantitative_traits	2	Y	2	Y	6.52288
chr1	22371954	22371955	rs7524102	Ulcerative colitis	Quantitative_traits	2	Y	2	Y	12.699
chr1	22373858	22373859	rs34920465	Bone mineral density	Immune_System	6	Y	4	Y	12.5229
chr1	22373858	22373859	rs34920465	Bone mineral density	Quantitative_traits	6	Y	4	Y	7.52288
chr1	22373858	22373859	rs34920465	Inflammatory bowel disease	Quantitative_traits	2	Y	8	Y	10
chr1	22375502	22375503	rs147378920	Interferon gamma levels	Serum_metabolites	1	N	1	N	6.52288
chr1	22375502	22375503	rs147378920	Macrophage colony stimulating factor levels	Immune_System	1	N	1	N	5.52288
chr1	22375738	22375739	rs12568930	Inflammatory bowel disease	Immune_System	2	Y	1	N	14.0969
chr1	22375738	22375739	rs12568930	Inflammatory bowel disease	Immune_System	2	Y	2	Y	17
chr1	22375738	22375739	rs12568930	Ulcerative colitis	Immune_System	2	Y	8	Y	12.3979
chr1	22375738	22375739	rs12568930	Ulcerative colitis	Immune_System	2	Y	1	N	14.699
chr1	22376365	22376366	rs6696981	Bone mineral density (spine)	Quantitative_traits	1	N	1	N	7.69897
chr1	22384980	22384981	rs6426749	Bone mineral density	Quantitative_traits	1	N	1	N	56.1549
chr1	22384980	22384981	rs6426749	Bone mineral density (hip)	Quantitative_traits	1	N	1	N	7.04576
chr1	22399332	22399333	rs2185341	Amyotrophic lateral sclerosis	Neurological_behavioral/autoimmune	2	Y	1	N	5.69897
chr1	22411453	22411454	rs111724808	PR interval in Tripanosoma cruzi seropositivity	Cardiovascular	1	N	1	N	6.39794
chr1	22569327	22569328	rs45498698	Interferon gamma levels	Serum_metabolites	1	N	1	N	8
chr1	22569327	22569328	rs45498698	Interleukin-17 levels	Immune_System	1	N	1	N	6
chr1	22569327	22569328	rs45498698	Macrophage colony stimulating factor levels	Serum_metabolites	1	N	1	N	7.04576
chr1	22603690	22603691	rs77999880	Interleukin-8 levels	Serum_metabolites	1	N	1	N	5.22185
chr1	22609025	22609026	rs75134464	Tumor necrosis factor beta levels	Serum_metabolites	1	N	1	N	29.3979
chr1	22671357	22671358	rs187784918	Interferon gamma levels	Serum_metabolites	1	N	1	N	7
chr1	22671357	22671358	rs187784918	Macrophage colony stimulating factor levels	Immune_System	1	N	1	N	6.52288
chr1	22720394	22720395	rs78655189	Tumor necrosis factor beta levels	Serum_metabolites	1	N	1	N	31.5229
chr1	22735058	22735059	rs6687487	Blood protein levels	Hematological_parameters	1	N	2	Y	11.5229
chr1	23158411	23158412	rs9426691	Coenzyme Q10 levels	Serum_metabolites	1	N	1	N	5.39794
chr1	23178302	23178303	rs2806561	Height	Quantitative_traits	1	N	1	N	19.699
chr1	23210398	23210399	rs1738475	Height	Quantitative_traits	1	N	1	N	11.5229
chr1	23383982	23383983	rs2298632	QT interval	Cardiovascular	2	Y	1	N	14
chr1	23429020	23429021	rs1198430	Total cholesterol levels	Serum_metabolites	2	Y	1	N	7
chr1	23439740	23439741	rs1077514	Cholesterol, total	Serum_metabolites	1	N	1	N	8.22185
chr1	23617245	23617246	rs34676223	Chronic lymphocytic leukemia	Cancer	1	N	1	N	12.301
chr1	23757159	23757160	rs2076346	Inflammatory skin disease	Immune_System	3	Y	1	N	11
chr1	23766233	23766234	chr1:23766233	Cholesterol, total	Serum_metabolites	4	Y	4	Y	6.1549
chr1	23974359	23974360	rs6667686	Obesity-related traits	Quantitative_traits	1	N	1	N	5.69897
chr1	24105466	24105467	rs3934861	Bipolar disorder with mood-incongruent psychosis	Neurological_behavioral	2	Y	1	N	5.39794
chr1	24171333	24171334	rs6698365	Response to platinum-based chemotherapy (cisplatin)	Drug_metabolism	4	Y	1	N	6
chr1	24179559	24179560	rs3893319	Response to platinum-based chemotherapy (carboplatin)	Drug_metabolism	4	Y	1	N	6
chr1	24191716	24191717	rs10794648	Inflammatory skin disease	Immune_System	3	Y	1	N	8.69897
chr1	24191716	24191717	rs10794648	Psoriasis	Immune_System	4	Y	4	Y	6
chr1	24192153	24192154	rs7552167	Psoriasis vulgaris	Immune_System	2	Y	2	Y	10.5229
chr1	24193430	24193431	rs4649203	Psoriasis	Immune_System	2	Y	2	Y	7.1549
chr1	24258000	24258001	rs6670533	Fasting insulin-related traits (interaction with BMI)	Serum_metabolites	1	N	1	N	5.22185
chr1	24299684	24299685	rs10794657	Adiponectin levels	Serum_metabolites	1	N	1	N	6.69897
chr1	24342967	24342968	rs41268753	Cleft palate	Miscellaneous	9	Y	1	N	7.09691
chr1	24347376	24347377	rs6691722	Response to interferon beta in multiple sclerosis	Drug_metabolism	2	Y	1	N	5.22185
chr1	24489358	24489359	chr1:24489358	Molybdenum levels	Miscellaneous	1	N	1	N	5.22185
chr1	24490363	24490364	rs112392969	Cleft palate	Miscellaneous	9	Y	1	N	5.52288
chr1	24518206	24518207	chr1: 24518206	Psoriasis	Immune_System	2	Y	2	Y	15.301
chr1	24703979	24703980	rs6686889	Diastolic blood pressure	Hematological_parameters	1	N	1	N	8.39794
chr1	24717620	24717621	rs4601530	Height	Quantitative_traits	1	N	1	N	11.699
chr1	24866664	24866665	rs3131513	Alcohol dependence	Neurological_behavioral	1	N	1	N	5.69897
chr1	24946709	24946710	rs7551188	Crohn's disease	Immune_System	1	N	2	Y	5.04576
chr1	24966593	24966594	rs7536201	Psoriasis vulgaris	Immune_System	2	Y	2	Y	7.69897
chr1	24970252	24970253	rs10751776	IgG glycosylation	Immune_System	1	N	1	N	5.1549
chr1	24970693	24970694	rs11249215	Ankylosing spondylitis	Immune_System	2	Y	2	Y	10.0458
chr1	24977085	24977086	rs10903122	Celiac disease	Immune_System	2	Y	2	Y	9.69897
chr1	25001518	25001519	rs6665019	Dementia and core Alzheimer's disease neuropathologic changes	Neurological_behavioral/autoimmune	2	Y	1	N	5.30103
chr1	25076133	25076134	rs10903027	IgG glycosylation	Immune_System	1	N	1	N	5.30103
chr1	25157453	25157454	rs181927184	Post bronchodilator FEV1/FVC ratio	Kidney, lung, or liver	3	Y	1	N	6.1549
chr1	25171301	25171302	rs10158481	Urate levels in obese individuals	Serum_metabolites	3	Y	1	N	5.52288
chr1	25171684	25171685	rs7534070	Male-pattern baldness	Quantitative_traits	2	Y	1	N	10.301
chr1	25243590	25243591	rs1043879	Erythrocyte sedimentation rate	Hematological_parameters	1	N	1	N	8.69897
chr1	25291010	25291011	chr1: 25291010	Psoriasis	Immune_System	2	Y	2	Y	18.5229
chr1	25348294	25348295	rs3091242	Erythrocyte sedimentation rate	Hematological_parameters	1	N	1	N	12.699
chr1	25420739	25420740	rs586178	Cholesterol, total	Serum_metabolites	1	N	1	N	8.52288
chr1	25420739	25420740	rs586178	LDL cholesterol	Serum_metabolites	1	N	1	N	8.39794
chr1	25434429	25434430	rs11802413	LDL cholesterol levels	Serum_metabolites	2	Y	1	N	17.699
chr1	25439449	25439450	chr1:25439449	Lead levels	Drug_metabolism	1	N	1	N	5.30103
chr1	25442446	25442447	rs10903129	Cholesterol, total	Hematological_parameters	2	Y	1	N	9.30103
chr1	25442446	25442447	rs10903129	Erythrocyte sedimentation rate	Serum_metabolites	1	N	1	N	12.301
chr1	25442446	25442447	rs10903129	Total cholesterol levels	Serum_metabolites	2	Y	1	N	15.5229
chr1	25449242	25449243	rs12027135	Cholesterol, total	Serum_metabolites	1	N	1	N	10.3979
chr1	25449242	25449243	rs12027135	Cholesterol, total	Serum_metabolites	1	N	1	N	11.301
chr1	25449242	25449243	rs12027135	LDL cholesterol	Serum_metabolites	1	N	1	N	10
chr1	25449242	25449243	rs12027135	LDL cholesterol	Serum_metabolites	1	N	1	N	13.699
chr1	25561749	25561750	rs75471743	Hepatocyte growth factor levels	kidney, lung, or liver	1	N	1	N	5.04576
chr1	25682968	25682969	rs3014707	Severe influenza A (H1N1) infection	Viral_disease	2	Y	1	N	10.0458
chr1	25689289	25689290	rs2786865	Facial morphology (factor 11, projection of the nose)	Quantitative_traits	1	N	1	N	6.69897
chr1	25718760	25718761	rs2092319	Nose morphology	Quantitative_traits	1	N	1	N	6.39794
chr1	25896031	25896032	rs187415452	Hepatocyte growth factor levels	kidney, lung, or liver	1	N	1	N	5.1549
chr1	26016621	26016622	rs2997457	Facial morphology (factor 16)	Quantitative_traits	1	N	1	N	6
chr1	26060932	26060933	rs2997447	QRS complex (12-leadsum)	Cardiovascular	3	Y	3	Y	7.69897
chr1	26194649	26194650	rs11809207	Height	Quantitative_traits	1	N	1	N	7.22185
chr1	26242051	26242052	rs10902723	Obesity-related traits	Quantitative_traits	1	N	1	N	5.04576
chr1	26293158	26293159	rs6598955	Obesity-related traits	Quantitative_traits	1	N	1	N	5.1549
chr1	26293158	26293159	rs6598955	Obesity-related traits	Quantitative_traits	1	N	1	N	5.39794
chr1	26294315	26294316	rs56039743	Alzheimer disease and age of onset	Neurological_behavioral/autoimmune	2	Y	1	N	6.52288
chr1	26324059	26324060	rs11247915	Obesity-related traits	Quantitative_traits	1	N	1	N	5.30103
chr1	26415053	26415054	rs7532866	Height	Quantitative_traits	1	N	1	N	7.52288
chr1	26558373	26558374	rs3790645	Glucose homeostasis traits	Serum_metabolites	1	N	1	N	5.22185
chr1	26602511	26602512	rs17162257	Amyotrophic lateral sclerosis (sporadic)	Neurological_behavioral/autoimmune	2	Y	1	N	6
chr1	26740926	26740927	rs11247594	White matter hyperintensities in ischemic stroke	Cardiovascular	1	N	1	N	5.69897
chr1	26811902	26811903	rs12748152	Alanine aminotransferase (ALT) levels after remission induction therapy in actute lymphoblastic leukemia (ALL)	Cancer	4	Y	1	N	8
chr1	26811902	26811903	rs12748152	HDL cholesterol	Serum_metabolites	1	N	1	N	15
chr1	26811902	26811903	rs12748152	HDL cholesterol	Serum_metabolites	1	N	1	N	6
chr1	26811902	26811903	rs12748152	HDL cholesterol levels	Serum_metabolites	2	Y	1	N	15.0458
chr1	26811902	26811903	rs12748152	LDL cholesterol	Serum_metabolites	1	N	1	N	11.5229
chr1	26811902	26811903	rs12748152	LDL cholesterol levels	Serum_metabolites	2	Y	1	N	11.5229
chr1	26811902	26811903	rs12748152	Triglyceride levels	Serum_metabolites	2	Y	1	N	9
chr1	26811902	26811903	rs12748152	Triglycerides	Serum_metabolites	1	N	1	N	9
chr1	26854576	26854577	rs41307935	Alanine aminotransferase (ALT) levels after remission induction therapy in actute lymphoblastic leukemia (ALL)	Cancer	4	Y	1	N	7
chr1	26958422	26958423	rs79598313	LDL cholesterol	Serum_metabolites	1	N	1	N	9.1549
chr1	26958704	26958705	rs12742376	C-reactive protein levels or HDL-cholesterol levels (pleiotropy)	Cardiovascular	2	Y	1	N	8
chr1	26986325	26986326	rs4970469	Aggressive periodontitis	Immune_System	2	Y	2	Y	6
chr1	27138393	27138394	chr1:27138393	HDL cholesterol	Serum_metabolites	4	Y	4	Y	5.52288
chr1	27405147	27405148	rs11548323	Estradiol plasma levels (breast cancer)	Cancer	4	Y	1	N	5.69897
chr1	27935898	27935899	rs4409675	Corneal astigmatism	Miscellaneous	1	N	0	N	5.69897
chr1	27986758	27986759	rs148553452	Plasma trimethylamine N-oxide levels	Serum_metabolites	1	N	1	N	7.39794
chr1	28129247	28129248	rs149433215	Facial morphology (factor 21, depth of nasal alae)	Quantitative_traits	1	N	1	N	5.30103
chr1	28334563	28334564	rs139242087	Alanine aminotransferase (ALT) levels after remission induction therapy in actute lymphoblastic leukemia (ALL)	Cancer	4	Y	1	N	5.52288
chr1	28348520	28348521	rs188618085	Tumor necrosis factor alpha levels	Serum_metabolites	1	N	1	N	6.1549
chr1	28422673	28422674	rs114145653	Plasma trimethylamine N-oxide levels	Serum_metabolites	1	N	1	N	7.1549
chr1	28514428	28514429	rs56272623	Night sleep phenotypes	Quantitative_traits	1	N	1	N	5.69897
chr1	28814643	28814644	rs533123	Schizophrenia	Neurological_behavioral	4	Y	1	N	6.69897
chr1	28892646	28892647	rs185682149	Tumor necrosis factor alpha levels	Serum_metabolites	1	N	1	N	5.52288
chr1	29018515	29018516	rs2985334	Amyotrophic lateral sclerosis (sporadic)	Neurological_behavioral/autoimmune	2	Y	1	N	5.22185
chr1	29195193	29195194	rs12738007	Schizophrenia	Neurological_behavioral	2	Y	2	Y	5.69897
chr1	29684252	29684253	rs116050881	Late-onset Alzheimer's disease	Neurological_behavioral	2	Y	0	N	6.22185
chr1	29792805	29792806	rs6691847	Non-alcoholic fatty liver disease	kidney, lung, or liver	2	Y	2	Y	5.1549
chr1	29858120	29858121	rs6669972	Pelvic organ prolapse	Miscellaneous	4	Y	1	N	5.52288
chr1	29958713	29958714	rs1009080	Schizophrenia	Neurological_behavioral	2	Y	2	Y	5.52288
chr1	29959372	29959373	rs4949526	Bipolar disorder and schizophrenia	Neurological_behavioral	3	Y	1	N	6.39794
chr1	29961104	29961105	rs1498232	Schizophrenia	Neurological_behavioral	5	Y	2	Y	8.52288
chr1	29961104	29961105	rs1498232	Schizophrenia	Neurological_behavioral	4	Y	1	N	9.1549
chr1	29964421	29964422	rs6694545	Autism spectrum disorder, attention deficit-hyperactivity disorder, bipolar disorder, major depressive disorder, and schizophrenia (combined)	Neurological_behavioral	8	Y	1	N	6
chr1	30052568	30052569	rs430788	Facial morphology (factor 21, depth of nasal alae)	Quantitative_traits	1	N	1	N	5.52288
chr1	30052867	30052868	rs2860031	Bipolar disorder with mood-incongruent psychosis	Neurological_behavioral	2	Y	1	N	5.52288
chr1	30094749	30094750	rs910696	Smoking behavior	Neurological_behavioral	2	Y	1	N	5.52288
chr1	30154865	30154866	rs2180233	Attention deficit hyperactivity disorder and conduct disorder	Neurological_behavioral	1	N	1	N	5.04576
chr1	30453105	30453106	rs667153	Exploratory eye movement dysfunction in schizophrenia (total eye scanning length)	Neurological_behavioral	1	N	1	N	5.39794
chr1	30572662	30572663	rs3104435	Low high density lipoprotein cholesterol levels	Serum_metabolites	2	Y	2	Y	8.52288
chr1	30778876	30778877	rs76554764	Loneliness	Neurological_behavioral	8	Y	1	N	5.69897
chr1	30778876	30778877	rs76554764	Loneliness (linear analysis)	Neurological_behavioral	4	Y	1	N	6.04576
chr1	30842746	30842747	rs4949316	Metabolite levels (5-HIAA)	Miscellaneous	1	N	1	N	5.04576
chr1	30861368	30861369	rs79719407	Facial morphology (factor 16)	Quantitative_traits	1	N	1	N	5.39794
chr1	31359023	31359024	rs7551345	Schizophrenia	Neurological_behavioral	4	Y	1	N	5.39794
chr1	31389925	31389926	rs148297606	B-cell malignancies (chronic lymphocytic leukemia, Hodgkin lymphoma or multiple myeloma) (pleiotropy)	Cancer	4	Y	1	N	5.39794
chr1	31411078	31411079	rs4478858	Alcohol dependence	Neurological_behavioral	2	Y	1	N	7.52288
chr1	31686917	31686918	rs4568876	Body mass index	Quantitative_traits	6	Y	10	Y	5.30103
chr1	31862344	31862345	rs11803434	Response to abacavir-containing treatment in HIV-1 infection (virologic failure)	Drug_metabolism	3	Y	1	N	5.69897
chr1	32469176	32469177	rs150769018	Interleukin-2 levels	Serum_metabolites	1	N	1	N	5.04576
chr1	33065656	33065657	rs115446434	Cerebral amyloid deposition in APOEe4 non-carriers (PET imaging)	Neurological_behavioral	1	N	1	N	6.22185
chr1	33073363	33073364	rs804427	Gut microbiota (beta diversity)	Miscellaneous	1	N	1	N	7.30103
chr1	33300620	33300621	rs45496701	Response to paliperidone in schizophrenia (negative Marder score)	Drug_metabolism	1	N	1	N	5.04576
chr1	33463157	33463158	rs12565140	Estradiol plasma levels (breast cancer)	Cancer	4	Y	1	N	6.52288
chr1	33480000	33480001	rs71647933	Neuropathic pain in type 2 diabetes	Miscellaneous	4	Y	1	N	6.52288
chr1	33480230	33480231	rs35260355	Neuropathic pain in type 2 diabetes	Miscellaneous	4	Y	1	N	6.39794
chr1	33517419	33517420	rs10798959	Metabolite levels (HVA/MHPG ratio)	Miscellaneous	1	N	1	N	5.09691
chr1	33522178	33522179	rs923880	Response to anti-TNF therapy in rheumatoid arthritis	Drug_metabolism	3	Y	1	N	5.09691
chr1	33574244	33574245	rs10914746	Venlafaxine response in generalised anxiety disorder (remitters vs non-remitters after 24 weeks)	Drug_metabolism	2	Y	1	N	5.04576
chr1	33685660	33685661	rs12023377	Coronary artery aneurysm in Kawasaki disease	Miscellaneous	2	Y	1	N	5.30103
chr1	33708220	33708221	rs564148	Response to amphetamines	Drug_metabolism	6	Y	1	N	5.04576
chr1	33782463	33782464	rs476463	Brain structure	Neurological_behavioral	1	N	1	N	6
chr1	33894257	33894258	rs2281597	Attention deficit hyperactivity disorder	Neurological_behavioral	3	Y	1	N	6.30103
chr1	33958890	33958891	rs483069	Depressive symptoms (SSRI exposure interaction)	Neurological_behavioral	2	Y	1	N	6
chr1	33973693	33973694	rs506546	Response to serotonin reuptake inhibitors in major depressive disorder	Drug_metabolism	3	Y	1	N	6
chr1	34012883	34012884	rs4653367	Alanine aminotransferase (ALT) levels after remission induction therapy in actute lymphoblastic leukemia (ALL)	Cancer	4	Y	1	N	5.1549
chr1	34138966	34138967	rs9662615	Response to lithium treatment in bipolar disorder	Drug_metabolism	1	N	1	N	6.30103
chr1	34285335	34285336	rs771390	Epilepsy (generalized)	Neurological_behavioral	4	Y	7	Y	6.22185
chr1	34519204	34519205	rs12038357	Peripheral arterial disease (traffic-related air pollution interaction)	Cardiovascular	4	Y	1	N	5.04576
chr1	34523636	34523637	rs10914967	Visceral adipose tissue adjusted for BMI	Quantitative_traits	2	Y	1	N	5.22185
chr1	34823438	34823439	rs7526035	Formal thought disorder in schizophrenia	kidney, lung, or liver	2	Y	1	N	5.04576
chr1	34876381	34876382	rs7541937	Glomerular filtration rate in chronic kidney disease	kidney, lung, or liver	2	Y	1	N	5.39794
chr1	34947470	34947471	rs77109747	Nicotine dependence	Neurological_behavioral	6	Y	1	N	6.30103
chr1	35213586	35213587	rs60037734	Schizophrenia	Neurological_behavioral	4	Y	1	N	5.1549
chr1	35222214	35222215	rs673604	Endometrial cancer	Cancer	2	Y	2	Y	5.22185
chr1	35314387	35314388	rs12069385	Night sleep phenotypes	Quantitative_traits	1	N	1	N	7.09691
chr1	35442850	35442851	rs2275247	Systemic lupus erythematosus and Systemic sclerosis	Immune_System	3	Y	3	Y	10
chr1	35818353	35818354	rs11264213	Schizophrenia	Neurological_behavioral	4	Y	1	N	5.52288
chr1	36106319	36106320	rs96067	Corneal structure	Quantitative_traits	4	Y	1	N	10.5229
chr1	36151340	36151341	rs7537052	Schizophrenia	Neurological_behavioral	4	Y	1	N	6.52288
chr1	36439119	36439120	rs6702784	Diabetic retinopathy	Immune_System	2	Y	1	N	5.39794
chr1	36447523	36447524	rs138707712	Response to paliperidone in schizophrenia (negative Marder score)	Drug_metabolism	1	N	1	N	6.1549
chr1	36696751	36696752	rs589249	Schizophrenia	Neurological_behavioral	2	Y	3	Y	6.52288
chr1	36720265	36720266	rs12117072	Interleukin-7 levels	Serum_metabolites	1	N	1	N	5.30103
chr1	36777142	36777143	rs490647	Neuroticism	Neurological_behavioral	1	N	1	N	6.22185
chr1	36777142	36777143	rs490647	Neuroticism	Neurological_behavioral	2	Y	1	N	7.39794
chr1	36840193	36840194	rs116540944	Post bronchodilator FEV1/FVC ratio	Kidney, lung, or liver	3	Y	1	N	5.69897
chr1	36843789	36843790	rs76264265	Post bronchodilator FEV1/FVC ratio	Kidney, lung, or liver	3	Y	1	N	5.52288
chr1	36847104	36847105	rs77653389	Post bronchodilator FEV1/FVC ratio	Kidney, lung, or liver	3	Y	1	N	5.52288
chr1	37278760	37278761	rs75036654	Gut microbiota (bacterial taxa)	Miscellaneous	1	N	1	N	9.30103
chr1	37287106	37287107	rs12041233	Alzheimer disease and age of onset	Neurological_behavioral/autoimmune	2	Y	1	N	8.22185
chr1	37493212	37493213	rs9253	Hemostatic factors and hematological phenotypes	Hematological_parameters	1	N	1	N	5.39794
chr1	37616450	37616451	rs12039431	Epithelial ovarian cancer	Cancer	2	Y	7	Y	8
chr1	37616450	37616451	rs12039431	Epithelial ovarian cancer	Cancer	2	Y	7	Y	11
chr1	37627051	37627052	rs4074961	Axial length	Quantitative_traits	1	N	1	N	12.3979
chr1	37630749	37630750	rs58722170	Epithelial ovarian cancer	cancer	1	N	1	N	9
chr1	37630749	37630750	rs58722170	High-grade serous ovarian cancer	Cancer	1	N	1	N	7.09691
chr1	37630749	37630750	rs58722170	Serous invasive ovarian cancer	Cancer	1	N	1	N	6.69897
chr1	37656262	37656263	rs10908366	Eyebrow thickness	Quantitative_traits	1	N	1	N	5.1549
chr1	37781481	37781482	rs12117544	Cognitive performance	Neurological_behavioral	5	Y	1	N	5.09691
chr1	37812907	37812908	rs28411352	Rheumatoid arthritis	Immune_System	4	Y	4	Y	11.5229
chr1	37812907	37812908	rs28411352	Rheumatoid arthritis	Immune_System	4	Y	4	Y	8.22185
chr1	37814315	37814316	rs3748682	Hypothyroidism	Miscellaneous	2	Y	1	N	5.04576
chr1	37990219	37990220	rs4360494	Pulse pressure	Cardiovascular	1	N	1	N	15.3979
chr1	38099930	38099931	rs3069738	Facial morphology (factor 18)	Quantitative_traits	1	N	1	N	6.22185
chr1	38136401	38136402	rs7547921	Visceral adipose tissue/subcutaneous adipose tissue ratio	Quantitative_traits	2	Y	1	N	5.09691
chr1	38158457	38158458	rs12131057	Rheumatoid arthritis	Immune_System	2	Y	2	Y	6.39794
chr1	38168207	38168208	rs12140275	Rheumatoid arthritis	Immune_System	4	Y	4	Y	8.39794
chr1	38168207	38168208	rs12140275	Rheumatoid arthritis	Immune_System	4	Y	4	Y	8.69897
chr1	38255991	38255992	rs11802770	Waist-to-hip circumference ratio (interaction)	Quantitative_traits	2	Y	1	N	5.52288
chr1	38528443	38528444	rs11590421	Amyotrophic lateral sclerosis (sporadic)	Neurological_behavioral/autoimmune	2	Y	1	N	6.69897
chr1	38874010	38874011	rs4494114	Blood protein levels	Hematological_parameters	1	N	2	Y	19.699
chr1	38914713	38914714	rs4246511	Menopause (age at onset)	Quantitative_traits	1	N	1	N	16.0458
chr1	39085816	39085817	rs72634501	HDL cholesterol	Serum_metabolites	1	N	1	N	9.09691
chr1	39092138	39092139	rs6684877	Beard thickness	Quantitative_traits	1	N	1	N	5.09691
chr1	39103899	39103900	rs2282231	Peripheral arterial disease (traffic-related air pollution interaction)	Cardiovascular	4	Y	1	N	5.69897
chr1	39202068	39202069	rs2484135	Loneliness (multivariate analysis)	Neurological_behavioral	4	Y	1	N	5.30103
chr1	39265878	39265879	rs4660214	Peripheral arterial disease (traffic-related air pollution interaction)	Cardiovascular	4	Y	1	N	6
chr1	39344315	39344316	rs7528276	Colorectal cancer	Cancer	2	Y	1	N	6.52288
chr1	39370145	39370146	rs2296172	HDL cholesterol levels	Cardiovascular	2	Y	1	N	18.699
chr1	39370145	39370146	rs2296172	Peripheral arterial disease (traffic-related air pollution interaction)	Serum_metabolites	4	Y	1	N	6
chr1	39458103	39458104	rs658191	Colorectal cancer	Cancer	2	Y	1	N	6.39794
chr1	39524254	39524255	rs710913	Peripheral arterial disease (traffic-related air pollution interaction)	Cardiovascular	4	Y	1	N	5.1549
chr1	39529402	39529403	rs755249	Peripheral arterial disease (traffic-related air pollution interaction)	Cardiovascular	4	Y	1	N	7.69897
chr1	39552837	39552838	rs4660808	C-reactive protein levels or triglyceride levels (pleiotropy)	Cardiovascular	2	Y	1	N	12.699
chr1	39562508	39562509	rs4660293	C-reactive protein levels or HDL-cholesterol levels (pleiotropy)	Cardiovascular	2	Y	1	N	14.5229
chr1	39562508	39562509	rs4660293	HDL cholesterol	Serum_metabolites	1	N	1	N	9.39794
chr1	39562508	39562509	rs4660293	HDL cholesterol	Serum_metabolites	1	N	1	N	17.5229
chr1	39570014	39570015	rs17513135	Lung function (FEV1/FVC)	kidney, lung, or liver	1	N	2	Y	15.699
chr1	39570256	39570257	rs3768321	Type 2 diabetes	Metabolic_disorder	8	Y	2	Y	8.69897
chr1	39599289	39599290	rs12037222	C-reactive protein levels	Cardiovascular	2	Y	1	N	10.2218
chr1	39604267	39604268	rs3916164	Red blood cell traits	Hematological_parameters	2	Y	1	N	9.52288
chr1	39667123	39667124	rs873917	Amyotrophic lateral sclerosis	Neurological_behavioral/autoimmune	2	Y	2	Y	5.09691
chr1	39694913	39694914	rs11577371	Bone mineral density (Ward's triangle area)	Quantitative_traits	3	Y	0	N	5.39794
chr1	39747206	39747207	rs9787249	Blood protein levels	Hematological_parameters	1	N	2	Y	23.0458
chr1	39968099	39968100	rs3103778	PR interval	Cardiovascular	1	N	1	N	5.04576
chr1	40028180	40028181	Chr1:40028180	HDL cholesterol	Serum_metabolites	4	Y	4	Y	6.69897
chr1	40169170	40169171	rs183468661	Post bronchodilator FEV1	Kidney, lung, or liver	3	Y	1	N	5.69897
chr1	40169170	40169171	rs183468661	Post bronchodilator FEV1/FVC ratio	Kidney, lung, or liver	3	Y	1	N	5.69897
chr1	40386710	40386711	rs1391315	Survival in pancreatic cancer	Cancer	1	N	1	N	5.39794
chr1	40417423	40417424	rs2235701	Ejection fraction in Tripanosoma cruzi seropositivity	Miscellaneous	1	N	1	N	5.1549
chr1	40710794	40710795	rs10489167	Depressive and manic episodes in bipolar disorder	Neurological_behavioral	1	N	1	N	6.22185
chr1	40773839	40773840	rs4660456	Platelet count	Hematological_parameters	1	N	1	N	5.39794
chr1	40845969	40845970	rs74652630	Monocyte chemoattractant protein-1 levels	Immune_System	1	N	1	N	5.52288
chr1	41065199	41065200	rs6686842	Height	Quantitative_traits	1	N	1	N	7.69897
chr1	41090581	41090582	rs6600365	Height	Quantitative_traits	1	N	1	N	19.699
chr1	41223266	41223267	rs11209718	Height	Quantitative_traits	2	Y	2	Y	8.52288
chr1	41280098	41280099	rs2154319	Height	Quantitative_traits	1	N	1	N	11.699
chr1	41307830	41307831	rs12744310	Intelligence	Neurological_behavioral	2	Y	1	N	8.39794
chr1	41307830	41307831	rs12744310	Intelligence	Neurological_behavioral	2	Y	1	N	8
chr1	41364414	41364415	rs56044892	Educational attainment (years of education)	Neurological_behavioral	1	N	1	N	8.30103
chr1	41366625	41366626	rs10218712	Schizophrenia	Neurological_behavioral	4	Y	1	N	5.39794
chr1	41374150	41374151	rs4660531	Bipolar disorder	Neurological_behavioral	2	Y	2	Y	5.52288
chr1	41389274	41389275	rs2226263	Night sleep phenotypes	Quantitative_traits	1	N	1	N	6.04576
chr1	41522197	41522198	rs654950	Airway imaging phenotypes	Viral_disease	4	Y	1	N	6.04576
chr1	41627344	41627345	rs752010	Lupus nephritis in systemic lupus erythematosus	Immune_System	2	Y	1	N	5.69897
chr1	41702868	41702869	rs56212190	Monocyte chemoattractant protein-1 levels	Immune_System	1	N	1	N	6
chr1	41807982	41807983	rs12563071	Gut microbiota (functional units)	Miscellaneous	1	N	1	N	7.52288
chr1	41831453	41831454	rs349423	Bronchopulmonary dysplasia	kidney, lung, or liver	10	Y	2	Y	5.04576
chr1	42893348	42893349	rs80091440	Venous thromboembolism adjusted for sickle cell variant rs77121243-T	Cardiovascular	2	Y	1	N	5.30103
chr1	43130713	43130714	rs16830359	Cardiac hypertrophy	Cardiovascular	1	N	1	N	7
chr1	43179740	43179741	rs621559	Telomere length	Cancer	1	N	1	N	5.69897
chr1	43222879	43222880	rs150404479	Bipolar disorder (body mass index interaction)	Neurological_behavioral	2	Y	1	N	6
chr1	43259573	43259574	rs1210898	Schizophrenia	Neurological_behavioral	4	Y	1	N	5.52288
chr1	43363065	43363066	rs45461499	Asparaginase-induced acute pancreatitis in acute lymphoblastic leukemia (onset time)	Drug_metabolism	10	Y	1	N	8.39794
chr1	43453815	43453816	rs182798940	Alzheimer disease and age of onset	Neurological_behavioral/autoimmune	2	Y	1	N	6.1549
chr1	43539609	43539610	rs2819332	Amyotrophic lateral sclerosis (age of onset)	Neurological_behavioral/autoimmune	1	N	1	N	5.30103
chr1	43560985	43560986	rs12076635	Educational attainment (years of education)	Neurological_behavioral	1	N	1	N	10.5229
chr1	43572014	43572015	rs3001723	Schizophrenia	Neurological_behavioral	4	Y	1	N	8.52288
chr1	43610348	43610349	rs11210887	Educational attainment	Neurological_behavioral	1	N	1	N	8
chr1	43634413	43634414	rs11210892	Schizophrenia	Neurological_behavioral	5	Y	2	Y	9.52288
chr1	43651335	43651336	rs660899	Hypertension risk in short sleep duration	Cardiovascular	1	N	1	N	5.39794
chr1	43655886	43655887	rs2274465	Menarche (age at onset)	Quantitative_traits	1	N	1	N	8.69897
chr1	43664108	43664109	rs669446	Amyotrophic lateral sclerosis (age of onset)	Neurological_behavioral/autoimmune	1	N	1	N	5.30103
chr1	43699975	43699976	rs145155829	Monocyte chemoattractant protein-1 levels	Immune_System	1	N	1	N	5.39794
chr1	43723048	43723049	rs12410444	Educational attainment (years of education)	Neurological_behavioral	1	N	1	N	12.2218
chr1	43750157	43750158	rs2367725	Aging (time to event)	Aging	1	N	1	N	5.04576
chr1	43853701	43853702	rs3011225	Amyotrophic lateral sclerosis (age of onset)	Neurological_behavioral/autoimmune	1	N	1	N	7.1549
chr1	43905769	43905770	rs142328051	Educational attainment (years of education)	Neurological_behavioral	1	N	1	N	7.39794
chr1	44003359	44003360	rs1362153	Alcohol dependence (age at onset)	Neurological_behavioral	2	Y	1	N	5.1549
chr1	44042523	44042524	rs1476670	Eotaxin levels	Miscellaneous	1	N	1	N	5.39794
chr1	44093000	44093001	rs114940806	Systemic juvenile idiopathic arthritis	Radiographic_parameters	8	Y	1	N	6
chr1	44546601	44546602	rs272564	Resting heart rate	Cardiovascular	5	Y	1	N	20.301
chr1	45337741	45337742	rs3219474	Peripheral arterial disease (traffic-related air pollution interaction)	Cardiovascular	4	Y	1	N	5.04576
chr1	45372365	45372366	rs144785229	Angiotensin-converting enzyme inhibitor intolerance	Miscellaneous	2	Y	1	N	5.22185
chr1	45513003	45513004	rs4660306	Homocysteine levels	Serum_metabolites	1	N	1	N	8.69897
chr1	45618711	45618712	rs1053941	Blood metabolite levels	Serum_metabolites	1	N	1	N	10.301
chr1	45681140	45681141	rs6662572	Blood protein levels	Hematological_parameters	1	N	2	Y	10.2218
chr1	46021880	46021881	rs2275426	Body mass index	Quantitative_traits	6	Y	10	Y	5.69897
chr1	46021880	46021881	rs2275426	Body mass index	Quantitative_traits	6	Y	10	Y	5.52288
chr1	46523800	46523801	rs17102247	Urate levels in obese individuals	Serum_metabolites	3	Y	1	N	5.39794
chr1	46524785	46524786	rs1267303	Monobrow	Quantitative_traits	1	N	1	N	8.39794
chr1	46525009	46525010	rs7542172	Blood metabolite levels	Serum_metabolites	1	N	1	N	11.699
chr1	46579541	46579542	rs11211309	Schizophrenia	Neurological_behavioral	2	Y	1	N	5.69897
chr1	46713638	46713639	rs10789491	Response to hepatitis C treatment	Drug_metabolism	1	N	1	N	6
chr1	46819251	46819252	rs12059860	Testosterone levels	Serum_metabolites	1	N	1	N	5.09691
chr1	46866294	46866295	rs6678639	Blood metabolite ratios	Serum_metabolites	1	N	1	N	85.0969
chr1	46881755	46881756	rs6663731	Blood metabolite levels	Serum_metabolites	1	N	1	N	14
chr1	46881755	46881756	rs6663731	Blood metabolite levels	Serum_metabolites	1	N	1	N	10.301
chr1	46930490	46930491	rs9333029	Blood metabolite levels	Serum_metabolites	1	N	1	N	60.699
chr1	46938514	46938515	rs9332998	Metabolic traits	Quantitative_traits	1	N	1	N	31.301
chr1	46962886	46962887	rs150968551	QT interval in Tripanosoma cruzi seropositivity	Cardiovascular	1	N	1	N	6.39794
chr1	47219005	47219006	rs977747	Body mass index	Quantitative_traits	6	Y	10	Y	7.69897
chr1	47219005	47219006	rs977747	Body mass index	Quantitative_traits	6	Y	10	Y	7.04576
chr1	47227548	47227549	rs11211480	Clozapine-induced agranulocytosis	Immune_System	2	Y	1	N	5.69897
chr1	47388842	47388843	rs17103186	Corneal curvature	Quantitative_traits	3	Y	2	Y	11.5229
chr1	47453149	47453150	rs527430	Response to anti-depressant treatment in major depressive disorder	Drug_metabolism	2	Y	1	N	6.39794
chr1	47544325	47544326	rs11582540	Response to amphetamines	Drug_metabolism	6	Y	1	N	5.52288
chr1	47553550	47553551	rs17420782	Anxiety in major depressive disorder	Neurological_behavioral	2	Y	1	N	5.04576
chr1	47559391	47559392	rs685001	Obesity-related traits	Quantitative_traits	1	N	1	N	5.04576
chr1	47632734	47632735	rs2506991	Adverse response to chemotherapy (neutropenia/leucopenia) (etoposide)	Drug_metabolism	2	Y	1	N	5.69897
chr1	47789110	47789111	rs6588505	Obesity-related traits	Quantitative_traits	1	N	1	N	5.04576
chr1	47855549	47855550	rs946836	White matter integrity	Neurological_behavioral	1	N	1	N	5.30103
chr1	48083641	48083642	rs12036718	Yu-Zhi constitution type in type 2 diabetes	Metabolic_disorder	2	Y	1	N	5.09691
chr1	48623525	48623526	rs320035	Liver injury in anti-tuberculosis drug treatment	Kidney, lung, or liver	2	Y	2	Y	5.30103
chr1	48711478	48711479	rs186478	Number of children (6+ vs. 0 or 1)	Neurological_behavioral	1	N	1	N	5.04576
chr1	48972333	48972334	rs3127553	Waist circumference	Quantitative_traits	2	Y	12	Y	6.52288
chr1	48972333	48972334	rs3127553	Waist circumference	Quantitative_traits	2	Y	12	Y	9.69897
chr1	49124175	49124176	rs657452	BMI (adjusted for smoking behaviour)	Quantitative_traits	13	Y	7	Y	5.52288
chr1	49124175	49124176	rs657452	Body mass index	Quantitative_traits	6	Y	10	Y	12.699
chr1	49124175	49124176	rs657452	Body mass index	Quantitative_traits	6	Y	10	Y	6.52288
chr1	49124175	49124176	rs657452	Body mass index	Quantitative_traits	6	Y	10	Y	7.69897
chr1	49124175	49124176	rs657452	Body mass index	Quantitative_traits	6	Y	10	Y	12.301
chr1	49124175	49124176	rs657452	Body mass index (joint analysis main effects and smoking interaction)	Quantitative_traits	13	Y	7	Y	5.52288
chr1	50094148	50094149	rs11583200	BMI (adjusted for smoking behaviour)	Quantitative_traits	13	Y	7	Y	5.69897
chr1	50094148	50094149	rs11583200	BMI (adjusted for smoking behaviour)	Quantitative_traits	13	Y	7	Y	5.52288
chr1	50094148	50094149	rs11583200	Body mass index	Quantitative_traits	6	Y	10	Y	8
chr1	50094148	50094149	rs11583200	Body mass index	Quantitative_traits	6	Y	10	Y	8.22185
chr1	50094148	50094149	rs11583200	Body mass index (joint analysis main effects and smoking interaction)	Quantitative_traits	13	Y	7	Y	5.04576
chr1	50094148	50094149	rs11583200	Body mass index (joint analysis main effects and smoking interaction)	Quantitative_traits	13	Y	7	Y	5.04576
chr1	50106424	50106425	rs12138061	Schizophrenia	Neurological_behavioral	4	Y	1	N	5.22185
chr1	50141357	50141358	rs12092053	Obesity-related traits	Quantitative_traits	1	N	1	N	5.22185
chr1	50444313	50444314	rs17106184	Type 2 diabetes	Metabolic_disorder	8	Y	2	Y	8.39794
chr1	50472176	50472177	rs3827730	Depression and alcohol dependence	Neurological_behavioral	2	Y	1	N	5.39794
chr1	50707931	50707932	rs12086130	Hip circumference	Quantitative_traits	2	Y	12	Y	8.52288
chr1	50707931	50707932	rs12086130	Hip circumference	Quantitative_traits	2	Y	12	Y	5.39794
chr1	50707931	50707932	rs12086130	Hip circumference adjusted for BMI	Quantitative_traits	2	Y	12	Y	8.52288
chr1	50707931	50707932	rs12086130	Hip circumference adjusted for BMI	Quantitative_traits	2	Y	12	Y	8.69897
chr1	50723884	50723885	rs35072907	Type 2 diabetes	Metabolic_disorder	2	Y	10	Y	7
chr1	50832533	50832534	rs138364069	Ischemic stroke (large artery atherosclerosis)	Cardiovascular	6	Y	1	N	8.1549
chr1	50973784	50973785	rs3176471	Ischemic stroke (large artery atherosclerosis)	Cardiovascular	6	Y	1	N	7.39794
chr1	51080468	51080469	rs17391905	QRS complex (12-leadsum)	Cardiovascular	3	Y	3	Y	7.69897
chr1	51080468	51080469	rs17391905	QRS duration	Cardiovascular	3	Y	3	Y	11
chr1	51080468	51080469	rs17391905	QRS duration	Cardiovascular	2	Y	1	N	9.52288
chr1	51080468	51080469	rs17391905	QRS duration	Cardiovascular	2	Y	1	N	8.04576
chr1	51080468	51080469	rs17391905	QRS duration	Cardiovascular	2	Y	1	N	5.30103
chr1	51126728	51126729	rs148657146	Post bronchodilator FEV1 in COPD	Kidney, lung, or liver	2	Y	1	N	5.30103
chr1	51129334	51129335	rs187620787	Post bronchodilator FEV1 in COPD	Kidney, lung, or liver	2	Y	1	N	5.30103
chr1	51134390	51134391	rs181020201	Post bronchodilator FEV1 in COPD	Kidney, lung, or liver	2	Y	1	N	6.1549
chr1	51138594	51138595	rs142698760	Post bronchodilator FEV1 in COPD	Kidney, lung, or liver	2	Y	1	N	5.39794
chr1	51138695	51138696	rs184109064	Post bronchodilator FEV1 in COPD	Kidney, lung, or liver	2	Y	1	N	5.69897
chr1	51151838	51151839	rs180746259	Post bronchodilator FEV1 in COPD	Kidney, lung, or liver	2	Y	1	N	5.30103
chr1	51393570	51393571	rs6673480	IgE grass sensitization	Immune_System	2	Y	1	N	5.69897
chr1	52565151	52565152	rs11581903	Joint mobility (Beighton score)	Radiographic_parameters	1	N	1	N	6.69897
chr1	52794278	52794279	rs11206019	Peripheral arterial disease (traffic-related air pollution interaction)	Cardiovascular	4	Y	1	N	7.30103
chr1	53084968	53084969	rs41294750	Interleukin-9 levels	Serum_metabolites	1	N	1	N	5.69897
chr1	53115998	53115999	rs3820201	Hippocampal atrophy	Neurological_behavioral	3	Y	1	N	6
chr1	53163913	53163914	rs6695567	Systemic lupus erythematosus	Immune_System	3	Y	1	N	5.39794
chr1	53230210	53230211	rs13375749	Blood metabolite levels	Serum_metabolites	1	N	1	N	27.5229
chr1	53311959	53311960	rs2788032	Body mass index (interaction)	Quantitative_traits	2	Y	1	N	5.22185
chr1	53379768	53379769	rs2185077	Schizophrenia	Neurological_behavioral	4	Y	1	N	5.52288
chr1	53405413	53405414	rs114216682	Smoking cessation in chronic obstructive pulmonary disease	Neurological_behavioral	2	Y	1	N	7.1549
chr1	53418785	53418786	rs1776421	PR interval in Tripanosoma cruzi seropositivity	Cardiovascular	1	N	1	N	5.22185
chr1	53492930	53492931	rs1298637	Nicotine use	Neurological_behavioral	1	N	1	N	5.30103
chr1	53502546	53502547	rs185031519	Cerebrospinal fluid AB1-42 levels	Neurological_behavioral	1	N	1	N	7.69897
chr1	53512446	53512447	rs6588480	Response to statin therapy	Drug_metabolism	1	N	1	N	5.09691
chr1	53673181	53673182	rs1879734	Mitral valve prolapse	Cardiovascular	2	Y	2	Y	7
chr1	53717212	53717213	rs147747653	Stem cell factor levels	Serum_metabolites	1	N	1	N	5.69897
chr1	53729345	53729346	rs702490	Monobrow	Quantitative_traits	1	N	1	N	44.699
chr1	53732015	53732016	rs702489	Nose size	Quantitative_traits	1	N	1	N	8.52288
chr1	53807606	53807607	rs35265457	Response to antidepressants and depression	Drug_metabolism	2	Y	1	N	5.69897
chr1	53854664	53854665	rs11206226	Nonalcoholic fatty liver disease	Kidney, lung, or liver	2	Y	1	N	5.30103
chr1	53909897	53909898	rs2235544	Multiple myeloma (hyperdiploidy)	Cancer	2	Y	0	N	6.22185
chr1	53909897	53909898	rs2235544	Thyroid hormone levels	Serum_metabolites	4	Y	1	N	31.0969
chr1	53909897	53909898	rs2235544	Thyroid hormone levels	Serum_metabolites	4	Y	1	N	17.5229
chr1	53909897	53909898	rs2235544	Thyroid hormone levels	Serum_metabolites	4	Y	1	N	14.301
chr1	53978192	53978193	rs114147144	PR interval in Tripanosoma cruzi seropositivity	Cardiovascular	1	N	1	N	5.52288
chr1	54106570	54106571	rs10788972	Parkinson disease and lewy body pathology	Neurological_behavioral	2	Y	1	N	7.22185
chr1	54185500	54185501	rs144657844	Stem cell factor levels	Serum_metabolites	1	N	1	N	5.52288
chr1	54202605	54202606	rs1890566	Migraine	Neurological_behavioral	2	Y	1	N	6.09691
chr1	54206401	54206402	rs11206301	Carotid plaque burden	Cardiovascular	1	N	1	N	5.09691
chr1	54207424	54207425	rs10888838	Mitochondrial DNA levels	Miscellaneous	1	N	1	N	5.39794
chr1	54208270	54208271	rs11206302	Interleukin-10 levels	Serum_metabolites	1	N	1	N	5.69897
chr1	54231070	54231071	rs4061073	Body mass index	Quantitative_traits	6	Y	10	Y	5.39794
chr1	54263191	54263192	rs630602	Menarche (age at onset)	Quantitative_traits	1	N	1	N	8
chr1	54465723	54465724	rs12121623	Food allergy	Immune_System	4	Y	1	N	6.52288
chr1	54527266	54527267	rs12752888	Rate of cognitive decline in mild cognitive impairment (time interaction)	Neurological_behavioral	1	N	1	N	10.5229
chr1	54634286	54634287	rs2317621	Angiotensin-converting enzyme inhibitor intolerance	Miscellaneous	2	Y	1	N	5.22185
chr1	54638272	54638273	rs10736390	Survival in pancreatic cancer	Cancer	1	N	1	N	5.69897
chr1	54641346	54641347	rs1368882	Non-substance related behavioral disinhibition	Neurological_behavioral	1	N	1	N	5.69897
chr1	54702100	54702101	rs646356	Adult asthma	Immune_System	6	Y	1	N	5.69897
chr1	54702100	54702101	rs646356	Adult asthma	Immune_System	6	Y	1	N	6.04576
chr1	55014701	55014702	rs2149039	Allergic rhinitis	Immune_System	8	Y	1	N	6.1549
chr1	55030366	55030367	rs11206510	Coronary artery disease	Cardiovascular	12	Y	1	N	7.69897
chr1	55030366	55030367	rs11206510	Coronary heart disease	Cardiovascular	2	Y	1	N	7.04576
chr1	55030366	55030367	rs11206510	LDL cholesterol	Cardiovascular	1	N	1	N	7.39794
chr1	55030366	55030367	rs11206510	LDL cholesterol	Cardiovascular	1	N	2	Y	10
chr1	55030366	55030367	rs11206510	LDL cholesterol	Serum_metabolites	1	N	1	N	10.3979
chr1	55030366	55030367	rs11206510	Myocardial infarction	Cardiovascular	12	Y	1	N	6.1549
chr1	55030366	55030367	rs11206510	Myocardial infarction (early onset)	Cardiovascular	2	Y	2	Y	8
chr1	55033483	55033484	rs7525649	Cholesterol, total	Serum_metabolites	1	N	1	N	9.69897
chr1	55033483	55033484	rs7525649	LDL cholesterol	Serum_metabolites	1	N	1	N	10.5229
chr1	55038977	55038978	rs2479409	Cholesterol, total	Serum_metabolites	1	N	1	N	23.3979
chr1	55038977	55038978	rs2479409	Cholesterol, total	Serum_metabolites	1	N	1	N	38.699
chr1	55038977	55038978	rs2479409	LDL cholesterol	Serum_metabolites	1	N	1	N	27.699
chr1	55038977	55038978	rs2479409	LDL cholesterol	Serum_metabolites	1	N	1	N	49.5229
chr1	55038977	55038978	rs2479409	LDL cholesterol levels	Serum_metabolites	2	Y	1	N	41.5229
chr1	55038977	55038978	rs2479409	Total cholesterol levels	Serum_metabolites	2	Y	1	N	32
chr1	55039974	55039975	rs11591147	Cholesterol, total	Drug_metabolism	1	N	1	N	16.699
chr1	55039974	55039975	rs11591147	LDL cholesterol	Serum_metabolites	1	N	1	N	43.699
chr1	55039974	55039975	rs11591147	LDL cholesterol	Serum_metabolites	1	N	1	N	91.699
chr1	55039974	55039975	rs11591147	Metabolite levels (lipoprotein measures)	Serum_metabolites	3	Y	1	N	60.5229
chr1	55039974	55039975	rs11591147	Response to statins (LDL cholesterol change)	Drug_metabolism	1	N	1	N	8.30103
chr1	55047322	55047323	rs2495478	Wilms tumor	cancer	2	Y	2	Y	7
chr1	55063514	55063515	rs505151	LDL cholesterol levels	Serum_metabolites	1	N	1	N	6.09691
chr1	55063514	55063515	rs505151	LDL cholesterol levels	Serum_metabolites	2	Y	1	N	8.04576
chr1	55063514	55063515	rs505151	Total cholesterol levels	Serum_metabolites	1	N	1	N	5.39794
chr1	55063514	55063515	rs505151	Total cholesterol levels	Serum_metabolites	2	Y	1	N	7.52288
chr1	55119171	55119172	rs191448950	Cholesterol, total	Serum_metabolites	1	N	1	N	72.2218
chr1	55119171	55119172	rs191448950	Metabolite levels (lipoprotein measures)	Serum_metabolites	3	Y	1	N	55.301
chr1	55124792	55124793	rs17111652	Airway responsiveness in chronic obstructive pulmonary disease	Viral_disease	1	N	1	N	6.30103
chr1	55124792	55124793	rs17111652	Airway responsiveness in chronic obstructive pulmonary disease	Viral_disease	1	N	1	N	7.04576
chr1	55159875	55159876	rs17111684	LDL cholesterol	Serum_metabolites	2	Y	1	N	16.699
chr1	55180186	55180187	rs113353280	Response to paliperidone in schizophrenia (positive Marder score)	Drug_metabolism	1	N	1	N	5.09691
chr1	55274411	55274412	rs72664414	Aggressiveness in attention deficit hyperactivity disorder	Neurological_behavioral	1	N	1	N	5.22185
chr1	55277164	55277165	rs12239436	HDL cholesterol	Serum_metabolites	1	N	1	N	5.30103
chr1	55327761	55327762	rs2802887	Methadone dose in opioid dependence	Drug_metabolism	2	Y	1	N	5.69897
chr1	55342470	55342471	rs207145	Age-related cataracts (age at onset)	Aging	3	Y	1	N	5.09691
chr1	55492357	55492358	rs1998013	Metabolite levels	Immune_System	1	N	1	N	12.301
chr1	55504650	55504651	Chr1:55504650	Cholesterol, total	Serum_metabolites	4	Y	4	Y	10.1549
chr1	55504650	55504651	Chr1:55504650	LDL cholesterol	Serum_metabolites	4	Y	4	Y	11.2218
chr1	55595278	55595279	rs10888935	Inflammatory biomarkers	Immune_System	1	N	1	N	6.1549
chr1	55642931	55642932	rs1165472	Paclitaxel-induced neuropathy	Drug_metabolism	1	N	0	N	5.39794
chr1	55647101	55647102	rs10443215	Adverse response to chemotherapy in breast cancer (alopecia) (docetaxel)	Drug_metabolism	2	Y	1	N	5.04576
chr1	55650832	55650833	rs72669744	Lipid metabolism phenotypes	Serum_metabolites	1	N	1	N	19
chr1	55894140	55894141	rs6684428	Airflow obstruction	Viral_disease	2	Y	2	Y	6.30103
chr1	56111252	56111253	rs112557609	Pulse pressure	Cardiovascular	1	N	1	N	11.1549
chr1	56385014	56385015	rs11206801	Cerebrospinal fluid AB1-42 levels	Neurological_behavioral	3	Y	1	N	7.22185
chr1	56472546	56472547	rs6588634	Pulse pressure	Cardiovascular	1	N	1	N	10
chr1	56494451	56494452	rs11206830	Eosinophilic esophagitis	Immune_System	2	Y	1	N	7.09691
chr1	56497149	56497150	rs17114036	Coronary artery disease	Cardiovascular	2	Y	1	N	8
chr1	56497149	56497150	rs17114036	Coronary artery disease or ischemic stroke	Cardiovascular	3	Y	1	N	7.52288
chr1	56497149	56497150	rs17114036	Coronary artery disease or large artery stroke	Cardiovascular	3	Y	1	N	7.69897
chr1	56497149	56497150	rs17114036	Coronary heart disease	Cardiovascular	2	Y	1	N	18.3979
chr1	56499992	56499993	rs9970807	Coronary artery disease	Cardiovascular	12	Y	1	N	13.301
chr1	56499992	56499993	rs9970807	Myocardial infarction	Cardiovascular	12	Y	1	N	8.69897
chr1	56500678	56500679	rs17114046	Coronary heart disease	Cardiovascular	3	Y	2	Y	6.52288
chr1	56500678	56500679	rs17114046	Coronary heart disease	Cardiovascular	4	Y	4	Y	6.69897
chr1	56502805	56502806	rs4912314	Waist-to-hip ratio adjusted for body mass index	Quantitative_traits	1	N	2	Y	6.52288
chr1	56661246	56661247	rs2746347	Lymphocyte counts	Hematological_parameters	1	N	1	N	6.39794
chr1	56766318	56766319	rs12410615	Exploratory eye movement dysfunction in schizophrenia (number of eye fixations)	Neurological_behavioral	1	N	1	N	5.69897
chr1	56776194	56776195	rs857160	Hippocampal volume	Neurological_behavioral	1	N	1	N	5.39794
chr1	56777781	56777782	rs17372114	Resistin levels	Serum_metabolites	1	N	1	N	6.30103
chr1	56803848	56803849	rs6662617	Obesity-related traits	Quantitative_traits	1	N	1	N	5.04576
chr1	56941811	56941812	rs626457	Blood protein levels	Hematological_parameters	1	N	2	Y	8.52288
chr1	56941811	56941812	rs626457	Blood protein levels	Hematological_parameters	1	N	2	Y	18.5229
chr1	56956811	56956812	rs1013579	Blood protein levels	Hematological_parameters	1	N	2	Y	12.0458
chr1	56956811	56956812	rs1013579	Blood protein levels	Hematological_parameters	1	N	2	Y	10
chr1	56960781	56960782	rs668555	Blood protein levels	Hematological_parameters	1	N	2	Y	10.699
chr1	57160259	57160260	rs17541203	Pubertal anthropometrics	Quantitative_traits	2	Y	2	Y	5.69897
chr1	57190938	57190939	rs1394397	PR interval in Tripanosoma cruzi seropositivity	Cardiovascular	1	N	1	N	5.52288
chr1	57231929	57231930	rs184243701	Stem cell growth factor beta levels	Serum_metabolites	1	N	1	N	6
chr1	57242415	57242416	rs6587766	Positive affect	Neurological_behavioral	8	Y	1	N	6
chr1	57339878	57339879	rs10159302	HIV-1 control	Viral_disease	1	N	1	N	5.04576
chr1	57500856	57500857	rs1341320	Plasma amyloid beta peptide concentrations (ABx-40)	Serum_metabolites	1	N	1	N	5.30103
chr1	57621638	57621639	rs78469449	Stromal-cell-derived factor 1 alpha levels	Serum_metabolites	1	N	1	N	5.22185
chr1	57634035	57634036	rs1539053	Plasma omega-6 polyunsaturated fatty acid levels (arachidonic acid)	Serum_metabolites	2	Y	1	N	5.1549
chr1	57644157	57644158	rs1404384	Plasma omega-6 polyunsaturated fatty acid levels (arachidonic acid)	Serum_metabolites	2	Y	1	N	5.30103
chr1	57790872	57790873	rs35738462	Alcohol dependence (age at onset)	Neurological_behavioral	2	Y	1	N	5.69897
chr1	57854156	57854157	rs985795	Bulimia nervosa	Neurological_behavioral	2	Y	1	N	5.69897
chr1	57885133	57885134	rs17579352	White matter hyperintensities in ischemic stroke	Cardiovascular	1	N	1	N	6.69897
chr1	57901564	57901565	rs6679454	Immune reponse to smallpox (secreted IL-10)	Immune_System	2	Y	1	N	6.52288
chr1	58231985	58231986	rs72910442	Interferon gamma levels	Serum_metabolites	1	N	1	N	5.22185
chr1	58292243	58292244	rs527409	Kawasaki disease	Miscellaneous	2	Y	2	Y	6
chr1	58342406	58342407	rs145771899	Fibroblast growth factor basic levels	Hematological_parameters	1	N	1	N	5.09691
chr1	58570953	58570954	rs638065	Word reading	Neurological_behavioral	1	N	0	N	5.09691
chr1	58696476	58696477	rs2811893	Diabetic retinopathy	Immune_System	3	Y	1	N	6.52288
chr1	58859954	58859955	rs4601609	Cognitive performance	Neurological_behavioral	1	N	1	N	5.30103
chr1	58876993	58876994	rs2764894	Night sleep phenotypes	Quantitative_traits	1	N	1	N	5.09691
chr1	59017648	59017649	rs12030196	Acute graft versus host disease in bone marrow transplantation (recipient effect)	Immune_System	2	Y	1	N	7.52288
chr1	59065871	59065872	rs192315283	Excessive daytime sleepiness	Neurological_behavioral	1	N	1	N	6.39794
chr1	59088629	59088630	chr1:59088629	Nickel levels	Drug_metabolism	1	N	1	N	5.09691
chr1	59139525	59139526	rs12144699	Subjective response to lithium treatment	Neurological_behavioral	2	Y	1	N	6.22185
chr1	59188070	59188071	rs3889199	Pulse pressure	Cardiovascular	1	N	1	N	23.699
chr1	59211904	59211905	rs371398972	Excessive daytime sleepiness	Neurological_behavioral	1	N	1	N	5.69897
chr1	59224930	59224931	rs12402265	Cervical artery dissection	Cardiovascular	2	Y	2	Y	6.69897
chr1	59272220	59272221	rs147410855	Post bronchodilator FEV1/FVC ratio	Kidney, lung, or liver	3	Y	1	N	6.39794
chr1	59296796	59296797	rs835367	Obesity-related traits	Quantitative_traits	1	N	1	N	5.69897
chr1	59333489	59333490	rs17119280	Response to antipsychotic therapy (extrapyramidal side effects)	Drug_metabolism	3	Y	1	N	5.1549
chr1	59387647	59387648	rs7534016	Obesity-related traits	Quantitative_traits	1	N	1	N	5.30103
chr1	59618844	59618845	rs12727131	Neutrophil count	Neurological_behavioral	1	N	1	N	5.52288
chr1	59655756	59655757	rs72666268	3-hydroxy-1-methylpropylmercapturic acid levels in smokers	Serum_metabolites	5	Y	1	N	7.22185
chr1	60083387	60083388	rs3958719	Night sleep phenotypes	Quantitative_traits	1	N	1	N	5.69897
chr1	60225916	60225917	rs17120400	Periodontitis (PAL4Q3)	Miscellaneous	1	N	1	N	5.39794
chr1	60238578	60238579	rs185053659	Clozapine-induced agranulocytosis/granulocytopenia in treatment-resistant schizophrenia	Drug_metabolism	3	Y	3	Y	5.09691
chr1	60484456	60484457	rs200376730	Facial morphology (factor 19)	Quantitative_traits	1	N	1	N	5.52288
chr1	60576203	60576204	rs12565755	Response to tocilizumab in rheumatoid arthritis	Drug_metabolism	1	N	1	N	7.30103
chr1	60593587	60593588	rs2989476	Bipolar disorder	Neurological_behavioral	2	Y	1	N	5.52288
chr1	60593587	60593588	rs2989476	Bipolar disorder	Neurological_behavioral	2	Y	1	N	5.69897
chr1	60594608	60594609	rs7555117	Facial morphology (factor 19)	Quantitative_traits	1	N	1	N	5.69897
chr1	60629886	60629887	rs472913	Bipolar disorder	Neurological_behavioral	2	Y	1	N	6.69897
chr1	60739797	60739798	rs1514178	Plasma omega-3 polyunsaturated fatty acid level (eicosapentaenoic acid)	Serum_metabolites	1	N	1	N	6.69897
chr1	60799963	60799964	rs2211560	Facial morphology (factor 12, vertical position of sublabial sulcus relative to central midface)	Quantitative_traits	1	N	1	N	6.1549
chr1	60875960	60875961	rs479445	Myopia	Miscellaneous	2	Y	1	N	12.2218
chr1	60952057	60952058	rs1572312	Maximal oxygen uptake response	Serum_metabolites	4	Y	1	N	5.69897
chr1	60989462	60989463	rs80126911	Parental longevity (mother's age at death)	Quantitative_traits	1	N	1	N	5.1549
chr1	61154824	61154825	rs334699	Thyroid hormone levels	Serum_metabolites	4	Y	1	N	11.301
chr1	61154824	61154825	rs334699	Thyroid hormone levels	Serum_metabolites	4	Y	1	N	6.69897
chr1	61154824	61154825	rs334699	Thyroid hormone levels	Serum_metabolites	4	Y	1	N	6.22185
chr1	61254718	61254719	chr1:61254718	Cobalt levels	Drug_metabolism	1	N	1	N	6
chr1	61326191	61326192	rs6691768	Celiac disease	Immune_System	2	Y	2	Y	7
chr1	61350127	61350128	rs41350144	Bipolar disorder	Neurological_behavioral	2	Y	1	N	6.52288
chr1	61408005	61408006	rs9436640	QRS complex (Cornell)	Cardiovascular	3	Y	3	Y	13.3979
chr1	61408005	61408006	rs9436640	QRS duration	Cardiovascular	3	Y	3	Y	17.5229
chr1	61429230	61429231	rs2207791	QRS duration	Cardiovascular	2	Y	1	N	6
chr1	61429230	61429231	rs2207791	QRS duration	Cardiovascular	2	Y	1	N	17
chr1	61429230	61429231	rs2207791	QRS duration	Cardiovascular	2	Y	1	N	22
chr1	61432295	61432296	rs2207790	Electrocardiographic conduction measures	Cardiovascular	1	N	1	N	17.2218
chr1	61432295	61432296	rs2207790	QRS duration	Cardiovascular	3	Y	3	Y	18.1549
chr1	61648730	61648731	rs1890262	JT interval (sulfonylurea treatment interaction)	Drug_metabolism	8	Y	1	N	7.69897
chr1	61648730	61648731	rs1890262	QT interval (sulfonylurea treatment interaction)	Cardiovascular	8	Y	1	N	6.09691
chr1	61914626	61914627	rs1056513	Obesity-related traits	Quantitative_traits	1	N	1	N	7
chr1	61914626	61914627	rs1056513	Obesity-related traits	Quantitative_traits	1	N	1	N	6.52288
chr1	61914626	61914627	rs1056513	Obesity-related traits	Quantitative_traits	1	N	1	N	6.69897
chr1	61914626	61914627	rs1056513	Obesity-related traits	Quantitative_traits	1	N	1	N	5.52288
chr1	61914626	61914627	rs1056513	Obesity-related traits	Quantitative_traits	1	N	1	N	6.52288
chr1	61914626	61914627	rs1056513	Obesity-related traits	Quantitative_traits	1	N	1	N	5.1549
chr1	61914626	61914627	rs1056513	Obesity-related traits	Quantitative_traits	1	N	1	N	5.1549
chr1	61914626	61914627	rs1056513	Obesity-related traits	Quantitative_traits	1	N	1	N	5.22185
chr1	61914626	61914627	rs1056513	Obesity-related traits	Quantitative_traits	1	N	1	N	5.09691
chr1	61914626	61914627	rs1056513	Obesity-related traits	Quantitative_traits	1	N	1	N	6.69897
chr1	61914626	61914627	rs1056513	Obesity-related traits	Quantitative_traits	1	N	1	N	5.1549
chr1	62002962	62002963	rs75383097	Interleukin-13 levels	Serum_metabolites	1	N	1	N	5.39794
chr1	62114219	62114220	rs12140153	Chronotype	Neurological_behavioral	1	N	1	N	7.52288
chr1	62114219	62114220	rs12140153	Excessive daytime sleepiness	Neurological_behavioral	1	N	1	N	6.1549
chr1	62114219	62114220	rs12140153	Morning vs. evening chronotype	Quantitative_traits	1	N	1	N	5.39794
chr1	62114219	62114220	rs12140153	Sleep traits (multi-trait analysis)	Quantitative_traits	1	N	1	N	10
chr1	62122048	62122049	rs2012694	Methadone dose in opioid dependence	Drug_metabolism	2	Y	1	N	5.1549
chr1	62129005	62129006	rs2481665	BMI (adjusted for smoking behaviour)	Quantitative_traits	13	Y	7	Y	10.5229
chr1	62129005	62129006	rs2481665	BMI in non-smokers	Quantitative_traits	13	Y	7	Y	7.39794
chr1	62129005	62129006	rs2481665	Body mass index	Quantitative_traits	6	Y	10	Y	6.22185
chr1	62129005	62129006	rs2481665	Body mass index	Quantitative_traits	6	Y	10	Y	5.1549
chr1	62129005	62129006	rs2481665	Body mass index	Quantitative_traits	6	Y	10	Y	6.69897
chr1	62129005	62129006	rs2481665	Body mass index (joint analysis main effects and smoking interaction)	Quantitative_traits	13	Y	7	Y	7.69897
chr1	62192975	62192976	rs72679720	Pediatric bone mineral density (femoral neck)	Radiographic_parameters	2	Y	2	Y	5.04576
chr1	62296579	62296580	rs116621133	Interleukin-1-receptor antagonist levels	Serum_metabolites	1	N	1	N	6.30103
chr1	62296579	62296580	rs116621133	Interleukin-13 levels	Serum_metabolites	1	N	1	N	5.09691
chr1	62317189	62317190	rs79742895	Fuchs's corneal dystrophy	Miscellaneous	2	Y	2	Y	14
chr1	62436136	62436137	rs631106	Crohn's disease	Immune_System	2	Y	8	Y	7.22185
chr1	62447248	62447249	rs10158897	Lipid traits	Serum_metabolites	1	N	1	N	5.04576
chr1	62454337	62454338	rs636523	Lipid traits	Serum_metabolites	1	N	1	N	6.30103
chr1	62458777	62458778	rs9988450	Triglycerides	Serum_metabolites	1	N	1	N	33.2218
chr1	62465961	62465962	rs1167998	Lipid metabolism phenotypes	Serum_metabolites	1	N	2	Y	8.39794
chr1	62465961	62465962	rs1167998	Triglycerides	Serum_metabolites	2	Y	1	N	11.699
chr1	62467144	62467145	rs1168000	Pneumococcal bacteremia	Parasitic or bacterial disease	2	Y	2	Y	5.30103
chr1	62485187	62485188	rs10889332	Metabolite levels	Immune_System	1	N	1	N	14.0969
chr1	62491359	62491360	rs10889333	Cholesterol, total	Serum_metabolites	1	N	1	N	9.69897
chr1	62494579	62494580	rs1168041	Metabolite levels (lipid measures)	Serum_metabolites	3	Y	1	N	16.5229
chr1	62503731	62503732	rs1168029	Lipid metabolism phenotypes	Serum_metabolites	1	N	1	N	12.5229
chr1	62531167	62531168	rs1168013	Triglycerides	Serum_metabolites	1	N	2	Y	7.22185
chr1	62560271	62560272	rs2131925	Cholesterol, total	Serum_metabolites	1	N	1	N	40.301
chr1	62560271	62560272	rs2131925	Cholesterol, total	Serum_metabolites	1	N	1	N	79.3979
chr1	62560271	62560272	rs2131925	LDL cholesterol	Serum_metabolites	1	N	1	N	17.5229
chr1	62560271	62560272	rs2131925	LDL cholesterol	Serum_metabolites	1	N	1	N	31.5229
chr1	62560271	62560272	rs2131925	Triglycerides	Serum_metabolites	1	N	1	N	42.0458
chr1	62560271	62560272	rs2131925	Triglycerides	Serum_metabolites	1	N	1	N	73.5229
chr1	62583880	62583881	rs11207995	Cholesterol, total	Serum_metabolites	1	N	1	N	33.699
chr1	62583880	62583881	rs11207995	Lipid traits	Serum_metabolites	1	N	1	N	9.22185
chr1	62583922	62583923	rs1748195	Crohn's disease	Immune_System	2	Y	8	Y	7.1549
chr1	62583922	62583923	rs1748195	Crohn's disease	Immune_System	2	Y	1	N	5.39794
chr1	62583922	62583923	rs1748195	Triglycerides	Serum_metabolites	1	N	1	N	9.69897
chr1	62584148	62584149	rs12042319	Cholesterol, total	Serum_metabolites	1	N	1	N	7.30103
chr1	62584148	62584149	rs12042319	Triglycerides	Serum_metabolites	1	N	1	N	11.0969
chr1	62612551	62612552	rs10889348	LDL cholesterol	Serum_metabolites	1	N	1	N	10.699
chr1	62620326	62620327	rs12239736	Cholesterol, total	Serum_metabolites	1	N	1	N	9.39794
chr1	62628536	62628537	rs11485618	LDL cholesterol levels	Serum_metabolites	2	Y	1	N	31
chr1	62641855	62641856	rs995000	Triglyceride levels	Serum_metabolites	1	N	1	N	9.69897
chr1	62641855	62641856	rs995000	Triglyceride levels	Serum_metabolites	2	Y	1	N	91.5229
chr1	62641855	62641856	rs995000	Triglyceride levels	Serum_metabolites	2	Y	1	N	13
chr1	62652525	62652526	rs10889353	Cholesterol, total	Serum_metabolites	2	Y	1	N	11.3979
chr1	62652525	62652526	rs10889353	LDL cholesterol	Serum_metabolites	2	Y	1	N	5.09691
chr1	62652525	62652526	rs10889353	Lipid metabolism phenotypes	Serum_metabolites	1	N	2	Y	13
chr1	62652525	62652526	rs10889353	Lipid metabolism phenotypes	Serum_metabolites	1	N	2	Y	10.699
chr1	62652525	62652526	rs10889353	Lipid metabolism phenotypes	Serum_metabolites	1	N	2	Y	9.52288
chr1	62652525	62652526	rs10889353	Lipid metabolism phenotypes	Serum_metabolites	1	N	2	Y	9.1549
chr1	62652525	62652526	rs10889353	Lipid metabolism phenotypes	Serum_metabolites	1	N	2	Y	12
chr1	62652525	62652526	rs10889353	Lipid metabolism phenotypes	Serum_metabolites	1	N	2	Y	14
chr1	62652525	62652526	rs10889353	Triglycerides	Serum_metabolites	1	N	1	N	6.52288
chr1	62652525	62652526	rs10889353	Triglycerides	Serum_metabolites	1	N	1	N	8.69897
chr1	62662410	62662411	rs1168103	Very long-chain saturated fatty acid levels (fatty acid 20:0)	Serum_metabolites	1	N	1	N	6.1549
chr1	62679768	62679769	rs11208004	Total cholesterol levels	Serum_metabolites	2	Y	1	N	81.5229
chr1	62679768	62679769	rs11208004	Total cholesterol levels	Serum_metabolites	2	Y	1	N	5.69897
chr1	62726106	62726107	rs12130333	Triglycerides	Serum_metabolites	1	N	1	N	7.69897
chr1	62734265	62734266	rs6679002	Blood metabolite levels	Serum_metabolites	1	N	1	N	14.699
chr1	62955946	62955947	rs183823570	Interleukin-1-receptor antagonist levels	Serum_metabolites	1	N	1	N	5.30103
chr1	62987118	62987119	rs6696619	Response to cyclophosphamide in systemic lupus erythematosus with lupus nephritis	Drug_metabolism	2	Y	1	N	5.69897
chr1	63009210	63009211	rs4915863	Calcium levels	Miscellaneous	1	N	1	N	5.04576
chr1	63015059	63015060	rs17124318	Body mass index	Quantitative_traits	1	N	1	N	6.22185
chr1	63015059	63015060	rs17124318	Weight	Quantitative_traits	1	N	1	N	5.39794
chr1	63025942	63025943	Chr1:63025942	Triglycerides	Serum_metabolites	4	Y	4	Y	19
chr1	63050598	63050599	Chr1:63050598	Cholesterol, total	Serum_metabolites	4	Y	4	Y	35.699
chr1	63050598	63050599	Chr1:63050598	LDL cholesterol	Serum_metabolites	4	Y	4	Y	12
chr1	63121302	63121303	rs7526034	Brain imaging	Neurological_behavioral	3	Y	1	N	6
chr1	63125458	63125459	rs10493340	Blood pressure	Hematological_parameters	1	N	1	N	5.69897
chr1	63354605	63354606	rs12407262	Stromal-cell-derived factor 1 alpha levels	Serum_metabolites	1	N	1	N	5.39794
chr1	63643100	63643101	rs2269241	Type 1 diabetes	Immune_System	2	Y	3	Y	6.39794
chr1	63661797	63661798	rs2749097	Alcohol consumption (transferrin glycosylation)	Neurological_behavioral	1	N	1	N	8.69897
chr1	63696337	63696338	rs192166173	Post bronchodilator FEV1/FVC ratio	Kidney, lung, or liver	3	Y	1	N	5.39794
chr1	63792778	63792779	rs200046222	Interleukin-10 levels	Serum_metabolites	1	N	1	N	5.04576
chr1	63792780	63792781	rs11392719	Vascular endothelial growth factor levels	Serum_metabolites	1	N	1	N	5.1549
chr1	64073289	64073290	rs1747924	Pancreatic cancer	cancer	2	Y	2	Y	5.1549
chr1	64178756	64178757	1:64178756_C_T	Self-reported tiredness	Miscellaneous	1	N	1	N	11
chr1	64402669	64402670	rs11208446	Bilirubin levels	kidney, lung, or liver	1	N	1	N	5.04576
chr1	64763616	64763617	rs12752552	Glioblastoma	Cancer	2	Y	1	N	8.69897
chr1	64763616	64763617	rs12752552	Glioma	Cancer	2	Y	1	N	8.39794
chr1	64863417	64863418	rs2780902	Diabetic kidney disease	Immune_System	9	Y	1	N	6.52288
chr1	64946454	64946455	rs17127169	Sitting height ratio	Quantitative_traits	3	Y	1	N	5.30103
chr1	65049850	65049851	rs478665	Estradiol plasma levels (breast cancer)	Cancer	4	Y	1	N	6
chr1	65333757	65333758	rs17127529	Idiopathic osteonecrosis of the femoral head	Miscellaneous	2	Y	1	N	5.52288
chr1	65349976	65349977	rs1413885	Anticoagulant levels	Hematological_parameters	1	N	1	N	6.52288
chr1	65350884	65350885	rs10789181	Menarche (age at onset)	Quantitative_traits	1	N	1	N	7.39794
chr1	65476583	65476584	rs17412403	Blood protein levels	Hematological_parameters	1	N	2	Y	13.0458
chr1	65513597	65513598	rs11208659	Obesity (early onset extreme)	Quantitative_traits	2	Y	2	Y	8.69897
chr1	65526942	65526943	rs1751492	Soluble leptin receptor levels	Serum_metabolites	2	Y	1	N	12.2218
chr1	65585314	65585315	rs7535099	Blood protein levels	Hematological_parameters	1	N	2	Y	10.5229
chr1	65593118	65593119	rs4655537	Blood protein levels	Hematological_parameters	1	N	2	Y	14.1549
chr1	65607678	65607679	rs4606347	Cerebrospinal fluid biomarker levels	Neurological_behavioral	1	N	1	N	11.699
chr1	65620511	65620512	rs10889569	C-reactive protein	Cardiovascular	3	Y	1	N	8.04576
chr1	65624099	65624100	rs6700896	C-reactive protein	Cardiovascular	1	N	1	N	13.5229
chr1	65633330	65633331	rs17415296	Blood protein levels	Hematological_parameters	1	N	2	Y	228.398
chr1	65636574	65636575	rs1805096	C-reactive protein	Cardiovascular	2	Y	3	Y	8.69897
chr1	65640261	65640262	rs1892534	C-reactive protein	Cardiovascular	1	N	1	N	20.1549
chr1	65640261	65640262	rs1892534	Fibrinogen levels	Hematological_parameters	1	N	1	N	14.3979
chr1	65652146	65652147	rs1938492	Fibrinogen	Hematological_parameters	1	N	2	Y	13.301
chr1	65652647	65652648	rs140410685	Age at voice drop	Quantitative_traits	1	N	1	N	10
chr1	65658091	65658092	rs2376015	Fibrinogen levels	Hematological_parameters	1	N	0	N	11.301
chr1	65687680	65687681	rs4655582	Fibrinogen levels	Hematological_parameters	1	N	0	N	10.301
chr1	65695778	65695779	rs4420065	C-reactive protein levels	Cardiovascular	2	Y	1	N	61.3979
chr1	65703996	65703997	rs12753193	Metabolic traits	Quantitative_traits	1	N	1	N	6.39794
chr1	65704679	65704680	rs17407594	Fasting plasma glucose (childhood)	Serum_metabolites	1	N	1	N	7.30103
chr1	65705318	65705319	rs11208722	C-reactive protein levels or triglyceride levels (pleiotropy)	Cardiovascular	2	Y	1	N	35.0969
chr1	65813442	65813443	rs4384209	Economic and political preferences (feminism/equality)	Quantitative_traits	1	N	1	N	5.69897
chr1	65845182	65845183	rs10493389	Echocardiographic traits	Quantitative_traits	1	N	1	N	5.1549
chr1	65858829	65858830	rs12129719	Schizophrenia	Neurological_behavioral	4	Y	1	N	6
chr1	66013531	66013532	chr1:66013531	Molybdenum levels	Miscellaneous	1	N	1	N	5.09691
chr1	66055315	66055316	rs2455012	Staphylococcus aureus infection	Parasitic or bacterial disease	2	Y	1	N	6.1549
chr1	66223426	66223427	rs17423910	Acute lymphoblastic leukemia (childhood)	Cancer	2	Y	3	Y	5.22185
chr1	66296783	66296784	rs546784	Acute lymphoblastic leukemia (childhood)	Cancer	6	Y	6	Y	5.04576
chr1	66303417	66303418	rs6683977	Acute lymphoblastic leukemia (childhood)	Cancer	6	Y	6	Y	5.30103
chr1	66525663	66525664	rs10789207	Resting heart rate	Cardiovascular	5	Y	1	N	7.69897
chr1	66546303	66546304	rs6662771	Cerebrospinal fluid t-tau:AB1-42 ratio	Neurological_behavioral	5	Y	1	N	7.52288
chr1	66580443	66580444	rs1867631	Menopause (age at onset)	Quantitative_traits	2	Y	2	Y	5.30103
chr1	66657374	66657375	rs6681460	Presence of antiphospholipid antibodies	Immune_System	6	Y	1	N	5.1549
chr1	67131436	67131437	rs3762318	Leprosy	Parasitic or bacterial disease	2	Y	2	Y	10.5229
chr1	67132294	67132295	rs2024825	Leprosy	Parasitic or bacterial disease	3	Y	2	Y	32.3979
chr1	67134418	67134419	rs12069782	QT interval in Tripanosoma cruzi seropositivity	Cardiovascular	1	N	1	N	6.52288
chr1	67135003	67135004	rs12044149	Psoriatic arthritis	Immune_System	2	Y	2	Y	11.5229
chr1	67162145	67162146	rs117633859	Vogt-Koyanagi-Harada syndrome	Immune_System	2	Y	2	Y	20.5229
chr1	67170267	67170268	rs2295359	Psoriasis	Immune_System	4	Y	4	Y	7.09691
chr1	67182913	67182914	rs76418789	Crohn's disease	Immune_System	2	Y	2	Y	9.69897
chr1	67203951	67203952	rs11580078	Pediatric autoimmune diseases	Immune_System	11	Y	1	N	10.0969
chr1	67205072	67205073	rs12564022	Psoriasis	Immune_System	4	Y	4	Y	8.69897
chr1	67209833	67209834	rs11805303	Crohn's disease	Immune_System	2	Y	1	N	11.2218
chr1	67215986	67215987	rs7517847	Crohn's disease	Immune_System	2	Y	8	Y	159
chr1	67215986	67215987	rs7517847	Crohn's disease	Immune_System	2	Y	3	Y	11.5229
chr1	67215986	67215987	rs7517847	Plasma omega-6 polyunsaturated fatty acid levels (linoleic acid)	Serum_metabolites	1	N	1	N	5.39794
chr1	67228519	67228520	rs2201841	Psoriasis	Immune_System	2	Y	2	Y	7.52288
chr1	67228519	67228520	rs2201841	Ulcerative colitis	Immune_System	2	Y	2	Y	13
chr1	67236843	67236844	rs11465804	Crohn's disease	Immune_System	2	Y	2	Y	6
chr1	67236843	67236844	rs11465804	Crohn's disease	Immune_System	2	Y	3	Y	62.1549
chr1	67240275	67240276	rs11209026	Ankylosing spondylitis	Hematological_parameters	2	Y	2	Y	13.0458
chr1	67240275	67240276	rs11209026	Ankylosing spondylitis	Immune_System	2	Y	2	Y	16.699
chr1	67240275	67240276	rs11209026	Blood protein levels	Immune_System	1	N	2	Y	15.5229
chr1	67240275	67240276	rs11209026	Crohn's disease	Immune_System	1	N	1	N	20.3979
chr1	67240275	67240276	rs11209026	Crohn's disease	Immune_System	2	Y	2	Y	13.3979
chr1	67240275	67240276	rs11209026	Crohn's disease	Immune_System	2	Y	2	Y	18
chr1	67240275	67240276	rs11209026	Crohn's disease	Immune_System	2	Y	3	Y	64
chr1	67240275	67240276	rs11209026	Crohn's disease	Immune_System	2	Y	3	Y	17.699
chr1	67240275	67240276	rs11209026	Inflammatory bowel disease	Immune_System	3	Y	3	Y	5.69897
chr1	67240275	67240276	rs11209026	Inflammatory bowel disease	Immune_System	3	Y	3	Y	5.69897
chr1	67240275	67240276	rs11209026	Inflammatory bowel disease	Immune_System	2	Y	2	Y	160.097
chr1	67240275	67240276	rs11209026	Inflammatory bowel disease	Immune_System	2	Y	2	Y	10.1549
chr1	67240275	67240276	rs11209026	Inflammatory skin disease	Immune_System	3	Y	1	N	9.69897
chr1	67240275	67240276	rs11209026	Psoriasis	Immune_System	2	Y	2	Y	6.1549
chr1	67240275	67240276	rs11209026	Ulcerative colitis	Immune_System	2	Y	2	Y	9.52288
chr1	67240275	67240276	rs11209026	Ulcerative colitis	Immune_System	2	Y	2	Y	27.301
chr1	67240275	67240276	rs11209026	Ulcerative colitis	Immune_System	2	Y	2	Y	8
chr1	67242007	67242008	rs11581607	Crohn's disease	Immune_System	2	Y	1	N	92.2218
chr1	67242007	67242008	rs11581607	Inflammatory bowel disease	Immune_System	2	Y	1	N	110.301
chr1	67242007	67242008	rs11581607	Ulcerative colitis	Immune_System	2	Y	1	N	40.3979
chr1	67242472	67242473	rs80174646	Ulcerative colitis	Immune_System	2	Y	8	Y	61.3979
chr1	67242674	67242675	rs12743974	Type 2 diabetes (age of onset)	Metabolic_disorder	2	Y	1	N	5.30103
chr1	67259437	67259438	rs10889677	Ulcerative colitis	Immune_System	2	Y	2	Y	8
chr1	67260421	67260422	rs9988642	Psoriasis vulgaris	Immune_System	2	Y	2	Y	13.1549
chr1	67265685	67265686	rs7547569	Inflammatory bowel disease	Immune_System	2	Y	8	Y	169.699
chr1	67281732	67281733	rs12119179	Inflammatory skin disease	Immune_System	3	Y	1	N	12.2218
chr1	67281753	67281754	rs12141575	Gut microbiota (functional units)	Miscellaneous	1	N	1	N	5.69897
chr1	67287825	67287826	rs1495965	Behcet's disease	Immune_System	2	Y	4	Y	10.699
chr1	67294457	67294458	rs924080	Behcet's disease	Immune_System	2	Y	8	Y	8.1549
chr1	67324915	67324916	rs17129789	Primary biliary cholangitis	Immune_System	2	Y	2	Y	19.0458
chr1	67340749	67340750	rs1874791	Systemic lupus erythematosus	Immune_System	2	Y	2	Y	6.52288
chr1	67354511	67354512	rs6679356	Primary biliary cholangitis	Immune_System	2	Y	2	Y	27.1549
chr1	67356694	67356695	rs3790567	Primary biliary cholangitis	Immune_System	2	Y	2	Y	11.0969
chr1	67356694	67356695	rs3790567	Primary biliary cholangitis	Immune_System	2	Y	2	Y	10.5229
chr1	67526916	67526917	rs12089923	Carotid plaque burden	Cardiovascular	1	N	1	N	5.69897
chr1	67585547	67585548	rs787541	Optic disc area	Quantitative_traits	3	Y	1	N	5.69897
chr1	67585547	67585548	rs787541	Optic disc area	Quantitative_traits	3	Y	1	N	7.39794
chr1	67639770	67639771	rs344924	Response to irinotecan and platinum-based chemotherapy in non-small-cell lung cancer	Drug_metabolism	1	N	1	N	6.52288
chr1	67713346	67713347	chr1: 67713346	Psoriasis	Immune_System	2	Y	2	Y	28.699
chr1	68168241	68168242	rs1367448	Adverse response to chemotherapy (neutropenia/leucopenia) (all anthracycline-based drugs)	Drug_metabolism	2	Y	1	N	5.30103
chr1	68169392	68169393	rs1430742	Bone mineral density (spine)	Quantitative_traits	1	N	1	N	12.5229
chr1	68169707	68169708	rs2566755	Bone mineral density (hip)	Quantitative_traits	1	N	1	N	11.699
chr1	68182033	68182034	rs12407028	Bone mineral density	Quantitative_traits	1	N	1	N	44.5229
chr1	68191014	68191015	rs2566752	Bone mineral density (spine)	Quantitative_traits	1	N	1	N	8.52288
chr1	68191827	68191828	rs1430740	Bone mineral density	Quantitative_traits	6	Y	4	Y	11
chr1	68234685	68234686	rs2820475	Diastolic blood pressure	Hematological_parameters	6	Y	1	N	5.39794
chr1	68319530	68319531	rs11209261	Airflow obstruction	Viral_disease	2	Y	2	Y	5.52288
chr1	68382998	68382999	rs1925953	Vertical cup-disc ratio	Quantitative_traits	3	Y	1	N	7.52288
chr1	68382998	68382999	rs1925953	Vertical cup-disc ratio	Quantitative_traits	3	Y	1	N	6.69897
chr1	68450440	68450441	rs382422	Mortality in sepsis	Miscellaneous	2	Y	1	N	5.52288
chr1	68461830	68461831	rs435066	IgG glycosylation	Immune_System	1	N	1	N	5.39794
chr1	68461830	68461831	rs435066	IgG glycosylation	Immune_System	1	N	1	N	5.1549
chr1	68461830	68461831	rs435066	IgG glycosylation	Immune_System	1	N	1	N	5.30103
chr1	68461830	68461831	rs435066	IgG glycosylation	Immune_System	1	N	1	N	5.1549
chr1	68461830	68461831	rs435066	IgG glycosylation	Immune_System	1	N	1	N	5.09691
chr1	68698339	68698340	rs74852193	Cognitive decline rate in late mild cognitive impairment	Neurological_behavioral	2	Y	1	N	7.1549
chr1	68700883	68700884	rs114886597	Cognitive decline rate in late mild cognitive impairment	Neurological_behavioral	2	Y	1	N	5.22185
chr1	68904154	68904155	rs7551318	Body mass index	Quantitative_traits	6	Y	10	Y	6.1549
chr1	69092456	69092457	rs3123012	Clozapine-induced agranulocytosis	Immune_System	2	Y	1	N	5.30103
chr1	69113569	69113570	rs4147141	Attention deficit hyperactivity disorder	Neurological_behavioral	1	N	1	N	5.22185
chr1	69113569	69113570	rs4147141	Inattentive symptoms	Neurological_behavioral	1	N	1	N	5.09691
chr1	69219314	69219315	rs4650135	Glucose homeostasis traits	Serum_metabolites	1	N	1	N	5.69897
chr1	69219314	69219315	rs4650135	Inattentive symptoms	Neurological_behavioral	1	N	1	N	5.30103
chr1	69322799	69322800	rs10789285	Psoriasis	Immune_System	2	Y	4	Y	8.52288
chr1	69484016	69484017	rs138006855	Post bronchodilator FEV1/FVC ratio	Kidney, lung, or liver	3	Y	1	N	5.52288
chr1	69603199	69603200	rs186040878	CTACK levels	Miscellaneous	1	N	1	N	5.30103
chr1	69619114	69619115	rs11809230	Cannabis use (initiation)	Neurological_behavioral	2	Y	1	N	5.22185
chr1	69682183	69682184	rs181704351	Cannabis use (age at onset)	Neurological_behavioral	1	N	1	N	5.30103
chr1	69688758	69688759	rs1417437	Orofacial clefts	Miscellaneous	3	Y	1	N	5.04576
chr1	69688758	69688759	rs1417437	Orofacial clefts	Miscellaneous	3	Y	1	N	5.39794
chr1	69741396	69741397	rs10889850	Body mass index	Quantitative_traits	1	N	1	N	5.69897
chr1	69869999	69870000	rs2226284	Hypertension risk in short sleep duration	Cardiovascular	1	N	1	N	7.52288
chr1	69890298	69890299	rs12037173	Attention deficit hyperactivity disorder	Neurological_behavioral	1	N	1	N	5.39794
chr1	69938857	69938858	rs1023008	Obesity-related traits	Quantitative_traits	1	N	1	N	5.22185
chr1	70311168	70311169	rs139692213	Granulocyte-colony stimulating factor levels	Miscellaneous	1	N	1	N	5.30103
chr1	70421416	70421417	rs672203	Adverse response to chemotherapy in breast cancer (alopecia) (cyclophosphamide+doxorubicin+/-5FU)	Drug_metabolism	2	Y	1	N	5.69897
chr1	70455490	70455491	rs10458561	Antipsychotic-induced QTc interval prolongation	Drug_metabolism	4	Y	1	N	6.39794
chr1	70529879	70529880	rs2651244	Inflammatory bowel disease	Immune_System	2	Y	2	Y	7.69897
chr1	70529879	70529880	rs2651244	Ulcerative colitis	Immune_System	2	Y	8	Y	5.69897
chr1	70529879	70529880	rs2651244	Ulcerative colitis	Immune_System	2	Y	1	N	6
chr1	70608238	70608239	rs1932064	Yu-Zhi constitution type in type 2 diabetes	Metabolic_disorder	2	Y	1	N	5.22185
chr1	70977467	70977468	rs909848	IgG glycosylation	Immune_System	1	N	1	N	5.1549
chr1	70993175	70993176	rs1883460	Verbal declarative memory	Aging	3	Y	2	Y	5.69897
chr1	71125502	71125503	rs199814749	Facial morphology (factor 13, vertical position of alar curvature relative to upper lip)	Quantitative_traits	1	N	1	N	5.39794
chr1	71353465	71353466	rs116133561	Facial morphology (factor 13, vertical position of alar curvature relative to upper lip)	Quantitative_traits	1	N	1	N	6.1549
chr1	71463606	71463607	rs977145	Venlafaxine response in generalised anxiety disorder (HAMA-A score reduction after 24 weeks)	Drug_metabolism	1	N	1	N	5.1549
chr1	71484220	71484221	rs17091269	Gestational age at birth in premature rupture of membrane-initiated deliveries (maternal effect)	Quantitative_traits	1	N	1	N	5.22185
chr1	71605446	71605447	rs10493485	Hemostatic factors and hematological phenotypes	Hematological_parameters	1	N	1	N	5.69897
chr1	71639693	71639694	rs12143094	Educational attainment (years of education)	Neurological_behavioral	1	N	1	N	8.52288
chr1	71668902	71668903	rs7531932	Schizophrenia	Neurological_behavioral	4	Y	1	N	5.39794
chr1	71808790	71808791	rs12141391	Systemic lupus erythematosus	Immune_System	2	Y	2	Y	5.1549
chr1	71926952	71926953	rs55927656	Coenzyme Q10 levels	Serum_metabolites	1	N	1	N	5.1549
chr1	71978445	71978446	rs11209878	Peripheral arterial disease (traffic-related air pollution interaction)	Cardiovascular	4	Y	1	N	5.69897
chr1	71997450	71997451	rs6678735	Peripheral arterial disease (traffic-related air pollution interaction)	Cardiovascular	4	Y	1	N	5.22185
chr1	72170313	72170314	rs12134600	Educational attainment	Neurological_behavioral	1	N	1	N	7.22185
chr1	72267927	72267928	rs34305371	Educational attainment (college completion)	Neurological_behavioral	1	N	1	N	11.3979
chr1	72267927	72267928	rs34305371	Educational attainment (years of education)	Neurological_behavioral	1	N	1	N	19.699
chr1	72282885	72282886	rs66495454	Intelligence	Neurological_behavioral	2	Y	1	N	8.04576
chr1	72282885	72282886	rs66495454	Intelligence	Neurological_behavioral	2	Y	1	N	8.04576
chr1	72285502	72285503	rs3101336	BMI (adjusted for smoking behaviour)	Quantitative_traits	13	Y	7	Y	11.699
chr1	72285502	72285503	rs3101336	BMI (adjusted for smoking behaviour)	Quantitative_traits	13	Y	7	Y	15
chr1	72285502	72285503	rs3101336	BMI (adjusted for smoking behaviour)	Quantitative_traits	13	Y	7	Y	6.30103
chr1	72285502	72285503	rs3101336	BMI in non-smokers	Quantitative_traits	13	Y	7	Y	8.09691
chr1	72285502	72285503	rs3101336	BMI in non-smokers	Quantitative_traits	13	Y	7	Y	9.69897
chr1	72285502	72285503	rs3101336	BMI in smokers	Quantitative_traits	13	Y	7	Y	7.39794
chr1	72285502	72285503	rs3101336	Body mass index	Quantitative_traits	6	Y	10	Y	25.2218
chr1	72285502	72285503	rs3101336	Body mass index	Quantitative_traits	6	Y	10	Y	15.699
chr1	72285502	72285503	rs3101336	Body mass index	Quantitative_traits	6	Y	10	Y	16.0458
chr1	72285502	72285503	rs3101336	Body mass index	Quantitative_traits	6	Y	10	Y	25.5229
chr1	72285502	72285503	rs3101336	Body mass index (joint analysis main effects and smoking interaction)	Quantitative_traits	13	Y	7	Y	15.5229
chr1	72285502	72285503	rs3101336	Body mass index (joint analysis main effects and smoking interaction)	Quantitative_traits	13	Y	7	Y	11.0969
chr1	72285502	72285503	rs3101336	Body mass index (joint analysis main effects and smoking interaction)	Quantitative_traits	13	Y	7	Y	6.39794
chr1	72285502	72285503	rs3101336	Childhood body mass index	Quantitative_traits	1	N	1	N	7.39794
chr1	72285502	72285503	rs3101336	Menarche (age at onset)	Quantitative_traits	1	N	1	N	12.301
chr1	72285502	72285503	rs3101336	Obesity	Quantitative_traits	5	Y	5	Y	13
chr1	72285502	72285503	rs3101336	Obesity (early onset extreme)	Quantitative_traits	2	Y	2	Y	7.69897
chr1	72296486	72296487	rs2568955	Educational attainment (years of education)	Neurological_behavioral	1	N	1	N	9.22185
chr1	72299433	72299434	rs2568958	Body mass index	Quantitative_traits	2	Y	2	Y	11
chr1	72299433	72299434	rs2568958	Body mass index	Quantitative_traits	2	Y	2	Y	13.699
chr1	72299433	72299434	rs2568958	Obesity	Quantitative_traits	5	Y	5	Y	15.3979
chr1	72299433	72299434	rs2568958	Weight	Quantitative_traits	2	Y	2	Y	7.69897
chr1	72346757	72346758	rs2815752	Body mass index	Quantitative_traits	1	N	1	N	21.699
chr1	72346757	72346758	rs2815752	Body mass index	Quantitative_traits	1	N	1	N	7.22185
chr1	72358030	72358031	rs990871	Subcutaneous adipose tissue	Quantitative_traits	2	Y	1	N	5.39794
chr1	72362500	72362501	rs12144335	Educational attainment (college completion)	Neurological_behavioral	1	N	1	N	7.39794
chr1	72371556	72371557	rs7531118	Hip circumference	Quantitative_traits	2	Y	12	Y	10.3979
chr1	72371556	72371557	rs7531118	Hip circumference	Quantitative_traits	2	Y	12	Y	9.22185
chr1	72371556	72371557	rs7531118	Obesity	Quantitative_traits	5	Y	5	Y	16.699
chr1	72371556	72371557	rs7531118	Waist circumference	Quantitative_traits	2	Y	12	Y	14
chr1	72371556	72371557	rs7531118	Waist circumference	Quantitative_traits	2	Y	12	Y	7
chr1	72371556	72371557	rs7531118	Waist circumference	Quantitative_traits	2	Y	12	Y	9.69897
chr1	72372723	72372724	rs10789336	Body mass index	Quantitative_traits	1	N	1	N	6
chr1	72372846	72372847	rs1993709	Obesity (early onset extreme)	Quantitative_traits	2	Y	2	Y	12.301
chr1	72419598	72419599	rs2590942	Childhood body mass index	Quantitative_traits	1	N	1	N	6.69897
chr1	72479983	72479984	rs782212	Depression	Neurological_behavioral	3	Y	1	N	10.1549
chr1	72812932	72812933	rs35998080	Schizophrenia	Neurological_behavioral	4	Y	1	N	10.0969
chr1	73150209	73150210	rs12142680	Educational attainment (years of education)	Neurological_behavioral	1	N	1	N	9.04576
chr1	73170208	73170209	rs12755164	Schizophrenia	Neurological_behavioral	4	Y	1	N	6.39794
chr1	73302683	73302684	rs12129573	Schizophrenia	Neurological_behavioral	5	Y	2	Y	11.699
chr1	73323641	73323642	rs10890032	Schizophrenia	Neurological_behavioral	4	Y	1	N	10.1549
chr1	73359226	73359227	rs10789369	Schizophrenia	Neurological_behavioral	4	Y	5	Y	9.39794
chr1	73402703	73402704	rs1923243	Migraine	Neurological_behavioral	2	Y	1	N	9.69897
chr1	73434059	73434060	rs1572668	Migraine	Neurological_behavioral	2	Y	1	N	7.69897
chr1	73492132	73492133	rs61765555	Schizophrenia	Neurological_behavioral	4	Y	1	N	6.04576
chr1	73588377	73588378	rs2341260	Cardiac Troponin-T levels	Cardiovascular	2	Y	1	N	5.39794
chr1	73616692	73616693	rs6424555	Schizophrenia	Neurological_behavioral	4	Y	1	N	5.52288
chr1	73617352	73617353	rs2341263	Metabolite levels (X-11787)	Immune_System	1	N	1	N	5.52288
chr1	73696112	73696113	rs12145291	Educational attainment (years of education)	Neurological_behavioral	1	N	1	N	7.69897
chr1	73873484	73873485	rs11210359	Bipolar disorder and schizophrenia	Neurological_behavioral	3	Y	1	N	5.09691
chr1	73881234	73881235	rs115523263	Lung function (FEV1/FVC)	kidney, lung, or liver	1	N	2	Y	6
chr1	73897116	73897117	chr1:73897116	Chromium levels	Miscellaneous	1	N	1	N	5.30103
chr1	73920165	73920166	rs1340425	Posterior cortical atrophy and Alzheimer's disease	Neurological_behavioral	2	Y	1	N	5.09691
chr1	74512186	74512187	rs1040070	Menarche (age at onset)	Quantitative_traits	1	N	1	N	11.699
chr1	74525718	74525719	rs1514177	Obesity	Quantitative_traits	5	Y	5	Y	8.30103
chr1	74525960	74525961	rs1514175	Body mass index	Quantitative_traits	1	N	1	N	13.0969
chr1	74525960	74525961	rs1514175	Body mass index	Quantitative_traits	1	N	1	N	10.5229
chr1	74526862	74526863	rs6604866	Hip circumference	Quantitative_traits	2	Y	12	Y	9.39794
chr1	74526862	74526863	rs6604866	Hip circumference	Quantitative_traits	2	Y	12	Y	6.52288
chr1	74527379	74527380	rs1514174	Obesity	Quantitative_traits	5	Y	5	Y	8
chr1	74527379	74527380	rs1514174	Pubertal anthropometrics	Quantitative_traits	2	Y	1	N	5.22185
chr1	74536509	74536510	rs12566985	BMI (adjusted for smoking behaviour)	Quantitative_traits	13	Y	7	Y	6.52288
chr1	74536509	74536510	rs12566985	BMI (adjusted for smoking behaviour)	Quantitative_traits	13	Y	7	Y	7.69897
chr1	74536509	74536510	rs12566985	Body mass index	Quantitative_traits	6	Y	10	Y	7
chr1	74536509	74536510	rs12566985	Body mass index	Quantitative_traits	6	Y	10	Y	11
chr1	74536509	74536510	rs12566985	Body mass index	Quantitative_traits	6	Y	10	Y	14.5229
chr1	74536509	74536510	rs12566985	Body mass index	Quantitative_traits	6	Y	10	Y	14.699
chr1	74536509	74536510	rs12566985	Body mass index (joint analysis main effects and smoking interaction)	Quantitative_traits	13	Y	7	Y	8.1549
chr1	74536509	74536510	rs12566985	Body mass index (joint analysis main effects and smoking interaction)	Quantitative_traits	13	Y	7	Y	6.09691
chr1	74536509	74536510	rs12566985	Childhood body mass index	Quantitative_traits	1	N	1	N	9.69897
chr1	74537816	74537817	rs12041852	Childhood body mass index	Quantitative_traits	1	N	1	N	9.69897
chr1	74541036	74541037	rs7514705	Menarche (age at onset)	Quantitative_traits	1	N	1	N	15.699
chr1	74769633	74769634	rs3931020	Resistin levels	Serum_metabolites	1	N	1	N	11.2218
chr1	74833098	74833099	rs11161851	Visceral fat	Quantitative_traits	2	Y	1	N	5.1549
chr1	75304940	75304941	rs1249675	Capecitabine sensitivity	Miscellaneous	4	Y	1	N	5.1549
chr1	75376508	75376509	rs142592148	Self-reported tiredness	Miscellaneous	1	N	1	N	7.22185
chr1	75448141	75448142	rs1857353	Whole-brain volume (Alzheimer's disease interaction)	Quantitative_traits	3	Y	1	N	5.69897
chr1	75640990	75640991	rs211718	Metabolic traits	Serum_metabolites	1	N	1	N	70.699
chr1	75640990	75640991	rs211718	Metabolite levels	Quantitative_traits	1	N	1	N	63
chr1	75670261	75670262	rs7552404	Acylcarnitine levels	Serum_metabolites	1	N	1	N	33.5229
chr1	75670261	75670262	rs7552404	Acylcarnitine levels	Serum_metabolites	1	N	1	N	34.3979
chr1	75670261	75670262	rs7552404	Acylcarnitine levels	Serum_metabolites	1	N	1	N	48.699
chr1	75670261	75670262	rs7552404	Blood metabolite levels	Serum_metabolites	1	N	1	N	77
chr1	75670261	75670262	rs7552404	Blood metabolite levels	Serum_metabolites	1	N	1	N	42.5229
chr1	75696204	75696205	rs4949874	Blood metabolite ratios	Serum_metabolites	1	N	1	N	171.699
chr1	75702939	75702940	rs815306	Daytime sleep phenotypes	Miscellaneous	1	N	1	N	6.09691
chr1	75750645	75750646	rs11161521	Blood metabolite levels	Serum_metabolites	1	N	1	N	99.2218
chr1	75750645	75750646	rs11161521	Blood metabolite levels	Serum_metabolites	1	N	1	N	63
chr1	75809415	75809416	rs1144333	Attention function in attention deficit hyperactive disorder	Neurological_behavioral	1	N	1	N	5.39794
chr1	75917612	75917613	rs10782582	Daytime sleep phenotypes	Miscellaneous	1	N	1	N	5.52288
chr1	75997387	75997388	rs12095069	Attention function in attention deficit hyperactive disorder	Neurological_behavioral	1	N	1	N	6.04576
chr1	76011522	76011523	rs12122440	Pubertal anthropometrics	Quantitative_traits	2	Y	2	Y	5.69897
chr1	76018329	76018330	rs12753569	Personality dimensions	Neurological_behavioral	1	N	1	N	5.09691
chr1	76133411	76133412	rs289698	Mitochondrial DNA levels	Miscellaneous	1	N	1	N	5.39794
chr1	76305591	76305592	rs61771475	Venous thromboembolism adjusted for sickle cell variant rs77121243-T	Cardiovascular	2	Y	1	N	5.69897
chr1	76306643	76306644	rs10873876	Acute lymphoblastic leukemia (childhood)	Cancer	2	Y	1	N	5.39794
chr1	76373851	76373852	rs12144344	Serum vitamin D-binding protein levels	Serum_metabolites	1	N	1	N	6.22185
chr1	76433779	76433780	rs4949718	Liver enzyme levels (alanine transaminase)	Kidney, lung, or liver	1	N	1	N	6.69897
chr1	76433779	76433780	rs4949718	Liver enzyme levels (aspartate transaminase)	Kidney, lung, or liver	1	N	1	N	6
chr1	76660688	76660689	rs551585	Amyotrophic lateral sclerosis (sporadic)	Neurological_behavioral/autoimmune	2	Y	1	N	6.52288
chr1	76682734	76682735	rs17099448	Bipolar disorder	Neurological_behavioral	2	Y	2	Y	5.52288
chr1	76683286	76683287	rs116336492	Macrophage Migration Inhibitory Factor levels	Immune_System	1	N	1	N	5.04576
chr1	76987908	76987909	rs2143582	Cisplatin-induced ototoxicity	Drug_metabolism	1	N	1	N	5.30103
chr1	77234511	77234512	rs11162296	Chronotype	Quantitative_traits	1	N	1	N	20.699
chr1	77234511	77234512	rs11162296	Morning vs. evening chronotype	Quantitative_traits	1	N	1	N	12
chr1	77247749	77247750	rs76681500	Chronotype	Neurological_behavioral	1	N	1	N	11.699
chr1	77247749	77247750	rs76681500	Morning vs. evening chronotype	Quantitative_traits	2	Y	1	N	8.69897
chr1	77247749	77247750	rs76681500	Sleep traits (multi-trait analysis)	Quantitative_traits	1	N	1	N	9
chr1	77260556	77260557	rs10493596	Morning vs. evening chronotype	Quantitative_traits	2	Y	1	N	11.0969
chr1	77349740	77349741	rs12736701	Type 2 diabetes (age of onset)	Metabolic_disorder	2	Y	1	N	5.09691
chr1	77479950	77479951	rs6695572	Body mass index	Quantitative_traits	6	Y	10	Y	5.1549
chr1	77479950	77479951	rs6695572	Body mass index	Quantitative_traits	6	Y	10	Y	5.1549
chr1	77524238	77524239	rs12754946	Educational attainment (years of education)	Neurological_behavioral	1	N	1	N	8
chr1	77582646	77582647	rs17381664	Obesity	Quantitative_traits	5	Y	5	Y	7.52288
chr1	77621033	77621034	rs71641308	beta-nerve growth factor levels	Neurological_behavioral	1	N	1	N	5.69897
chr1	77626794	77626795	rs6678622	Hip circumference	Quantitative_traits	2	Y	12	Y	9
chr1	77626794	77626795	rs6678622	Hip circumference	Quantitative_traits	2	Y	12	Y	7.22185
chr1	77743731	77743732	rs139175374	Post bronchodilator FEV1	Kidney, lung, or liver	3	Y	1	N	5.39794
chr1	77787349	77787350	rs181954514	Post bronchodilator FEV1/FVC ratio	Kidney, lung, or liver	3	Y	1	N	6.52288
chr1	77794071	77794072	rs35535570	beta-nerve growth factor levels	Neurological_behavioral	1	N	1	N	5.69897
chr1	77981077	77981078	rs12401738	BMI (adjusted for smoking behaviour)	Quantitative_traits	13	Y	7	Y	7.04576
chr1	77981077	77981078	rs12401738	BMI (adjusted for smoking behaviour)	Quantitative_traits	13	Y	7	Y	5.39794
chr1	77981077	77981078	rs12401738	BMI in non-smokers	Quantitative_traits	13	Y	7	Y	7.09691
chr1	77981077	77981078	rs12401738	BMI in non-smokers	Quantitative_traits	13	Y	7	Y	5.69897
chr1	77981077	77981078	rs12401738	Body mass index	Quantitative_traits	6	Y	10	Y	9.22185
chr1	77981077	77981078	rs12401738	Body mass index	Quantitative_traits	6	Y	10	Y	10
chr1	77981077	77981078	rs12401738	Body mass index	Quantitative_traits	6	Y	10	Y	9.69897
chr1	77981077	77981078	rs12401738	Body mass index (joint analysis main effects and smoking interaction)	Quantitative_traits	13	Y	7	Y	6.52288
chr1	77981077	77981078	rs12401738	Body mass index (joint analysis main effects and smoking interaction)	Quantitative_traits	13	Y	7	Y	5.22185
chr1	77984833	77984834	rs34517439	Psoriasis	Immune_System	2	Y	2	Y	8.39794
chr1	77998184	77998185	rs4130548	Waist circumference	Quantitative_traits	2	Y	12	Y	6
chr1	77998184	77998185	rs4130548	Waist circumference	Quantitative_traits	2	Y	12	Y	9.52288
chr1	78066881	78066882	rs181870845	Post bronchodilator FEV1	Kidney, lung, or liver	3	Y	1	N	5.39794
chr1	78098512	78098513	rs718294	Severe influenza A (H1N1) infection	Viral_disease	2	Y	1	N	7.39794
chr1	78157942	78157943	rs17391694	Crohn's disease	Immune_System	2	Y	8	Y	8.52288
chr1	78157942	78157943	rs17391694	Crohn's disease	Immune_System	2	Y	2	Y	8.52288
chr1	78157942	78157943	rs17391694	Height	Quantitative_traits	1	N	1	N	15.3979
chr1	78157942	78157943	rs17391694	Height	Quantitative_traits	1	N	1	N	10.699
chr1	78157942	78157943	rs17391694	Hip circumference	Quantitative_traits	2	Y	12	Y	9.52288
chr1	78157942	78157943	rs17391694	Hip circumference	Quantitative_traits	2	Y	12	Y	7.1549
chr1	78354261	78354262	rs2352039	Acute kidney injury in coronary artery bypass surgery (creatinine rise)	kidney, lung, or liver	1	N	1	N	5.69897
chr1	78360228	78360229	rs7533564	Skin fluorescence in type 1 diabetes	Immune_System	1	N	1	N	8.69897
chr1	78421523	78421524	rs648425	Systolic blood pressure (alcohol consumption interaction)	Cardiovascular	1	N	1	N	6.09691
chr1	78521617	78521618	rs672561	IgG glycosylation	Immune_System	1	N	1	N	5.04576
chr1	78628133	78628134	rs273259	Febrile seizures	Neurological_behavioral	3	Y	3	Y	9
chr1	78628133	78628134	rs273259	Febrile seizures (MMR vaccine-related)	Neurological_behavioral	2	Y	2	Y	11.2218
chr1	78628396	78628397	rs1333973	Immune response to measles vaccine (measles-specific neutralising antibody titre)	Immune_System	2	Y	1	N	10
chr1	78628396	78628397	rs1333973	Immune response to measles vaccine (measles-specific neutralising antibody titre)	Immune_System	2	Y	1	N	7.69897
chr1	78711183	78711184	rs4650376	IgG glycosylation	Immune_System	1	N	1	N	5.69897
chr1	78762271	78762272	rs1937020	Anorexia nervosa	Neurological_behavioral	2	Y	1	N	5.39794
chr1	78772330	78772331	rs4650608	Autism spectrum disorder, attention deficit-hyperactivity disorder, bipolar disorder, major depressive disorder, and schizophrenia (combined)	Neurological_behavioral	8	Y	1	N	6
chr1	78772330	78772331	rs4650608	Bipolar disorder	Neurological_behavioral	4	Y	2	Y	8.09691
chr1	78772330	78772331	rs4650608	Schizophrenia or bipolar disorder	Neurological_behavioral	6	Y	1	N	8.09691
chr1	78775197	78775198	rs149291579	Parental longevity (mother's age at death)	Quantitative_traits	1	N	1	N	5.30103
chr1	78789077	78789078	rs12730292	Bipolar disorder	Neurological_behavioral	2	Y	2	Y	5.30103
chr1	78795698	78795699	rs11162556	Bipolar disorder (age of onset <21) or attention deficit hyperactivity disorder	Neurological_behavioral	6	Y	1	N	5.69897
chr1	78795698	78795699	rs11162556	Bipolar disorder or attention deficit hyperactivity disorder	Neurological_behavioral	6	Y	1	N	6.39794
chr1	78798120	78798121	rs10873998	Autism spectrum disorder, attention deficit-hyperactivity disorder, bipolar disorder, major depressive disorder, and schizophrenia (combined)	Neurological_behavioral	8	Y	1	N	5.39794
chr1	79015968	79015969	rs12565500	Facial morphology (factor 5, width of mouth relative to central midface)	Quantitative_traits	1	N	1	N	5.39794
chr1	79043424	79043425	rs6687262	IgG glycosylation	Immune_System	1	N	1	N	5.69897
chr1	79043424	79043425	rs6687262	IgG glycosylation	Immune_System	1	N	1	N	6.39794
chr1	79043424	79043425	rs6687262	IgG glycosylation	Immune_System	1	N	1	N	6.30103
chr1	79090306	79090307	rs75352580	Facial morphology (factor 9, facial height related to vertical position of nasion)	Quantitative_traits	1	N	1	N	5.69897
chr1	79534963	79534964	rs3000140	Obesity-related traits	Quantitative_traits	1	N	1	N	5.69897
chr1	79668438	79668439	rs7533906	Bipolar disorder and schizophrenia	Neurological_behavioral	3	Y	1	N	5.39794
chr1	79777316	79777317	rs12024204	Endometriosis	Immune_System	2	Y	2	Y	5.22185
chr1	79780335	79780336	rs1857095	Modified Stumvoll Insulin Sensitivity Index (BMI interaction)	Quantitative_traits	1	N	1	N	8.09691
chr1	79836203	79836204	rs11591201	Coenzyme Q10 levels	Serum_metabolites	1	N	1	N	5.39794
chr1	79885030	79885031	rs34911860	Stem cell growth factor beta levels	Serum_metabolites	1	N	1	N	5.52288
chr1	80012195	80012196	rs10493631	Obesity-related traits	Quantitative_traits	1	N	1	N	5.30103
chr1	80035107	80035108	rs142627205	Stem cell growth factor beta levels	Serum_metabolites	1	N	1	N	5.22185
chr1	80268896	80268897	rs11162963	Aging (time to event)	Aging	1	N	1	N	5.39794
chr1	80373593	80373594	rs1937787	Stroke	Cardiovascular	2	Y	1	N	6.1549
chr1	80445429	80445430	rs12118390	Estradiol plasma levels (breast cancer)	Cancer	4	Y	1	N	6.52288
chr1	80509144	80509145	rs7539892	Urate levels in overweight individuals	Serum_metabolites	2	Y	1	N	5.04576
chr1	80534074	80534075	rs17398299	Low vWF levels	Miscellaneous	2	Y	1	N	6.39794
chr1	80596655	80596656	rs77246228	Facial morphology (factor 6, height of vermillion lower lip)	Quantitative_traits	1	N	1	N	6.09691
chr1	81173139	81173140	rs1752216	Subjective well-being	Neurological_behavioral	8	Y	1	N	6
chr1	81177700	81177701	1:81177700	Facial morphology (factor 22)	Quantitative_traits	1	N	1	N	5.69897
chr1	81589710	81589711	rs186891871	Late-onset Alzheimer's disease	Neurological_behavioral	2	Y	0	N	5.04576
chr1	81609167	81609168	rs11809789	Bilirubin levels	kidney, lung, or liver	1	N	1	N	5.22185
chr1	81770721	81770722	rs184597564	Clozapine-induced agranulocytosis/granulocytopenia in treatment-resistant schizophrenia	Drug_metabolism	3	Y	3	Y	6.09691
chr1	81771892	81771893	rs2066363	Pediatric autoimmune diseases	Immune_System	11	Y	1	N	10.0969
chr1	81781563	81781564	rs11163372	Temperament	Neurological_behavioral	1	N	1	N	5.52288
chr1	81874455	81874456	chr1:81874455	Response to fenofibrate (HDL cholesterol levels)	Drug_metabolism	1	N	2	Y	5.04576
chr1	81932860	81932861	rs6681544	Metabolite levels (X-11787)	Immune_System	1	N	1	N	5.22185
chr1	82278568	82278569	rs78810706	Venous thromboembolism adjusted for sickle cell variant rs77121243-T	Cardiovascular	2	Y	1	N	6.39794
chr1	82299369	82299370	rs1770678	Obesity-related traits	Quantitative_traits	1	N	1	N	5.1549
chr1	82478098	82478099	rs12143151	Mild influenza (H1N1) infection	Viral_disease	2	Y	1	N	9
chr1	82478888	82478889	rs10874312	Glomerular filtration rate (creatinine)	kidney, lung, or liver	1	N	0	N	7.69897
chr1	82589116	82589117	rs10874322	Response to taxane treatment (docetaxel)	Drug_metabolism	3	Y	1	N	5.69897
chr1	82597250	82597251	rs10493718	Interleukin-10 levels	Serum_metabolites	1	N	1	N	6.1549
chr1	82605935	82605936	rs147388556	Response to bronchodilator in chronic obstructive pulmonary disease (change in FEV1)	Drug_metabolism	2	Y	1	N	6.52288
chr1	82659925	82659926	rs75213930	Cerebrospinal P-tau181p levels	Neurological_behavioral	4	Y	5	Y	6.39794
chr1	82754751	82754752	rs17498581	Toenail selenium levels	Miscellaneous	1	N	1	N	5.04576
chr1	82754973	82754974	rs11582609	Diabetic kidney disease	Immune_System	9	Y	9	Y	5.52288
chr1	82804287	82804288	rs480745	Spontaneous preterm birth (preterm birth)	Miscellaneous	2	Y	2	Y	6.1549
chr1	82846152	82846153	rs11163585	Response to antipsychotic treatment	Drug_metabolism	3	Y	1	N	6.04576
chr1	83024161	83024162	rs12742923	HIV-associated dementia	Viral_disease	1	N	1	N	6.09691
chr1	83168151	83168152	rs202166786	Facial morphology (factor 18)	Quantitative_traits	1	N	1	N	5.69897
chr1	83226700	83226701	rs2389438	Body mass index	Quantitative_traits	6	Y	10	Y	5.69897
chr1	83767065	83767066	rs17129289	Obesity-related traits	Quantitative_traits	1	N	1	N	5.1549
chr1	83788868	83788869	rs7552393	Select biomarker traits	Miscellaneous	1	N	1	N	6.30103
chr1	83789052	83789053	rs7539409	Alzheimer's disease	Neurological_behavioral/autoimmune	2	Y	1	N	6
chr1	83848587	83848588	rs12723316	Schizophrenia	Neurological_behavioral	4	Y	1	N	5.39794
chr1	83921949	83921950	rs10465746	Obesity-related traits	Quantitative_traits	1	N	1	N	5.09691
chr1	84156830	84156831	rs903263	Breast cancer (male)	Cancer	2	Y	2	Y	6
chr1	84295665	84295666	rs1085093	Metabolic syndrome	Metabolic_disorder	1	N	1	N	5.52288
chr1	84327290	84327291	rs315553	Obesity-related traits	Quantitative_traits	1	N	1	N	5.39794
chr1	84370016	84370017	rs17131635	Neuroticism	Neurological_behavioral	1	N	1	N	5.04576
chr1	84399547	84399548	rs12144715	Response to hepatitis C treatment	Drug_metabolism	1	N	1	N	5.1549
chr1	84403278	84403279	rs604708	IgG glycosylation	Immune_System	1	N	1	N	5.09691
chr1	84760616	84760617	rs1750491	Dental caries	Miscellaneous	1	N	1	N	5.69897
chr1	84761130	84761131	rs17377079	Urinary albumin-to-creatinine ratio in non-diabetics	Kidney, lung, or liver	1	N	1	N	5.1549
chr1	84802560	84802561	rs10782529	Lipoprotein-associated phospholipase A2 activity change in response to statin therapy	Drug_metabolism	2	Y	1	N	5.39794
chr1	84824726	84824727	rs9728717	Economic and political preferences (time)	Quantitative_traits	1	N	1	N	5.04576
chr1	84845509	84845510	rs1983853	Type 1 diabetes	Immune_System	3	Y	2	Y	5.69897
chr1	84852901	84852902	rs10127852	Cerebrospinal fluid t-tau:AB1-42 ratio	Neurological_behavioral	5	Y	1	N	7.69897
chr1	84884975	84884976	rs1886644	Glucose homeostasis traits	Serum_metabolites	1	N	1	N	5.22185
chr1	84891195	84891196	rs4243774	Smoking cessation	Neurological_behavioral	4	Y	1	N	5.69897
chr1	85000654	85000655	rs6690583	Serum sulfate level	Serum_metabolites	2	Y	1	N	5.69897
chr1	85302696	85302697	rs17125439	Posterior cortical atrophy and Alzheimer's disease	Neurological_behavioral	2	Y	1	N	5.09691
chr1	85306326	85306327	rs233100	Multiple sclerosis	Neurological_behavioral/autoimmune	2	Y	2	Y	6
chr1	85328063	85328064	rs2268667	Asymmetrical dimethylarginine levels	Cardiovascular	2	Y	1	N	30.3979
chr1	85331427	85331428	rs28489187	Asymmetrical dimethylarginine levels	Cardiovascular	1	N	1	N	40
chr1	85331427	85331428	rs28489187	Serum dimethylarginine levels (asymmetric/symetric ratio)	Serum_metabolites	1	N	1	N	20
chr1	85380315	85380316	rs1884139	Symmetrical dimethylarginine levels	Serum_metabolites	1	N	1	N	18
chr1	85660070	85660071	rs10493773	Urate levels in overweight individuals	Serum_metabolites	2	Y	1	N	5.04576
chr1	85823399	85823400	rs1842579	Coronary artery aneurysm in Kawasaki disease	Miscellaneous	2	Y	1	N	5.69897
chr1	86241900	86241901	rs61800638	Clozapine-induced agranulocytosis	Immune_System	2	Y	1	N	5.69897
chr1	86265746	86265747	rs114304737	Post bronchodilator FEV1	Kidney, lung, or liver	3	Y	1	N	5.52288
chr1	86265746	86265747	rs114304737	Post bronchodilator FEV1/FVC ratio	Kidney, lung, or liver	3	Y	1	N	6
chr1	86287235	86287236	rs55916418	Post bronchodilator FEV1	Kidney, lung, or liver	3	Y	1	N	5.69897
chr1	86444581	86444582	rs2249296	Crohn's disease-related phenotypes	Immune_System	1	N	1	N	6
chr1	86537789	86537790	rs11161841	Asymmetrical dimethylarginine levels	Cardiovascular	1	N	1	N	6.1549
chr1	86579833	86579834	rs116237296	Macrophage inflammatory protein 1b levels	Immune_System	1	N	1	N	6.1549
chr1	86585518	86585519	rs1953652	IgG glycosylation	Immune_System	1	N	1	N	5.30103
chr1	86585518	86585519	rs1953652	IgG glycosylation	Immune_System	1	N	1	N	5.39794
chr1	86585518	86585519	rs1953652	IgG glycosylation	Immune_System	1	N	1	N	5.04576
chr1	86699405	86699406	rs142426575	Macrophage inflammatory protein 1b levels	Immune_System	1	N	1	N	5.69897
chr1	87147675	87147676	rs7553864	Smoking behavior	Neurological_behavioral	2	Y	1	N	5.52288
chr1	87233649	87233650	rs60380162	Loneliness (linear analysis)	Neurological_behavioral	4	Y	1	N	5.09691
chr1	87239348	87239349	rs6576878	White blood cell types	Hematological_parameters	1	N	1	N	5.22185
chr1	87313534	87313535	rs12118297	Breast cancer	Cancer	2	Y	2	Y	7.39794
chr1	87427449	87427450	rs2152735	Resting heart rate	Cardiovascular	5	Y	1	N	17.1549
chr1	87599174	87599175	rs72953990	Gait rhythm	Quantitative_traits	1	N	1	N	6.69897
chr1	87599174	87599175	rs72953990	Gait rhythm	Quantitative_traits	1	N	1	N	7.69897
chr1	87602425	87602426	rs9988636	Angiotensin-converting enzyme inhibitor intolerance	Miscellaneous	2	Y	1	N	6.04576
chr1	87666697	87666698	rs983332	Response to TNF antagonist treatment	Drug_metabolism	1	N	1	N	5.30103
chr1	87708301	87708302	rs12120466	Photic sneeze reflex	Miscellaneous	2	Y	1	N	10
chr1	87724354	87724355	rs6662386	Prostate-specific antigen levels	cancer	1	N	5	Y	19.1549
chr1	87726547	87726548	rs305460	Diastolic blood pressure	Hematological_parameters	6	Y	1	N	5.30103
chr1	87760646	87760647	rs35214987	Cognitive function	Neurological_behavioral	1	N	1	N	6.04576
chr1	88159953	88159954	rs12032672	Periodontal microbiota	Miscellaneous	1	N	1	N	6
chr1	88186088	88186089	rs10923038	Serum protein levels (sST2)	Serum_metabolites	1	N	1	N	6.39794
chr1	88264000	88264001	rs74823926	Cannabis dependence	Neurological_behavioral	2	Y	1	N	5.52288
chr1	88264000	88264001	rs74823926	Cannabis dependence	Neurological_behavioral	2	Y	1	N	5.04576
chr1	88336329	88336330	rs2179965	Cognitive test performance	Neurological_behavioral	1	N	1	N	6
chr1	88400462	88400463	rs6698723	Peripheral arterial disease (traffic-related air pollution interaction)	Cardiovascular	4	Y	1	N	6
chr1	88406413	88406414	rs1846413	Peripheral arterial disease (traffic-related air pollution interaction)	Cardiovascular	4	Y	1	N	5.69897
chr1	88427280	88427281	rs1960306	Peripheral arterial disease (traffic-related air pollution interaction)	Cardiovascular	4	Y	1	N	5.52288
chr1	88642627	88642628	chr1:88642627	Response to fenofibrate (LDL cholesterol levels)	Drug_metabolism	1	N	2	Y	5.30103
chr1	88657760	88657761	rs6699417	Height	Quantitative_traits	1	N	1	N	8.30103
chr1	88673358	88673359	rs7551732	Height	Quantitative_traits	1	N	1	N	19.2218
chr1	88680551	88680552	rs12145922	Liver enzyme levels (gamma-glutamyl transferase)	Kidney, lung, or liver	2	Y	1	N	10.3979
chr1	88875725	88875726	rs17130643	Obesity-related traits	Quantitative_traits	1	N	1	N	5.39794
chr1	88894475	88894476	rs10922502	Systolic blood pressure	Cardiovascular	1	N	1	N	14.699
chr1	89009135	89009136	rs17433780	Carotid intima media thickness	Cardiovascular	1	N	1	N	5.69897
chr1	89379193	89379194	rs10801727	Parental extreme longevity (95 years and older)	Aging	2	Y	1	N	5.04576
chr1	89557237	89557238	rs922107	Adverse response to chemotherapy (neutropenia/leucopenia) (paclitaxel + carboplatin)	Drug_metabolism	2	Y	1	N	5.52288
chr1	89559960	89559961	rs922106	Adverse response to chemotherapy (neutropenia/leucopenia) (paclitaxel)	Drug_metabolism	2	Y	1	N	6.04576
chr1	89646872	89646873	rs10754283	Amyotrophic lateral sclerosis (sporadic)	Neurological_behavioral/autoimmune	2	Y	1	N	5.30103
chr1	89878392	89878393	rs12091709	Cognitive function	Neurological_behavioral	6	Y	1	N	5.52288
chr1	89975408	89975409	rs75494728	Obsessive-compulsive symptoms	Neurological_behavioral	1	N	1	N	5.09691
chr1	90074206	90074207	rs2813746	Brain structure (hippocampal volume)	Neurological_behavioral	3	Y	1	N	5.69897
chr1	90109901	90109902	rs146460178	Response to paliperidone in schizophrenia (PANSS score)	Drug_metabolism	1	N	1	N	5.04576
chr1	90109901	90109902	rs146460178	Response to paliperidone in schizophrenia (positive Marder score)	Drug_metabolism	1	N	1	N	5.1549
chr1	90181314	90181315	rs6675307	Essential tremor	Miscellaneous	2	Y	2	Y	6.39794
chr1	90410331	90410332	rs2136093	Response to antidepressants	Drug_metabolism	1	N	1	N	6.39794
chr1	90478350	90478351	rs2390582	Coronary artery calcification	Cardiovascular	1	N	1	N	6
chr1	90724174	90724175	rs1008078	Educational attainment (college completion)	Neurological_behavioral	1	N	1	N	8.30103
chr1	90724174	90724175	rs1008078	Educational attainment (years of education)	Neurological_behavioral	1	N	1	N	13.5229
chr1	90726025	90726026	rs72720396	Chronotype	Quantitative_traits	1	N	1	N	7.69897
chr1	90726025	90726026	rs72720396	Morning vs. evening chronotype	Quantitative_traits	1	N	1	N	7.52288
chr1	90730619	90730620	rs12042107	Educational attainment	Neurological_behavioral	1	N	1	N	8.1549
chr1	90781788	90781789	rs6669072	Cognitive function	Neurological_behavioral	1	N	1	N	7.52288
chr1	90787306	90787307	rs10922924	General cognitive ability	Neurological_behavioral	1	N	1	N	6
chr1	90822573	90822574	rs3843306	Pulmonary function decline	Kidney, lung, or liver	2	Y	2	Y	5.30103
chr1	90881235	90881236	rs946077	Eotaxin levels	Miscellaneous	1	N	1	N	6.22185
chr1	91038780	91038781	rs187131	Eotaxin levels	Miscellaneous	1	N	1	N	6.39794
chr1	91064748	91064749	rs469772	C-reactive protein levels or total cholesterol levels (pleiotropy)	Cardiovascular	2	Y	1	N	7.69897
chr1	91104132	91104133	rs164898	Metabolic syndrome	Metabolic_disorder	1	N	1	N	5.22185
chr1	91544232	91544233	rs115212412	Response to paliperidone in schizophrenia (PANSS score)	Drug_metabolism	1	N	1	N	5.04576
chr1	91603410	91603411	rs1192404	Lung function (FEV1/FVC)	kidney, lung, or liver	1	N	2	Y	19.2218
chr1	91609577	91609578	rs1192414	Vertical cup-disc ratio	Quantitative_traits	3	Y	1	N	19.5229
chr1	91609577	91609578	rs1192414	Vertical cup-disc ratio	Quantitative_traits	3	Y	1	N	22.699
chr1	91611540	91611541	rs1192415	Optic disc area	Quantitative_traits	2	Y	1	N	16.0969
chr1	91611540	91611541	rs1192415	Optic disc parameters	Quantitative_traits	1	N	1	N	27.5229
chr1	91611540	91611541	rs1192415	Optic nerve measurement (disc area)	Quantitative_traits	1	N	1	N	6.52288
chr1	91611852	91611853	rs4658101	Optic disc area	Quantitative_traits	3	Y	1	N	59.699
chr1	91611852	91611853	rs4658101	Optic disc area	Quantitative_traits	3	Y	1	N	80.2218
chr1	91611852	91611853	rs4658101	Vertical cup-disc ratio	Quantitative_traits	2	Y	3	Y	15
chr1	91614502	91614503	rs1192419	Optic disc area	Quantitative_traits	2	Y	3	Y	55.0969
chr1	91614502	91614503	rs1192419	Optic disc area	Quantitative_traits	2	Y	3	Y	37.3979
chr1	91614502	91614503	rs1192419	Optic nerve measurement (cup-to-disc ratio)	Quantitative_traits	1	N	1	N	7
chr1	91703447	91703448	rs3767574	Polychlorinated biphenyl levels	Drug_metabolism	1	N	1	N	6.69897
chr1	91712778	91712779	rs2291477	QT interval (tricyclic/tetracyclic antidepressant use interaction)	Cardiovascular	6	Y	1	N	7.52288
chr1	91728765	91728766	rs11165354	Type 2 diabetes	Metabolic_disorder	2	Y	6	Y	5.39794
chr1	91745463	91745464	rs17131547	Bone mineral density	Quantitative_traits	1	N	5	Y	6
chr1	91908960	91908961	rs12140637	Lung function (FEV1/FVC)	kidney, lung, or liver	1	N	2	Y	9
chr1	91909703	91909704	rs192291865	Carotid plaque burden	Cardiovascular	1	N	1	N	5.1549
chr1	91944137	91944138	chr1:91944137	Response to fenofibrate (HDL cholesterol levels)	Drug_metabolism	1	N	2	Y	5.52288
chr1	92088726	92088727	rs34856868	Crohn's disease	Immune_System	2	Y	8	Y	5.69897
chr1	92088726	92088727	rs34856868	Inflammatory bowel disease	Immune_System	2	Y	8	Y	8
chr1	92088726	92088727	rs34856868	Obesity-related traits	Quantitative_traits	1	N	1	N	5.69897
chr1	92200342	92200343	rs12753920	Systemic lupus erythematosus	Immune_System	4	Y	4	Y	6.22185
chr1	92502755	92502756	rs11164654	Cholesterol, total	Serum_metabolites	1	N	1	N	9
chr1	92502755	92502756	rs11164654	LDL cholesterol	Serum_metabolites	1	N	1	N	7.69897
chr1	92528250	92528251	rs6603981	Total cholesterol levels	Serum_metabolites	2	Y	1	N	13.5229
chr1	92543881	92543882	rs7515577	Cholesterol, total	Serum_metabolites	1	N	1	N	7.52288
chr1	92543881	92543882	rs7515577	Cholesterol, total	Serum_metabolites	1	N	1	N	7.69897
chr1	92607671	92607672	rs11808092	Epstein Barr virus nuclear antigen 1 IgG levels or multiple sclerosis	Immune_System	4	Y	0	N	7.69897
chr1	92682820	92682821	rs11810217	Multiple sclerosis	Neurological_behavioral/autoimmune	2	Y	2	Y	14.2218
chr1	92838046	92838047	rs6604026	Multiple sclerosis	Neurological_behavioral/autoimmune	2	Y	2	Y	5.52288
chr1	92838046	92838047	rs6604026	Multiple sclerosis	Neurological_behavioral/autoimmune	2	Y	3	Y	5.09691
chr1	92858414	92858415	rs10874746	Height	Quantitative_traits	1	N	1	N	10.1549
chr1	92936280	92936281	rs12745968	Bipolar disorder and schizophrenia	Neurological_behavioral	3	Y	1	N	6.09691
chr1	92960610	92960611	rs945631	Trans fatty acid levels	Serum_metabolites	1	N	3	Y	5.52288
chr1	93055535	93055536	rs520885	Plasma clusterin levels	Serum_metabolites	2	Y	1	N	5.30103
chr1	93407898	93407899	rs143262451	Post bronchodilator FEV1/FVC ratio in COPD	Kidney, lung, or liver	2	Y	1	N	6.1549
chr1	93927754	93927755	rs188301220	Carotid plaque burden	Cardiovascular	1	N	1	N	5.30103
chr1	93997213	93997214	rs17110736	Dialysis-related mortality	Miscellaneous	1	N	1	N	5.30103
chr1	94067458	94067459	rs1931575	Palmitoleic acid (16:1n-7) levels	Serum_metabolites	1	N	0	N	5.69897
chr1	94087882	94087883	rs560426	Orofacial clefts	Miscellaneous	3	Y	1	N	11.5229
chr1	94087882	94087883	rs560426	Orofacial clefts	Miscellaneous	3	Y	1	N	9.30103
chr1	94092554	94092555	rs66515264	Cleft lip with or without cleft palate	Miscellaneous	9	Y	1	N	16.3979
chr1	94092554	94092555	rs66515264	Cleft lip with or without cleft palate	Miscellaneous	9	Y	1	N	7.69897
chr1	94092554	94092555	rs66515264	Orofacial clefts	Miscellaneous	10	Y	1	N	14.2218
chr1	94104460	94104461	rs481931	Nonsyndromic cleft lip with cleft palate	Miscellaneous	2	Y	2	Y	12
chr1	94109752	94109753	rs3789432	Orofacial clefts	Miscellaneous	10	Y	1	N	8
chr1	94145744	94145745	rs2774920	D-dimer levels	Miscellaneous	1	N	1	N	6
chr1	94209170	94209171	rs2274788	Thiazide-induced adverse metabolic effects in hypertensive patients	Drug_metabolism	2	Y	1	N	6
chr1	94256104	94256105	rs12750249	IgG glycosylation	Immune_System	1	N	1	N	5.39794
chr1	94564025	94564026	rs1146509	QRS duration in Tripanosoma cruzi seropositivity	Cardiovascular	1	N	1	N	5.22185
chr1	94586920	94586921	rs2022309	End-stage coagulation	Miscellaneous	1	N	1	N	7.39794
chr1	94587797	94587798	rs12029080	D-dimer levels	Miscellaneous	1	N	1	N	51.2218
chr1	94604485	94604486	rs7542900	Type 2 diabetes	Metabolic_disorder	2	Y	2	Y	5.22185
chr1	94615889	94615890	rs4474258	Adverse response to chemotherapy in breast cancer (alopecia) (cyclophosphamide+epirubicin+/-5FU)	Drug_metabolism	2	Y	1	N	5.30103
chr1	94868631	94868632	rs17520351	Metabolite levels (Dihydroxy docosatrienoic acid)	Miscellaneous	1	N	1	N	5.39794
chr1	94921652	94921653	rs860873	Stearic acid (18:0) levels	Serum_metabolites	1	N	0	N	13.699
chr1	95020269	95020270	rs2391388	Palmitic acid (16:0) levels	Serum_metabolites	1	N	0	N	10.5229
chr1	95050081	95050082	rs6675668	Stearic acid (18:0) levels	Serum_metabolites	1	N	0	N	17.699
chr1	95083980	95083981	rs9437689	Phospholipid levels (plasma)	Serum_metabolites	1	N	1	N	7.30103
chr1	95226754	95226755	rs1414896	Non-alcoholic fatty liver disease histology (AST)	kidney, lung, or liver	1	N	1	N	5.69897
chr1	95231973	95231974	rs6671200	Stearic acid (18:0) levels	Serum_metabolites	1	N	0	N	14.699
chr1	95456141	95456142	rs2391672	Schizophrenia	Neurological_behavioral	4	Y	1	N	6.69897
chr1	95559990	95559991	rs1396626	Diabetic kidney disease	Immune_System	9	Y	1	N	5.52288
chr1	95624175	95624176	rs1858111	Motion sickness	Miscellaneous	1	N	1	N	13.3979
chr1	95680412	95680413	rs6693882	Pain	Neurological_behavioral	1	N	1	N	5.69897
chr1	95736887	95736888	rs12134151	Educational attainment (years of education)	Neurological_behavioral	1	N	1	N	8
chr1	95789509	95789510	rs9285624	Verbal declarative memory	Aging	3	Y	2	Y	5.04576
chr1	95810642	95810643	rs10747472	Body mass index	Quantitative_traits	6	Y	10	Y	5.09691
chr1	95810642	95810643	rs10747472	Body mass index	Quantitative_traits	6	Y	10	Y	5.22185
chr1	96159941	96159942	rs1222043	Classic bladder exstrophy	Miscellaneous	2	Y	1	N	5.22185
chr1	96246965	96246966	rs498154	Schizophrenia	Neurological_behavioral	4	Y	1	N	5.04576
chr1	96427444	96427445	rs11165623	Hip circumference	Quantitative_traits	2	Y	12	Y	9.52288
chr1	96427444	96427445	rs11165623	Hip circumference	Quantitative_traits	2	Y	12	Y	6.09691
chr1	96427444	96427445	rs11165623	Waist circumference	Quantitative_traits	2	Y	12	Y	5.22185
chr1	96427444	96427445	rs11165623	Waist circumference	Quantitative_traits	2	Y	12	Y	8.30103
chr1	96458541	96458542	rs11165643	BMI (adjusted for smoking behaviour)	Quantitative_traits	13	Y	7	Y	7.52288
chr1	96458541	96458542	rs11165643	BMI (adjusted for smoking behaviour)	Quantitative_traits	13	Y	7	Y	6
chr1	96458541	96458542	rs11165643	Body mass index	Quantitative_traits	6	Y	10	Y	6.39794
chr1	96458541	96458542	rs11165643	Body mass index	Quantitative_traits	6	Y	10	Y	8.22185
chr1	96458541	96458542	rs11165643	Body mass index	Quantitative_traits	6	Y	10	Y	11.699
chr1	96458541	96458542	rs11165643	Body mass index	Quantitative_traits	6	Y	10	Y	13
chr1	96458541	96458542	rs11165643	Body mass index (joint analysis main effects and smoking interaction)	Quantitative_traits	13	Y	7	Y	6
chr1	96478438	96478439	rs1973993	Weight	Quantitative_traits	2	Y	2	Y	6
chr1	96479241	96479242	rs1555543	Body mass index	Quantitative_traits	1	N	1	N	9.39794
chr1	96571527	96571528	rs10783050	Body mass index	Quantitative_traits	2	Y	2	Y	5.39794
chr1	96582508	96582509	chr1:96582508	Dementia and core Alzheimer's disease neuropathologic changes	Neurological_behavioral/autoimmune	2	Y	1	N	5.04576
chr1	96648359	96648360	rs12071951	Schizophrenia	Neurological_behavioral	2	Y	2	Y	6.30103
chr1	96655051	96655052	rs139283246	Schizophrenia	Neurological_behavioral	4	Y	1	N	5.04576
chr1	96698787	96698788	rs7544736	Schizophrenia	Neurological_behavioral	2	Y	2	Y	6.22185
chr1	96910288	96910289	rs76620758	3-hydroxy-1-methylpropylmercapturic acid levels in smokers	Serum_metabolites	5	Y	1	N	5.69897
chr1	96976673	96976674	rs3002271	Body mass index	Quantitative_traits	6	Y	10	Y	5.69897
chr1	96976673	96976674	rs3002271	Body mass index	Quantitative_traits	6	Y	10	Y	5.39794
chr1	97354111	97354112	rs11165846	Platelet count	Hematological_parameters	1	N	1	N	5.04576
chr1	97368969	97368970	rs76869799	Schizophrenia	Neurological_behavioral	4	Y	1	N	7
chr1	97909892	97909893	rs11165924	Menarche (age at onset)	Quantitative_traits	1	N	1	N	8.69897
chr1	97930325	97930326	rs4378243	Educational attainment (years of education)	Neurological_behavioral	1	N	1	N	9
chr1	98006146	98006147	rs77177281	PR interval in Tripanosoma cruzi seropositivity	Cardiovascular	1	N	1	N	5.69897
chr1	98036428	98036429	rs1702294	Schizophrenia	Neurological_behavioral	5	Y	2	Y	18.5229
chr1	98037378	98037379	rs1625579	Autism spectrum disorder, attention deficit-hyperactivity disorder, bipolar disorder, major depressive disorder, and schizophrenia (combined)	Neurological_behavioral	8	Y	1	N	10.699
chr1	98037378	98037379	rs1625579	Schizophrenia	Neurological_behavioral	2	Y	2	Y	10.699
chr1	98046571	98046572	rs2660304	Schizophrenia	Neurological_behavioral	4	Y	1	N	17
chr1	98087276	98087277	rs1198588	Schizophrenia	Neurological_behavioral	4	Y	5	Y	11.699
chr1	98087276	98087277	rs1198588	Schizophrenia	Neurological_behavioral	2	Y	2	Y	6.30103
chr1	98096704	98096705	rs1198575	Educational attainment	Neurological_behavioral	1	N	1	N	5.69897
chr1	98106826	98106827	rs17372140	Educational attainment (years of education)	Neurological_behavioral	1	N	1	N	8.04576
chr1	98170643	98170644	rs72737855	Facial morphology (factor 22)	Quantitative_traits	1	N	1	N	6.52288
chr1	98222135	98222136	rs12129731	Schizophrenia	Neurological_behavioral	4	Y	1	N	5.22185
chr1	98286625	98286626	rs112655778	Methadone dose in opioid dependence	Drug_metabolism	2	Y	1	N	5.52288
chr1	98301098	98301099	rs145629202	Methadone dose in opioid dependence	Drug_metabolism	2	Y	1	N	5.69897
chr1	98449079	98449080	rs957984	Gait speed in old age	Quantitative_traits	1	N	1	N	5.22185
chr1	98597446	98597447	rs115578460	Night sleep phenotypes	Quantitative_traits	1	N	1	N	7
chr1	98711697	98711698	rs9727115	Proinsulin levels	Quantitative_traits	1	N	1	N	6.69897
chr1	98777788	98777789	chr1:98777788	Copper levels	Drug_metabolism	1	N	1	N	7
chr1	98809579	98809580	rs11581859	Response to cognitive-behavioural therapy in anxiety disorder	Neurological_behavioral	2	Y	1	N	5.04576
chr1	98883280	98883281	rs11166135	Dental caries	Miscellaneous	1	N	1	N	6
chr1	98920737	98920738	rs1571500	Dental caries	Miscellaneous	2	Y	1	N	5.69897
chr1	98954812	98954813	rs309064	Blood pressure (anthropometric measures interaction)	Hematological_parameters	1	N	1	N	5.69897
chr1	98987731	98987732	rs10443196	Obesity-related traits	Quantitative_traits	1	N	1	N	5.04576
chr1	98997654	98997655	rs79746559	Night sleep phenotypes	Quantitative_traits	1	N	1	N	6.09691
chr1	99058491	99058492	rs10747502	Myopia (pathological)	Miscellaneous	2	Y	0	N	9
chr1	99058491	99058492	rs10747502	Obesity-related traits	Miscellaneous	1	N	1	N	6.30103
chr1	99123823	99123824	rs303386	Adverse response to chemotherapy (neutropenia/leucopenia) (all topoisomerase inhibitors)	Drug_metabolism	2	Y	1	N	5.39794
chr1	99123823	99123824	rs303386	Adverse response to chemotherapy (neutropenia/leucopenia) (camptothecin)	Drug_metabolism	2	Y	1	N	5.39794
chr1	99192765	99192766	Chr1:99192765	Angiotensin-converting enzyme inhibitor intolerance	Miscellaneous	2	Y	1	N	5.22185
chr1	99242198	99242199	rs143083071	Alzheimer disease and age of onset	Neurological_behavioral/autoimmune	2	Y	1	N	8
chr1	99317401	99317402	rs12743824	Non-alcoholic fatty liver disease histology (other)	kidney, lung, or liver	2	Y	1	N	5.30103
chr1	99463578	99463579	rs111365677	Response to citalopram or escitalopram in depression	Drug_metabolism	2	Y	1	N	7
chr1	99584229	99584230	rs7543130	Aortic root size	Cardiovascular	1	N	1	N	7
chr1	99803435	99803436	rs6689305	White matter integrity (interaction)	Neurological_behavioral	2	Y	1	N	5.04576
chr1	99870421	99870422	rs17121403	Pulmonary function decline	Kidney, lung, or liver	2	Y	2	Y	5.1549
chr1	99896369	99896370	rs2230307	Carotid intima media thickness	Cardiovascular	1	N	1	N	6.39794
chr1	100281785	100281786	rs143453921	Interferon gamma-induced protein 10 levels	Serum_metabolites	1	N	1	N	5.30103
chr1	100612063	100612064	chr1:100612063	Facial depth	Quantitative_traits	1	N	1	N	6.69897
chr1	100865980	100865981	rs12048904	Multiple sclerosis	Neurological_behavioral/autoimmune	2	Y	2	Y	7.39794
chr1	100865980	100865981	rs12048904	Multiple sclerosis	Neurological_behavioral/autoimmune	2	Y	2	Y	7.39794
chr1	100941963	100941964	rs11581062	Multiple sclerosis	Neurological_behavioral/autoimmune	2	Y	2	Y	9.52288
chr1	101000498	101000499	rs11583043	Inflammatory bowel disease	Immune_System	2	Y	8	Y	5.69897
chr1	101000498	101000499	rs11583043	Ulcerative colitis	Immune_System	2	Y	8	Y	7.22185
chr1	101075443	101075444	rs17450029	QT interval (drug interaction)	Cardiovascular	1	N	1	N	5.52288
chr1	101086370	101086371	rs17410015	Response to antipsychotic treatment	Drug_metabolism	3	Y	1	N	5.69897
chr1	101155890	101155891	rs7534824	Refractive astigmatism	Miscellaneous	8	Y	1	N	6.04576
chr1	101414449	101414450	rs2338971	Parkinson's disease	Neurological_behavioral	3	Y	3	Y	9.30103
chr1	101414449	101414450	rs2338971	Parkinson's disease	Neurological_behavioral	3	Y	3	Y	9.39794
chr1	101472921	101472922	rs1948368	Bipolar disorder	Neurological_behavioral	2	Y	1	N	5.22185
chr1	101564286	101564287	rs1688589	Plasma omega-6 polyunsaturated fatty acid levels (arachidonic acid)	Serum_metabolites	2	Y	1	N	5.69897
chr1	101579551	101579552	chr1:101579551	Estrone/androstenedione ratio in resected early stage-receptor positive breast cancer	Cancer	3	Y	1	N	5.22185
chr1	102111465	102111466	rs11578152	Menarche (age at onset)	Quantitative_traits	1	N	1	N	7.30103
chr1	102260843	102260844	rs17126268	Glomerular filtration rate	kidney, lung, or liver	2	Y	1	N	6.1549
chr1	102494111	102494112	rs11164530	Urate levels (BMI interaction)	Serum_metabolites	2	Y	1	N	5.69897
chr1	102501594	102501595	rs12752401	Resistance to antihypertensive treatment in hypertension	Cardiovascular	6	Y	1	N	5.09691
chr1	102574918	102574919	rs1517426	Gut microbiome composition (summer and winter)	Miscellaneous	1	N	1	N	6
chr1	102668353	102668354	rs10874639	Protein quantitative trait loci	Quantitative_traits	1	N	1	N	5.52288
chr1	102682275	102682276	rs1823549	Systemic juvenile idiopathic arthritis	Radiographic_parameters	8	Y	1	N	6.52288
chr1	102737551	102737552	rs1376359	QRS duration in Tripanosoma cruzi seropositivity	Cardiovascular	1	N	1	N	5.04576
chr1	102914362	102914363	rs3753841	Glaucoma (primary angle closure)	Cancer	6	Y	8	Y	9.04576
chr1	102914362	102914363	rs3753841	Glaucoma (primary angle closure)	Cancer	6	Y	12	Y	23
chr1	102914362	102914363	rs3753841	Glaucoma (primary angle closure)	Cancer	6	Y	12	Y	20.3979
chr1	102993981	102993982	rs11809524	Bone mineral density	Quantitative_traits	1	N	1	N	5.04576
chr1	103477009	103477010	rs7524694	Obesity-related traits	Quantitative_traits	1	N	1	N	5.1549
chr1	104056319	104056320	rs3934285	Obesity-related traits	Quantitative_traits	1	N	1	N	5.69897
chr1	104056319	104056320	rs3934285	Obesity-related traits	Quantitative_traits	1	N	1	N	5.69897
chr1	104056319	104056320	rs3934285	Obesity-related traits	Quantitative_traits	1	N	1	N	5.69897
chr1	104310116	104310117	rs10881542	Glaucoma (primary angle closure)	Cancer	6	Y	8	Y	5.69897
chr1	104912880	104912881	rs138897663	Post bronchodilator FEV1	Kidney, lung, or liver	3	Y	1	N	6.1549
chr1	104912880	104912881	rs138897663	Post bronchodilator FEV1/FVC ratio	Kidney, lung, or liver	3	Y	1	N	5.52288
chr1	104928578	104928579	rs150884133	Post bronchodilator FEV1	Kidney, lung, or liver	3	Y	1	N	6.52288
chr1	104928578	104928579	rs150884133	Post bronchodilator FEV1/FVC ratio	Kidney, lung, or liver	3	Y	1	N	5.69897
chr1	104934188	104934189	rs137917644	Post bronchodilator FEV1	Kidney, lung, or liver	3	Y	1	N	6.69897
chr1	104934188	104934189	rs137917644	Post bronchodilator FEV1/FVC ratio	Kidney, lung, or liver	3	Y	1	N	6
chr1	104934232	104934233	rs187464554	Post bronchodilator FEV1	Kidney, lung, or liver	3	Y	1	N	6.69897
chr1	104934232	104934233	rs187464554	Post bronchodilator FEV1/FVC ratio	Kidney, lung, or liver	3	Y	1	N	6
chr1	104948564	104948565	rs187226391	Post bronchodilator FEV1	Kidney, lung, or liver	3	Y	1	N	6.69897
chr1	104948564	104948565	rs187226391	Post bronchodilator FEV1/FVC ratio	Kidney, lung, or liver	3	Y	1	N	6
chr1	105566303	105566304	rs1400087	Midgestational circulating levels of PCBs (fetal genetic effect)	Drug_metabolism	1	N	1	N	7
chr1	105573092	105573093	rs6660284	Midgestational circulating levels of PCBs (fetal genetic effect)	Drug_metabolism	1	N	1	N	6.1549
chr1	105796863	105796864	rs1163518	Hepatocyte growth factor levels	kidney, lung, or liver	1	N	1	N	5.1549
chr1	105887665	105887666	rs11184708	Waist-to-hip circumference ratio (interaction)	Quantitative_traits	2	Y	1	N	5.69897
chr1	106098321	106098322	rs12408810	Obesity (early onset extreme)	Quantitative_traits	2	Y	2	Y	5.04576
chr1	106293321	106293322	rs1330225	Blood pressure measurement (low sodium intervention)	Hematological_parameters	1	N	1	N	8
chr1	106293321	106293322	rs1330225	Blood pressure measurement (low sodium intervention)	Hematological_parameters	1	N	1	N	8.1549
chr1	106735127	106735128	chr1:106735127	Parental extreme longevity (95 years and older)	Aging	2	Y	1	N	6.1549
chr1	106793114	106793115	rs112359326	Interleukin-18 levels	Serum_metabolites	1	N	1	N	5.39794
chr1	106793679	106793680	rs12097821	Non-obstructive azoospermia	Miscellaneous	2	Y	2	Y	9.22185
chr1	106887973	106887974	rs17440619	Dysphagia	Miscellaneous	2	Y	1	N	5.69897
chr1	106889954	106889955	rs12726652	Response to antipsychotic treatment in schizophrenia (working memory)	Drug_metabolism	3	Y	1	N	6.30103
chr1	106920808	106920809	rs115579450	Facial morphology (factor 20)	Quantitative_traits	1	N	1	N	5.69897
chr1	106921021	106921022	rs12125971	Intelligence	Neurological_behavioral	1	N	1	N	5.1549
chr1	107003753	107003754	rs17496332	Sex hormone-binding globulin levels	Hematological_parameters	1	N	1	N	11
chr1	107003753	107003754	rs17496332	Sex hormone-binding globulin levels	Hematological_parameters	1	N	1	N	6.69897
chr1	107035210	107035211	rs4118325	AIDS	Viral_disease	2	Y	1	N	6.22185
chr1	107074019	107074020	rs9435341	Facial morphology (factor 21, depth of nasal alae)	Quantitative_traits	1	N	1	N	6.09691
chr1	107288236	107288237	rs10494067	Anorexia nervosa	Neurological_behavioral	2	Y	1	N	5.22185
chr1	107549757	107549758	chr1:107549757	Neurofibrillary tangles	Neurological_behavioral	1	N	1	N	5.30103
chr1	107638974	107638975	rs10881475	Response to cognitive-behavioural therapy in anxiety disorder	Neurological_behavioral	2	Y	1	N	5.69897
chr1	107646236	107646237	rs17019602	IgA nephropathy	Immune_System	4	Y	4	Y	6.09691
chr1	107646236	107646237	rs17019602	IgA nephropathy	Immune_System	4	Y	4	Y	8.1549
chr1	107668383	107668384	rs7541272	Lung function (FEV1) in asthma (dust mite allergen exposure interaction)	kidney, lung, or liver	1	N	2	Y	5.39794
chr1	107701216	107701217	rs12025398	Plasma omega-3 polyunsaturated fatty acid levels (docosahexaenoic acid)	Serum_metabolites	2	Y	1	N	6.30103
chr1	107701229	107701230	rs12043814	Plasma omega-3 polyunsaturated fatty acid levels (docosahexaenoic acid)	Serum_metabolites	2	Y	1	N	6.39794
chr1	107760300	107760301	rs12142335	Adverse response to chemotherapy (neutropenia/leucopenia) (cisplatin)	Drug_metabolism	2	Y	1	N	5.09691
chr1	107779913	107779914	rs7521681	Asthma and hay fever	Immune_System	2	Y	2	Y	6.1549
chr1	107781261	107781262	rs17556028	Night sleep phenotypes	Quantitative_traits	1	N	1	N	5.39794
chr1	107800465	107800466	rs7537605	Hashimoto thyroiditis versus Graves' disease	Immune_System	2	Y	2	Y	7.39794
chr1	107814198	107814199	rs12126655	Plasma thyroid-stimulating hormone levels	Serum_metabolites	1	N	1	N	7.69897
chr1	107823394	107823395	rs4915077	Hypothyroidism	Miscellaneous	2	Y	1	N	9.09691
chr1	108041481	108041482	rs12409794	Post bronchodilator FEV1	Kidney, lung, or liver	3	Y	1	N	7.1549
chr1	108041481	108041482	rs12409794	Post bronchodilator FEV1/FVC ratio	Kidney, lung, or liver	3	Y	1	N	5.39794
chr1	108044836	108044837	rs4423038	Post bronchodilator FEV1	Kidney, lung, or liver	3	Y	1	N	5.69897
chr1	108052820	108052821	rs1113500	Growth-regulated protein alpha levels	Miscellaneous	1	N	1	N	5.69897
chr1	108058660	108058661	rs12121801	Post bronchodilator FEV1	Kidney, lung, or liver	3	Y	1	N	5.30103
chr1	108130783	108130784	rs2000260	Eosinophilic esophagitis	Immune_System	2	Y	1	N	6.1549
chr1	108549076	108549077	rs72693495	Interleukin-12p70 levels	Serum_metabolites	1	N	1	N	5.1549
chr1	108850215	108850216	rs1277203	Adverse response to chemotherapy (neutropenia/leucopenia) (carboplatin)	Drug_metabolism	2	Y	1	N	5.04576
chr1	108875057	108875058	rs7523050	Fat distribution (HIV)	Immune_System	1	N	1	N	5.30103
chr1	108875057	108875058	rs7523050	Fat distribution (HIV)	Immune_System	1	N	1	N	6
chr1	108875057	108875058	rs7523050	Fat distribution (HIV)	Immune_System	1	N	1	N	5.39794
chr1	108887438	108887439	rs78695355	Fibroblast growth factor basic levels	Hematological_parameters	1	N	1	N	5.04576
chr1	109165601	109165602	rs60481745	Response to radiotherapy in prostate cancer (overall toxicity)	Drug_metabolism	1	N	1	N	5.39794
chr1	109167885	109167886	rs61797053	Airway imaging phenotypes	Viral_disease	4	Y	1	N	5.69897
chr1	109264661	109264662	rs6657811	HDL cholesterol	Serum_metabolites	1	N	1	N	8.69897
chr1	109274570	109274571	rs7528419	Cholesterol, total	Cardiovascular	1	N	4	Y	26.0458
chr1	109274570	109274571	rs7528419	Coronary artery disease	Cardiovascular	12	Y	1	N	22.699
chr1	109274570	109274571	rs7528419	Lipoprotein-associated phospholipase A2 activity and mass	Serum_metabolites	2	Y	1	N	17
chr1	109274570	109274571	rs7528419	Myocardial infarction	Cardiovascular	12	Y	1	N	15
chr1	109274968	109274969	rs12740374	Cholesterol, total	Serum_metabolites	1	N	1	N	21.0969
chr1	109274968	109274969	rs12740374	LDL cholesterol	Serum_metabolites	1	N	1	N	41.699
chr1	109274968	109274969	rs12740374	LDL cholesterol	Serum_metabolites	1	N	1	N	28.0458
chr1	109274968	109274969	rs12740374	Lipoprotein-associated phospholipase A2 activity and mass	Serum_metabolites	1	N	1	N	21.699
chr1	109275216	109275217	rs660240	Cardiovascular disease risk factors	Cardiovascular	1	N	1	N	21.699
chr1	109275216	109275217	rs660240	LDL cholesterol	Serum_metabolites	1	N	2	Y	26
chr1	109275216	109275217	rs660240	LDL cholesterol	Serum_metabolites	1	N	4	Y	28
chr1	109275684	109275685	rs629301	Age-related disease endophenotypes	Aging	1	N	1	N	50.699
chr1	109275684	109275685	rs629301	Age-related diseases, mortality and associated endophenotypes	Aging	1	N	1	N	49
chr1	109275684	109275685	rs629301	C-reactive protein levels or total cholesterol levels (pleiotropy)	Cardiovascular	2	Y	1	N	131.222
chr1	109275684	109275685	rs629301	Cholesterol, total	Serum_metabolites	1	N	1	N	130.222
chr1	109275684	109275685	rs629301	Cholesterol, total	Serum_metabolites	1	N	1	N	169.699
chr1	109275684	109275685	rs629301	LDL cholesterol	Serum_metabolites	1	N	1	N	170
chr1	109275684	109275685	rs629301	LDL cholesterol	Serum_metabolites	1	N	1	N	240.301
chr1	109275908	109275909	rs646776	Blood protein levels	Cardiovascular	1	N	2	Y	10.699
chr1	109275908	109275909	rs646776	Blood protein levels	Cardiovascular	1	N	2	Y	9.30103
chr1	109275908	109275909	rs646776	Blood protein levels	Cardiovascular	1	N	2	Y	52
chr1	109275908	109275909	rs646776	C-reactive protein levels or HDL-cholesterol levels (pleiotropy)	Cardiovascular	2	Y	1	N	8.52288
chr1	109275908	109275909	rs646776	C-reactive protein levels or LDL-cholesterol levels (pleiotropy)	Cardiovascular	2	Y	1	N	169.398
chr1	109275908	109275909	rs646776	Cholesterol, total	Drug_metabolism	2	Y	1	N	21.0458
chr1	109275908	109275909	rs646776	Cholesterol, total	Hematological_parameters	1	N	1	N	63.699
chr1	109275908	109275909	rs646776	Coronary artery disease	Hematological_parameters	2	Y	2	Y	10.0969
chr1	109275908	109275909	rs646776	Coronary heart disease	Hematological_parameters	4	Y	4	Y	9.22185
chr1	109275908	109275909	rs646776	LDL cholesterol	Serum_metabolites	1	N	1	N	11.699
chr1	109275908	109275909	rs646776	LDL cholesterol	Serum_metabolites	2	Y	1	N	22.0969
chr1	109275908	109275909	rs646776	LDL cholesterol	Serum_metabolites	1	N	1	N	28.5229
chr1	109275908	109275909	rs646776	LDL cholesterol	Serum_metabolites	1	N	1	N	90.699
chr1	109275908	109275909	rs646776	Lipid metabolism phenotypes	Serum_metabolites	1	N	2	Y	52.699
chr1	109275908	109275909	rs646776	Lipid metabolism phenotypes	Serum_metabolites	1	N	2	Y	38.3979
chr1	109275908	109275909	rs646776	Lipid metabolism phenotypes	Serum_metabolites	1	N	2	Y	19.699
chr1	109275908	109275909	rs646776	Lipid metabolism phenotypes	Serum_metabolites	1	N	2	Y	26.699
chr1	109275908	109275909	rs646776	Myocardial infarction (early onset)	Cardiovascular	2	Y	2	Y	11.0969
chr1	109275908	109275909	rs646776	Progranulin levels	Serum_metabolites	1	N	1	N	29.699
chr1	109275908	109275909	rs646776	Response to statin therapy	Serum_metabolites	1	N	1	N	5.39794
chr1	109276674	109276675	rs3902354	Cholesterol, total	Serum_metabolites	1	N	2	Y	8
chr1	109278889	109278890	rs602633	Abdominal aortic aneurysm	Cardiovascular	2	Y	4	Y	8.1549
chr1	109278889	109278890	rs602633	Coronary artery disease	Cardiovascular	2	Y	1	N	8
chr1	109279544	109279545	rs599839	Coronary artery disease or ischemic stroke	Serum_metabolites	3	Y	1	N	8
chr1	109279544	109279545	rs599839	Coronary artery disease or large artery stroke	Cardiovascular	3	Y	1	N	16.0969
chr1	109279544	109279545	rs599839	Coronary heart disease	Cardiovascular	2	Y	2	Y	8.39794
chr1	109279544	109279545	rs599839	Coronary heart disease	Cardiovascular	2	Y	1	N	9.52288
chr1	109279544	109279545	rs599839	LDL cholesterol	Cardiovascular	1	N	2	Y	7
chr1	109279544	109279545	rs599839	LDL cholesterol	Serum_metabolites	1	N	1	N	33
chr1	109279544	109279545	rs599839	LDL cholesterol	Serum_metabolites	1	N	1	N	32.2218
chr1	109279544	109279545	rs599839	LDL cholesterol levels	Serum_metabolites	1	N	1	N	18.699
chr1	109279544	109279545	rs599839	LDL cholesterol levels	Serum_metabolites	2	Y	1	N	288.398
chr1	109279544	109279545	rs599839	LDL cholesterol levels	Serum_metabolites	2	Y	1	N	30.699
chr1	109279544	109279545	rs599839	Lipoprotein-associated phospholipase A2 activity and mass	Serum_metabolites	1	N	1	N	14.5229
chr1	109279544	109279545	rs599839	Metabolite levels	Serum_metabolites	1	N	1	N	18.699
chr1	109279544	109279545	rs599839	Total cholesterol levels	Serum_metabolites	1	N	1	N	16.699
chr1	109279544	109279545	rs599839	Total cholesterol levels	Serum_metabolites	2	Y	1	N	203.699
chr1	109279544	109279545	rs599839	Total cholesterol levels	Serum_metabolites	2	Y	1	N	25.1549
chr1	109348511	109348512	rs10127790	Glomerular filtration rate (creatinine)	kidney, lung, or liver	1	N	0	N	8.09691
chr1	109457216	109457217	rs1933182	Chronic kidney disease	kidney, lung, or liver	1	N	1	N	7
chr1	109471548	109471549	rs12136063	Glomerular filtration rate (creatinine)	kidney, lung, or liver	1	N	3	Y	7.30103
chr1	109488566	109488567	rs12049330	Major depressive disorder	Neurological_behavioral	2	Y	1	N	5.22185
chr1	109498058	109498059	rs2297797	Cognitive function	Neurological_behavioral	1	N	1	N	6.09691
chr1	109499822	109499823	rs1043274	Obesity-related traits	Quantitative_traits	1	N	1	N	5.04576
chr1	109540264	109540265	rs7550711	Childhood body mass index	Quantitative_traits	1	N	1	N	7.30103
chr1	109540264	109540265	rs7550711	Childhood body mass index	Quantitative_traits	1	N	1	N	7.30103
chr1	109540264	109540265	rs7550711	Stearic acid (18:0) levels	Serum_metabolites	1	N	0	N	5.30103
chr1	109540264	109540265	rs7550711	Waist circumference	Quantitative_traits	2	Y	12	Y	8.52288
chr1	109540264	109540265	rs7550711	Waist circumference	Quantitative_traits	2	Y	12	Y	9
chr1	109577110	109577111	rs6537837	Major depressive disorder	Neurological_behavioral	2	Y	1	N	6
chr1	109604699	109604700	rs17024258	Obesity	Quantitative_traits	5	Y	5	Y	11.0458
chr1	109612066	109612067	rs17024393	BMI (adjusted for smoking behaviour)	Quantitative_traits	13	Y	7	Y	8.09691
chr1	109612066	109612067	rs17024393	BMI (adjusted for smoking behaviour)	Quantitative_traits	13	Y	7	Y	12.301
chr1	109612066	109612067	rs17024393	BMI (adjusted for smoking behaviour)	Quantitative_traits	13	Y	7	Y	5.52288
chr1	109612066	109612067	rs17024393	BMI in non-smokers	Quantitative_traits	13	Y	7	Y	9
chr1	109612066	109612067	rs17024393	BMI in non-smokers	Quantitative_traits	13	Y	7	Y	5.39794
chr1	109612066	109612067	rs17024393	Body mass index	Quantitative_traits	6	Y	10	Y	12.699
chr1	109612066	109612067	rs17024393	Body mass index	Quantitative_traits	6	Y	10	Y	6.69897
chr1	109612066	109612067	rs17024393	Body mass index	Quantitative_traits	6	Y	10	Y	9.39794
chr1	109612066	109612067	rs17024393	Body mass index	Quantitative_traits	6	Y	10	Y	13.1549
chr1	109612066	109612067	rs17024393	Body mass index (joint analysis main effects and smoking interaction)	Quantitative_traits	13	Y	7	Y	10.699
chr1	109612066	109612067	rs17024393	Body mass index (joint analysis main effects and smoking interaction)	Quantitative_traits	13	Y	7	Y	6.69897
chr1	109612066	109612067	rs17024393	Childhood body mass index	Quantitative_traits	1	N	1	N	7.52288
chr1	109612066	109612067	rs17024393	Hip circumference	Quantitative_traits	2	Y	12	Y	9.52288
chr1	109612066	109612067	rs17024393	Hip circumference	Quantitative_traits	2	Y	12	Y	9.69897
chr1	109676139	109676140	rs619686	Eye morphology	Quantitative_traits	1	N	1	N	7.30103
chr1	109757069	109757070	rs11102001	Fibrinogen levels (smoking status, alcohol consumption or body mass index interaction)	Hematological_parameters	1	N	1	N	6.1549
chr1	109809855	109809856	rs10494112	Paget's disease	Radiographic_parameters	2	Y	2	Y	34.1549
chr1	109818306	109818307	Chr1:109818306	Cholesterol, total	Serum_metabolites	4	Y	4	Y	80.5229
chr1	109818306	109818307	Chr1:109818306	LDL cholesterol	Serum_metabolites	4	Y	4	Y	87.699
chr1	109823461	109823462	rs484959	Paget's disease	Radiographic_parameters	2	Y	2	Y	23.301
chr1	109862649	109862650	rs6537883	Sensory disturbances after bilateral sagittal split ramus osteotomy	Neurological_behavioral	1	N	1	N	5.52288
chr1	109896858	109896859	rs333960	Obesity-related traits	Quantitative_traits	1	N	1	N	6.69897
chr1	109995242	109995243	rs11588387	Alzheimer disease and age of onset	Neurological_behavioral/autoimmune	2	Y	1	N	6
chr1	110076108	110076109	rs1466788	Blood metabolite levels	Serum_metabolites	1	N	1	N	15.5229
chr1	110102705	110102706	rs17025426	Visceral adipose tissue/subcutaneous adipose tissue ratio	Quantitative_traits	2	Y	1	N	5.69897
chr1	110110258	110110259	rs514341	Alcohol dependence (age at onset)	Neurological_behavioral	2	Y	1	N	5.22185
chr1	110227601	110227602	rs958798	Gut microbiota (functional units)	Miscellaneous	1	N	1	N	7.69897
chr1	110227601	110227602	rs958798	Self-rated health	Neurological_behavioral	1	N	1	N	6.39794
chr1	110235437	110235438	rs17358800	Oropharynx cancer	cancer	4	Y	1	N	6
chr1	110479338	110479339	rs4839421	Response to bupropion in depression	Drug_metabolism	2	Y	1	N	6.30103
chr1	110491187	110491188	rs4839431	Immune reponse to smallpox (secreted IFN-alpha)	Immune_System	2	Y	1	N	6.69897
chr1	110612973	110612974	rs4839542	Nonsyndromic cleft lip with cleft palate	Miscellaneous	2	Y	2	Y	5.1549
chr1	110695063	110695064	rs12061304	Panic disorder	Neurological_behavioral	2	Y	1	N	6
chr1	110716148	110716149	rs343604	Acute lymphoblastic leukemia (childhood)	Cancer	2	Y	3	Y	6
chr1	110814219	110814220	rs1389724	Schizophrenia	Neurological_behavioral	4	Y	1	N	5.39794
chr1	110875293	110875294	rs2885805	Cytomegalovirus antibody response	Viral_disease	2	Y	1	N	5.30103
chr1	110921002	110921003	rs12567355	Obesity-related traits	Quantitative_traits	1	N	1	N	5.04576
chr1	111141654	111141655	rs1335645	Liver enzyme levels (gamma-glutamyl transferase)	Kidney, lung, or liver	2	Y	1	N	8.1549
chr1	111294513	111294514	rs7411387	Interferon alpha levels in systemic lupus erythematosus	Immune_System	2	Y	2	Y	5.52288
chr1	111350283	111350284	rs3820443	Late-onset Alzheimer's disease	Neurological_behavioral	2	Y	0	N	6
chr1	111404336	111404337	rs1539581	Cerebrospinal fluid t-tau:AB1-42 ratio	Neurological_behavioral	5	Y	1	N	7.69897
chr1	111419634	111419635	rs17027633	Cerebrospinal fluid t-tau:AB1-42 ratio	Neurological_behavioral	5	Y	1	N	7.52288
chr1	111565047	111565048	rs10776733	Obesity-related traits	Quantitative_traits	1	N	1	N	5.1549
chr1	111565047	111565048	rs10776733	Obesity-related traits	Quantitative_traits	1	N	1	N	5.1549
chr1	111565047	111565048	rs10776733	Obesity-related traits	Quantitative_traits	1	N	1	N	5.1549
chr1	111649500	111649501	rs494453	Osteoporosis-related phenotypes	Radiographic_parameters	2	Y	2	Y	7.39794
chr1	111730863	111730864	rs1546924	Body mass index	Quantitative_traits	6	Y	10	Y	5.30103
chr1	111849738	111849739	rs12044963	Atrial fibrillation	Cardiovascular	2	Y	4	Y	14.3979
chr1	111849738	111849739	rs12044963	Immune reponse to smallpox (secreted IFN-alpha)	Immune_System	2	Y	1	N	9.04576
chr1	111870400	111870401	rs597205	Gut microbiota (bacterial taxa)	Miscellaneous	1	N	1	N	8.09691
chr1	111873741	111873742	rs2788612	Response to radiotherapy in cancer (late toxicity)	Drug_metabolism	2	Y	3	Y	15.2218
chr1	111894722	111894723	rs2798334	P wave duration	Cardiovascular	1	N	1	N	10.0969
chr1	111894722	111894723	rs2798334	Visceral adipose tissue adjusted for BMI	Quantitative_traits	2	Y	1	N	6
chr1	111921754	111921755	rs17029069	Cardiac repolarization	Cardiovascular	1	N	1	N	5.09691
chr1	112068273	112068274	rs12143327	Diisocyanate-induced asthma	Miscellaneous	2	Y	1	N	7.30103
chr1	112313948	112313949	rs7555668	Cognitive performance	Neurological_behavioral	5	Y	1	N	5.52288
chr1	112503773	112503774	rs351365	Pancreatic cancer	cancer	2	Y	2	Y	6.1549
chr1	112526100	112526101	rs114685215	Cerebral amyloid deposition in APOEe4 non-carriers (PET imaging)	Neurological_behavioral	1	N	1	N	6.69897
chr1	112646431	112646432	rs10745332	Diastolic blood pressure	Cardiovascular	1	N	1	N	7.09691
chr1	112646431	112646432	rs10745332	Hypertension	Cardiovascular	2	Y	2	Y	8.52288
chr1	112646431	112646432	rs10745332	Systolic blood pressure	Hematological_parameters	1	N	1	N	8.52288
chr1	112648185	112648186	rs17030613	Blood pressure	Hematological_parameters	1	N	1	N	5.09691
chr1	112648185	112648186	rs17030613	Blood pressure	Hematological_parameters	1	N	1	N	8
chr1	112648185	112648186	rs17030613	Diastolic blood pressure	Hematological_parameters	3	Y	4	Y	7.1549
chr1	112648185	112648186	rs17030613	Diastolic blood pressure	Hematological_parameters	3	Y	4	Y	6.22185
chr1	112659949	112659950	rs12120956	Height	Quantitative_traits	1	N	1	N	11.699
chr1	112673921	112673922	rs2932538	Blood pressure	Cardiovascular	1	N	1	N	5.09691
chr1	112673921	112673922	rs2932538	Diastolic blood pressure	Cardiovascular	1	N	1	N	9
chr1	112673921	112673922	rs2932538	Hypertension	Hematological_parameters	1	N	1	N	6.52288
chr1	112673921	112673922	rs2932538	Systolic blood pressure	Hematological_parameters	1	N	1	N	9
chr1	112694059	112694060	rs3748656	Hip circumference adjusted for BMI	Quantitative_traits	2	Y	12	Y	8.22185
chr1	112694059	112694060	rs3748656	Hip circumference adjusted for BMI	Quantitative_traits	2	Y	12	Y	6.04576
chr1	112704108	112704109	rs76570619	Cerebral amyloid deposition in APOEe4 non-carriers (PET imaging)	Neurological_behavioral	1	N	1	N	6.52288
chr1	112706169	112706170	rs12144044	Glomerular filtration rate (creatinine)	kidney, lung, or liver	1	N	0	N	7.52288
chr1	112770941	112770942	rs11590090	Hyperactive-impulsive symptoms	Neurological_behavioral	1	N	1	N	5.52288
chr1	113162547	113162548	rs116705532	Interleukin-4 levels	Serum_metabolites	1	N	1	N	5.69897
chr1	113343976	113343977	chr1:113343976	Cobalt levels	Drug_metabolism	1	N	1	N	5.1549
chr1	113391450	113391451	rs74434895	Cognitive decline rate in late mild cognitive impairment	Neurological_behavioral	2	Y	1	N	6.30103
chr1	113391450	113391451	rs74434895	Cognitive decline rate in late mild cognitive impairment	Neurological_behavioral	2	Y	1	N	6.39794
chr1	113510496	113510497	rs17507884	Cerebrospinal fluid clusterin levels	Neurological_behavioral	2	Y	1	N	6
chr1	113529488	113529489	rs61819372	Cognitive decline rate in late mild cognitive impairment	Neurological_behavioral	2	Y	1	N	6.1549
chr1	113529488	113529489	rs61819372	Cognitive decline rate in late mild cognitive impairment	Neurological_behavioral	2	Y	1	N	6.30103
chr1	113537449	113537450	rs2153977	Type 1 diabetes and autoimmune thyroid diseases	Immune_System	2	Y	2	Y	6.39794
chr1	113542523	113542524	rs17508449	Leprosy	Parasitic or bacterial disease	2	Y	2	Y	5.30103
chr1	113623135	113623136	rs2636006	Crohn's disease	Immune_System	2	Y	1	N	5.39794
chr1	113623939	113623940	rs6669008	Bacteremia	Cardiovascular	2	Y	2	Y	5.30103
chr1	113630788	113630789	rs1230666	Gut microbiota (bacterial taxa)	Immune_System	1	N	1	N	5.30103
chr1	113630788	113630789	rs1230666	Thyroid peroxidase antibody levels	Miscellaneous	1	N	1	N	7.69897
chr1	113683521	113683522	rs61742849	Bulimia nervosa	Neurological_behavioral	2	Y	1	N	5.22185
chr1	113761186	113761187	rs6679677	Antineutrophil cytoplasmic antibody-associated vasculitis	Immune_System	3	Y	3	Y	7.69897
chr1	113761186	113761187	rs6679677	Crohn's disease	Immune_System	2	Y	2	Y	14.699
chr1	113761186	113761187	rs6679677	Hypothyroidism	Immune_System	2	Y	1	N	12.5229
chr1	113761186	113761187	rs6679677	Monokine induced by gamma interferon levels	Immune_System	1	N	1	N	6.04576
chr1	113761186	113761187	rs6679677	Pediatric autoimmune diseases	Immune_System	11	Y	1	N	10.0969
chr1	113761186	113761187	rs6679677	Rheumatoid arthritis	Immune_System	2	Y	2	Y	41.2218
chr1	113761186	113761187	rs6679677	Rheumatoid arthritis	Immune_System	2	Y	1	N	24.2218
chr1	113761186	113761187	rs6679677	Systemic lupus erythematosus	Immune_System	2	Y	1	N	15
chr1	113761186	113761187	rs6679677	Type 1 diabetes	Immune_System	2	Y	1	N	25.301
chr1	113761186	113761187	rs6679677	Type 1 diabetes	Immune_System	2	Y	3	Y	40
chr1	113761186	113761187	rs6679677	Type 1 diabetes	Miscellaneous	2	Y	3	Y	23.0969
chr1	113834946	113834947	rs2476601	Crohn's disease	Immune_System	2	Y	8	Y	16.3979
chr1	113834946	113834947	rs2476601	Crohn's disease	Immune_System	2	Y	3	Y	8
chr1	113834946	113834947	rs2476601	Crohn's disease	Immune_System	2	Y	3	Y	8.39794
chr1	113834946	113834947	rs2476601	Late-onset myasthenia gravis	Immune_System	2	Y	1	N	5.1549
chr1	113834946	113834947	rs2476601	Myasthenia gravis	Immune_System	2	Y	2	Y	9.09691
chr1	113834946	113834947	rs2476601	Rheumatoid arthritis	Immune_System	3	Y	2	Y	8
chr1	113834946	113834947	rs2476601	Rheumatoid arthritis	Immune_System	4	Y	4	Y	169.046
chr1	113834946	113834947	rs2476601	Rheumatoid arthritis	Immune_System	2	Y	2	Y	73.0458
chr1	113834946	113834947	rs2476601	Rheumatoid arthritis	Immune_System	2	Y	2	Y	32.301
chr1	113834946	113834947	rs2476601	Rheumatoid arthritis	Immune_System	2	Y	2	Y	20.699
chr1	113834946	113834947	rs2476601	Rheumatoid arthritis	Immune_System	2	Y	2	Y	10.699
chr1	113834946	113834947	rs2476601	Systemic lupus erythematosus	Immune_System	2	Y	2	Y	28
chr1	113834946	113834947	rs2476601	Systemic lupus erythematosus	Immune_System	4	Y	4	Y	12.0969
chr1	113834946	113834947	rs2476601	Systemic lupus erythematosus or rheumatoid arthritis	Immune_System	3	Y	3	Y	34.699
chr1	113834946	113834947	rs2476601	Type 1 diabetes	Immune_System	3	Y	2	Y	7
chr1	113834946	113834947	rs2476601	Type 1 diabetes	Immune_System	2	Y	1	N	110.699
chr1	113834946	113834947	rs2476601	Type 1 diabetes	Immune_System	2	Y	3	Y	84.0458
chr1	113834946	113834947	rs2476601	Type 1 diabetes	Immune_System	2	Y	3	Y	79.699
chr1	113834946	113834947	rs2476601	Type 1 diabetes and autoimmune thyroid diseases	Immune_System	2	Y	2	Y	19.1549
chr1	113834946	113834947	rs2476601	Vitiligo	Miscellaneous	2	Y	4	Y	7
chr1	113886839	113886840	rs2358994	Type 1 diabetes and autoimmune thyroid diseases	Immune_System	2	Y	2	Y	10.699
chr1	113901972	113901973	rs12079716	Obesity-related traits	Quantitative_traits	1	N	1	N	5.69897
chr1	113905767	113905768	rs11552449	Breast cancer	Cancer	2	Y	2	Y	7.69897
chr1	114064742	114064743	rs79079833	Obesity-related traits	Quantitative_traits	1	N	1	N	5.69897
chr1	114128347	114128348	rs2774307	Breast cancer (prognosis)	Cancer	1	N	1	N	5.09691
chr1	114135326	114135327	rs529989	Illicit drug use	Neurological_behavioral	1	N	1	N	5.22185
chr1	114172962	114172963	rs2774292	Bipolar disorder and schizophrenia	Neurological_behavioral	3	Y	1	N	5.52288
chr1	114405659	114405660	rs6537825	Autism	Neurological_behavioral	3	Y	1	N	7.52288
chr1	114697195	114697196	rs926938	Autism	Neurological_behavioral	3	Y	1	N	7.39794
chr1	115010304	115010305	rs147900370	Red blood cell density in sickle cell anemia	Hematological_parameters	1	N	1	N	5.69897
chr1	115077013	115077014	rs55675132	Schizophrenia	Neurological_behavioral	4	Y	1	N	5.69897
chr1	115113069	115113070	rs12122341	Ischemic stroke (large artery atherosclerosis)	Cardiovascular	6	Y	10	Y	9
chr1	115134562	115134563	rs2078371	Migraine	Neurological_behavioral	2	Y	1	N	23.3979
chr1	115134562	115134563	rs2078371	Migraine without aura	Neurological_behavioral	2	Y	1	N	8.1549
chr1	115135325	115135326	rs12134493	Migraine	Neurological_behavioral	2	Y	1	N	12.699
chr1	115135325	115135326	rs12134493	Migraine	Neurological_behavioral	2	Y	1	N	13.301
chr1	115135325	115135326	rs12134493	Migraine without aura	Neurological_behavioral	2	Y	1	N	7.30103
chr1	115191470	115191471	rs195204	Alcoholism (heaviness of drinking)	Neurological_behavioral	2	Y	1	N	5.04576
chr1	115280766	115280767	rs7523086	Dysmenorrheic pain	Miscellaneous	4	Y	1	N	13.3979
chr1	115281777	115281778	rs7544256	Migraine	Neurological_behavioral	2	Y	1	N	8.04576
chr1	115286557	115286558	rs11466111	Diastolic blood pressure	Hematological_parameters	1	N	1	N	9.30103
chr1	115333024	115333025	rs4332358	Bipolar disorder and schizophrenia	Neurological_behavioral	3	Y	1	N	5.30103
chr1	115378734	115378735	rs7552722	Non-alcoholic fatty liver disease	kidney, lung, or liver	2	Y	2	Y	5.1549
chr1	115415802	115415803	rs145365907	Obstetric antiphospholipid syndrome	Immune_System	2	Y	1	N	5.39794
chr1	115667141	115667142	rs12137699	Gut microbiota (bacterial taxa)	Miscellaneous	1	N	1	N	7.30103
chr1	115768346	115768347	rs4074536	QRS duration	Cardiovascular	3	Y	3	Y	6.1549
chr1	115778212	115778213	rs10923445	QRS duration	Cardiovascular	2	Y	1	N	7.52288
chr1	115778212	115778213	rs10923445	QRS duration	Cardiovascular	2	Y	1	N	8.09691
chr1	115790490	115790491	rs12039739	QRS duration	Cardiovascular	3	Y	3	Y	8.1549
chr1	115884946	115884947	rs11590526	Educational attainment	Neurological_behavioral	1	N	1	N	5.04576
chr1	116197828	116197829	rs4839516	Word reading	Neurological_behavioral	1	N	0	N	6.39794
chr1	116219072	116219073	rs74346392	Diisocyanate-induced asthma	Miscellaneous	2	Y	1	N	5.1549
chr1	116257579	116257580	rs4839524	Plasma omega-6 polyunsaturated fatty acid levels (dihomo-gamma-linolenic acid)	Serum_metabolites	2	Y	1	N	5.30103
chr1	116495665	116495666	rs12025416	Multiple sclerosis	Neurological_behavioral/autoimmune	2	Y	2	Y	7
chr1	116558335	116558336	rs1335532	Multiple sclerosis	Neurological_behavioral/autoimmune	2	Y	2	Y	15.5229
chr1	116558335	116558336	rs1335532	Multiple sclerosis	Neurological_behavioral/autoimmune	2	Y	2	Y	7
chr1	116561593	116561594	rs2300747	Multiple sclerosis	Immune_System	2	Y	1	N	8.22185
chr1	116561593	116561594	rs2300747	Multiple sclerosis	Neurological_behavioral/autoimmune	2	Y	2	Y	9.52288
chr1	116561593	116561594	rs2300747	Primary biliary cholangitis	Neurological_behavioral/autoimmune	2	Y	2	Y	11.699
chr1	116587089	116587090	rs17036023	Asthma (childhood onset)	Immune_System	1	N	2	Y	5.30103
chr1	116721168	116721169	rs624988	Rheumatoid arthritis	Immune_System	4	Y	4	Y	9.09691
chr1	116927159	116927160	rs2806864	Erectile dysfunction and prostate cancer treatment	Cancer	2	Y	1	N	6.22185
chr1	117208743	117208744	rs12046117	Arthritis (juvenile idiopathic)	Immune_System	2	Y	2	Y	6
chr1	117699399	117699400	rs140913792	Post bronchodilator FEV1 in COPD	Kidney, lung, or liver	2	Y	1	N	5.39794
chr1	117732097	117732098	rs151046267	Post bronchodilator FEV1 in COPD	Kidney, lung, or liver	2	Y	1	N	5.39794
chr1	117978648	117978649	rs74557801	Post bronchodilator FEV1 in COPD	Kidney, lung, or liver	2	Y	1	N	5.30103
chr1	118227648	118227649	rs2359714	Breast size	Quantitative_traits	1	N	1	N	8.39794
chr1	118274106	118274107	rs7527203	Obesity-related traits	Quantitative_traits	1	N	1	N	5.69897
chr1	118307139	118307140	rs7513464	Height	Quantitative_traits	1	N	1	N	31.699
chr1	118310352	118310353	rs12731372	Waist-to-hip ratio adjusted for BMI (adjusted for smoking behaviour)	Quantitative_traits	13	Y	7	Y	6.09691
chr1	118310352	118310353	rs12731372	Waist-to-hip ratio adjusted for body mass index	Quantitative_traits	2	Y	12	Y	7
chr1	118310352	118310353	rs12731372	Waist-to-hip ratio adjusted for body mass index	Quantitative_traits	2	Y	12	Y	6.30103
chr1	118312964	118312965	rs9428104	Height	Quantitative_traits	1	N	1	N	35.5229
chr1	118312964	118312965	rs9428104	Height	Quantitative_traits	1	N	1	N	22.2218
chr1	118319448	118319449	rs200154334	Lung function (FVC)	kidney, lung, or liver	1	N	2	Y	13.0969
chr1	118321979	118321980	rs7536458	Infant length	Quantitative_traits	1	N	1	N	10
chr1	118321979	118321980	rs7536458	Waist circumference adjusted for BMI (adjusted for smoking behaviour)	Quantitative_traits	13	Y	7	Y	8
chr1	118321979	118321980	rs7536458	Waist circumference adjusted for BMI (adjusted for smoking behaviour)	Quantitative_traits	13	Y	7	Y	9.30103
chr1	118321979	118321980	rs7536458	Waist circumference adjusted for BMI (adjusted for smoking behaviour)	Quantitative_traits	13	Y	7	Y	14.699
chr1	118321979	118321980	rs7536458	Waist circumference adjusted for BMI (joint analysis main effects and smoking interaction)	Quantitative_traits	13	Y	7	Y	16.1549
chr1	118321979	118321980	rs7536458	Waist circumference adjusted for BMI (joint analysis main effects and smoking interaction)	Quantitative_traits	13	Y	7	Y	9.52288
chr1	118321979	118321980	rs7536458	Waist circumference adjusted for BMI (joint analysis main effects and smoking interaction)	Quantitative_traits	13	Y	7	Y	7.69897
chr1	118321979	118321980	rs7536458	Waist circumference adjusted for BMI in non-smokers	Quantitative_traits	13	Y	7	Y	6.52288
chr1	118321979	118321980	rs7536458	Waist circumference adjusted for BMI in non-smokers	Quantitative_traits	13	Y	7	Y	13.2218
chr1	118321979	118321980	rs7536458	Waist circumference adjusted for BMI in non-smokers	Quantitative_traits	13	Y	7	Y	8.39794
chr1	118321979	118321980	rs7536458	Waist circumference adjusted for body mass index	Quantitative_traits	2	Y	12	Y	6.69897
chr1	118321979	118321980	rs7536458	Waist circumference adjusted for body mass index	Quantitative_traits	2	Y	12	Y	15
chr1	118321979	118321980	rs7536458	Waist circumference adjusted for body mass index	Quantitative_traits	2	Y	12	Y	11.3979
chr1	118321993	118321994	rs7534091	Height	Quantitative_traits	2	Y	2	Y	15.699
chr1	118325782	118325783	rs17038182	Height	Quantitative_traits	1	N	1	N	6.30103
chr1	118339066	118339067	rs12083887	Male-pattern baldness	Quantitative_traits	2	Y	1	N	13.0458
chr1	118341350	118341351	rs12735613	Height	Quantitative_traits	1	N	1	N	10.3979
chr1	118360355	118360356	rs2474937	Congenital heart malformation	Cardiovascular	2	Y	2	Y	9.09691
chr1	118488075	118488076	rs10923574	Folding of antihelix	Quantitative_traits	1	N	1	N	6.39794
chr1	118513635	118513636	rs142039564	Response to efavirenz-containing treatment in HIV 1 infection (virologic failure)	Drug_metabolism	3	Y	1	N	5.22185
chr1	118601809	118601810	rs10802047	Relative hand skill in reading disability	Neurological_behavioral	1	N	1	N	5.69897
chr1	118909877	118909878	rs1766786	Chin dimples	Quantitative_traits	2	Y	1	N	12.699
chr1	118954531	118954532	rs12143789	Waist-to-hip ratio adjusted for BMI (adjusted for smoking behaviour)	Quantitative_traits	13	Y	7	Y	6.69897
chr1	118954531	118954532	rs12143789	Waist-to-hip ratio adjusted for body mass index	Quantitative_traits	2	Y	12	Y	5.1549
chr1	118954531	118954532	rs12143789	Waist-to-hip ratio adjusted for body mass index	Quantitative_traits	2	Y	12	Y	8.09691
chr1	118954531	118954532	rs12143789	Waist-to-hip ratio adjusted for body mass index	Quantitative_traits	2	Y	12	Y	5.1549
chr1	118954531	118954532	rs12143789	Waist-to-hip ratio adjusted for body mass index	Quantitative_traits	2	Y	12	Y	8.39794
chr1	118957860	118957861	rs2645288	Breast size	Quantitative_traits	1	N	1	N	7
chr1	118961220	118961221	rs984222	Waist-hip ratio	Quantitative_traits	1	N	1	N	24.0458
chr1	118961220	118961221	rs984222	Waist-to-hip ratio adjusted for body mass index	Quantitative_traits	1	N	2	Y	5.39794
chr1	118961738	118961739	rs9659323	Body mass index	Quantitative_traits	6	Y	10	Y	6.1549
chr1	118962811	118962812	rs10923712	Waist circumference adjusted for BMI (adjusted for smoking behaviour)	Quantitative_traits	13	Y	7	Y	17.0458
chr1	118962811	118962812	rs10923712	Waist circumference adjusted for BMI (adjusted for smoking behaviour)	Quantitative_traits	13	Y	7	Y	10.699
chr1	118962811	118962812	rs10923712	Waist circumference adjusted for BMI (adjusted for smoking behaviour)	Quantitative_traits	13	Y	7	Y	24.699
chr1	118962811	118962812	rs10923712	Waist circumference adjusted for BMI (joint analysis main effects and smoking interaction)	Quantitative_traits	13	Y	7	Y	24.699
chr1	118962811	118962812	rs10923712	Waist circumference adjusted for BMI (joint analysis main effects and smoking interaction)	Quantitative_traits	13	Y	7	Y	16.5229
chr1	118962811	118962812	rs10923712	Waist circumference adjusted for BMI (joint analysis main effects and smoking interaction)	Quantitative_traits	13	Y	7	Y	10.5229
chr1	118962811	118962812	rs10923712	Waist circumference adjusted for BMI in non-smokers	Quantitative_traits	13	Y	7	Y	9.69897
chr1	118962811	118962812	rs10923712	Waist circumference adjusted for BMI in non-smokers	Quantitative_traits	13	Y	7	Y	22.0969
chr1	118962811	118962812	rs10923712	Waist circumference adjusted for BMI in non-smokers	Quantitative_traits	13	Y	7	Y	15
chr1	118962811	118962812	rs10923712	Waist circumference adjusted for body mass index	Quantitative_traits	2	Y	12	Y	12
chr1	118962811	118962812	rs10923712	Waist circumference adjusted for body mass index	Quantitative_traits	2	Y	12	Y	24
chr1	118962811	118962812	rs10923712	Waist circumference adjusted for body mass index	Quantitative_traits	2	Y	12	Y	14.699
chr1	118988874	118988875	rs1106529	Waist-to-hip ratio adjusted for BMI (adjusted for smoking behaviour)	Quantitative_traits	13	Y	7	Y	7.30103
chr1	118988874	118988875	rs1106529	Waist-to-hip ratio adjusted for BMI (adjusted for smoking behaviour)	Quantitative_traits	13	Y	7	Y	16.5229
chr1	118988874	118988875	rs1106529	Waist-to-hip ratio adjusted for BMI (adjusted for smoking behaviour)	Quantitative_traits	13	Y	7	Y	10.699
[truncated: 45,026 more rows]
