# Supplementary material for: Multi-level remodelling of chromatin underlying activation of human T cells
Source: Sci Rep. 2021 Jan 12;11:528. doi: 10.1038/s41598-020-80165-9 (PMC7804404; doi:10.1038/s41598-020-80165-9)
Supplement: Supplementary file 10 — Supplementary Table S3A. [file 41598_2020_80165_MOESM10_ESM.xlsx]

## Sheet: Supplemental_Table_S3A
Table S3A. List of DIs upon T cell activation in CD4+ T cells
seqnames1	start1	end1	seqnames2	start2	end2	logFC	logCPM	F	PValue	FDR	anchor1	anchor2
chr1	873500	900329	chr1	799978	825006	1.57483	-2.84934	20.6491	6.76e-06	0.00154178	FAM41C	FAM87B
chr1	1275360	1299891	chr1	1100028	1125068	-1.10536	-2.24661	13.5752	0.000251486	0.0139254	SCNN1D,ACAP3,MIR6726	C1orf159
chr1	1275360	1299891	chr1	1125065	1150059	-1.2053	-2.49074	14.0348	0.000198082	0.0120686	SCNN1D,ACAP3,MIR6726	LINC01342
chr1	1275360	1299891	chr1	1150056	1174897	-1.11193	-2.72245	11.0856	0.000927288	0.0297156	SCNN1D,ACAP3,MIR6726	MIR200B,MIR200A,MIR429,TTLL10
chr1	1275360	1299891	chr1	1224864	1249748	-0.872512	-2.06808	11.4423	0.000768135	0.0267118	SCNN1D,ACAP3,MIR6726	SDF4,B3GALT6,C1QTNF12
chr1	1299888	1324600	chr1	1100028	1125068	-0.953783	-1.92183	15.4047	9.76e-05	0.00793135	ACAP3,PUSL1,INTS11,MIR6727	C1orf159
chr1	1299888	1324600	chr1	1125065	1150059	-1.59353	-2.44238	22.9306	2.15e-06	0.000758876	ACAP3,PUSL1,INTS11,MIR6727	LINC01342
chr1	1324597	1349562	chr1	1050158	1073635	-1.57422	-3.1151	11.8684	0.000613771	0.0234161	INTS11,CPTP,TAS1R3,DVL1,MIR6808	AGRN,LOC100288175,RNF223
chr1	1324597	1349562	chr1	1100028	1125068	-1.27815	-2.86889	12.982	0.000342533	0.0167115	INTS11,CPTP,TAS1R3,DVL1,MIR6808	C1orf159
chr1	1324597	1349562	chr1	1150056	1174897	-1.65588	-3.42871	12.2489	0.000502634	0.0209119	INTS11,CPTP,TAS1R3,DVL1,MIR6808	MIR200B,MIR200A,MIR429,TTLL10
chr1	1324597	1349562	chr1	1174894	1199580	-1.6818	-3.02564	18.636	1.87e-05	0.00288509	INTS11,CPTP,TAS1R3,DVL1,MIR6808	TTLL10
chr1	1375225	1400058	chr1	1224864	1249748	-1.45714	-3.06391	14.7765	0.000134932	0.00963477	AURKAIP1,CCNL2,MRPL20-AS1	SDF4,B3GALT6,C1QTNF12
chr1	1874959	1900188	chr1	1525081	1550132	-1.96859	-3.51244	14.2789	0.000174537	0.0112046	GNB1	ATAD3A,TMEM240,SSU72
chr1	2299625	2324894	chr1	2174776	2199857	-1.17414	-1.7103	23.5937	1.55e-06	0.000612396	SKI,MORN1	PRKCZ,PRKCZ-AS1,FAAP20
chr1	2299625	2324894	chr1	2199854	2224604	-1.06632	-1.65975	21.1569	5.24e-06	0.00130731	SKI,MORN1	FAAP20
chr1	2299625	2324894	chr1	2224601	2249971	-0.719774	-1.37364	11.9174	0.000598159	0.0231097	SKI,MORN1	SKI
chr1	2375383	2399648	chr1	2249968	2275411	-1.05124	-2.02572	14.3584	0.000167502	0.0109312	MORN1,RER1	SKI
chr1	2399645	2425117	chr1	2299625	2324894	-1.24484	-2.86997	11.8788	0.000610434	0.0233448	RER1,PEX10	SKI,MORN1
chr1	2799822	2824628	chr1	2174776	2199857	-1.94534	-3.55624	15.9049	7.55e-05	0.00678833		PRKCZ,PRKCZ-AS1,FAAP20
chr1	2799822	2824628	chr1	2349852	2375386	-1.47901	-3.262	11.724	0.000662224	0.0244871		MORN1,LOC100129534
chr1	2799822	2824628	chr1	2425114	2450249	-1.26857	-2.57734	13.8331	0.000219934	0.0128761
chr1	2849972	2874915	chr1	2799822	2824628	-0.968088	-2.22761	11.921	0.000597037	0.023088
chr1	2925002	2949058	chr1	2799822	2824628	-1.11916	-2.86071	11.2098	0.000868393	0.0286635
chr1	2925002	2949058	chr1	2874912	2900159	-0.882739	-2.06582	11.1331	0.000904324	0.0293398
chr1	3000026	3025122	chr1	2949055	2975634	-0.963691	-1.73479	15.9837	7.25e-05	0.00662968	ACTRT2
chr1	3049585	3075179	chr1	3000026	3025122	-0.864618	-1.60171	15.2804	0.000104044	0.00823915	PRDM16-DT,PRDM16	ACTRT2
chr1	3099616	3125058	chr1	3049585	3075179	-1.00429	-1.98144	14.227	0.000179295	0.0113856	PRDM16	PRDM16-DT,PRDM16
chr1	3148896	3174886	chr1	3099616	3125058	-0.924335	-1.87269	13.6201	0.000245683	0.0137288	PRDM16	PRDM16
chr1	3199915	3225255	chr1	3000026	3025122	-1.22532	-2.73293	12.2554	0.000500938	0.0208678	PRDM16	ACTRT2
chr1	3199915	3225255	chr1	3099616	3125058	-2.2867	-2.61624	36.2757	3.11e-09	8.48e-06	PRDM16	PRDM16
chr1	3199915	3225255	chr1	3148896	3174886	-0.942149	-2.07222	13.4586	0.000267202	0.0144245	PRDM16	PRDM16
chr1	3225252	3250146	chr1	3099616	3125058	-1.32021	-2.85291	13.0311	0.000333881	0.0164605	PRDM16	PRDM16
chr1	3225252	3250146	chr1	3148896	3174886	-1.25613	-2.50513	14.8849	0.000127588	0.00930584	PRDM16	PRDM16
chr1	3225252	3250146	chr1	3174883	3199918	-0.877599	-1.81683	12.4731	0.00044693	0.0195191	PRDM16	PRDM16
chr1	3525540	3550018	chr1	3476244	3499349	-1.55285	-2.0678	27.8512	1.88e-07	0.000161129	MEGF6	ARHGEF16,MEGF6
chr1	3550015	3575041	chr1	3399982	3425031	-1.94919	-3.50231	14.0817	0.000193317	0.0118943	MEGF6,MIR551A	PRDM16
chr1	3550015	3575041	chr1	3476244	3499349	-1.14763	-2.15316	15.1978	0.000108564	0.00843318	MEGF6,MIR551A	ARHGEF16,MEGF6
chr1	3550015	3575041	chr1	3499346	3525543	-0.931767	-1.93299	13.0433	0.000331751	0.0164034	MEGF6,MIR551A	MEGF6
chr1	3575038	3601018	chr1	3449923	3476247	-1.51475	-2.86953	18.2169	2.32e-05	0.00329698	MEGF6	ARHGEF16
chr1	3601015	3625389	chr1	3499346	3525543	-0.94325	-1.88536	14.8599	0.00012924	0.00938436	MEGF6,TPRG1L	MEGF6
chr1	3601015	3625389	chr1	3525540	3550018	-0.972477	-1.54814	20.0636	9.09e-06	0.00184829	MEGF6,TPRG1L	MEGF6
chr1	3601015	3625389	chr1	3550015	3575041	-0.893825	-1.17401	21.0655	5.48e-06	0.00134941	MEGF6,TPRG1L	MEGF6,MIR551A
chr1	3625386	3649831	chr1	3476244	3499349	-1.30816	-2.36446	21.1899	5.15e-06	0.00129334	TPRG1L,WRAP73	ARHGEF16,MEGF6
chr1	3625386	3649831	chr1	3499346	3525543	-1.23299	-2.48808	17.4586	3.41e-05	0.00415414	TPRG1L,WRAP73	MEGF6
chr1	3675379	3699961	chr1	3449923	3476247	-1.65467	-2.84208	21.2568	4.98e-06	0.00126935	TP73	ARHGEF16
chr1	3675379	3699961	chr1	3476244	3499349	-1.64465	-2.91537	16.2276	6.39e-05	0.00613309	TP73	ARHGEF16,MEGF6
chr1	3675379	3699961	chr1	3499346	3525543	-1.46456	-2.84103	14.629	0.000145621	0.0100672	TP73	MEGF6
chr1	3675379	3699961	chr1	3550015	3575041	-1.3602	-2.41044	17.3681	3.57e-05	0.00428284	TP73	MEGF6,MIR551A
chr1	3699958	3724973	chr1	3425028	3449926	-1.57421	-3.00271	16.3041	6.15e-05	0.00598941	TP73	PRDM16
chr1	3699958	3724973	chr1	3499346	3525543	-1.65044	-3.20857	13.4761	0.000264784	0.0143367	TP73	MEGF6
chr1	3699958	3724973	chr1	3550015	3575041	-1.17055	-2.42371	12.1505	0.000529262	0.0215245	TP73	MEGF6,MIR551A
chr1	3724970	3749983	chr1	3550015	3575041	-1.30792	-2.59973	11.2516	0.000849434	0.0283318	TP73,TP73-AS1,CCDC27	MEGF6,MIR551A
chr1	3749980	3775329	chr1	3601015	3625389	-1.33891	-2.77484	13.1397	0.000315492	0.0159032	CCDC27,SMIM1	MEGF6,TPRG1L
chr1	4074783	4100461	chr1	4024800	4049602	-0.84265	-1.83827	11.819	0.000629929	0.0237848
chr1	4124673	4149998	chr1	4074783	4100461	-1.01814	-1.65298	16.6871	5.05e-05	0.0053083
chr1	4199857	4225145	chr1	4149995	4174909	-0.826265	-1.49482	13.3552	0.000281977	0.0148897
chr1	4225142	4249416	chr1	4174906	4199860	-1.1121	-2.10605	15.2083	0.000107983	0.00840804
chr1	4300083	4325173	chr1	4074783	4100461	-1.81425	-3.15636	17.0824	4.13e-05	0.00469147
chr1	4300083	4325173	chr1	4249413	4274681	-0.776669	-1.71648	10.9994	0.000970569	0.0305117
chr1	4350315	4374760	chr1	4249413	4274681	-1.34357	-2.63074	14.3502	0.000168217	0.0109583
chr1	4374757	4399977	chr1	4325170	4350318	-1.30201	-1.77526	24.2839	1.1e-06	0.00049219
chr1	4399974	4424848	chr1	4350315	4374760	-0.871625	-1.89162	11.3676	0.000798999	0.0273471	LINC01777
chr1	4424845	4450332	chr1	4374757	4399977	-1.04677	-1.6211	20.026	9.26e-06	0.00187317
chr1	4450329	4474689	chr1	4325170	4350318	-1.86117	-3.0269	18.2387	2.29e-05	0.00327041
chr1	4450329	4474689	chr1	4350315	4374760	-1.45436	-2.79708	14.9826	0.000121308	0.00903015
chr1	4450329	4474689	chr1	4399974	4424848	-1.10296	-1.97311	16.175	6.57e-05	0.00623799		LINC01777
chr1	4474686	4499893	chr1	4424845	4450332	-0.905584	-1.85837	13.6077	0.000247266	0.0137871
chr1	4524838	4550354	chr1	4474686	4499893	-1.17399	-2.12039	18.1657	2.38e-05	0.00334651
chr1	4550351	4574828	chr1	4399974	4424848	-1.5444	-3.03026	14.4654	0.000158476	0.0105752	LINC01646	LINC01777
chr1	4599676	4625472	chr1	4550351	4574828	-1.17226	-1.72102	22.0393	3.36e-06	0.000991975		LINC01646
chr1	4674802	4700266	chr1	4574825	4599679	-1.3677	-2.90379	15.1563	0.000110913	0.00854188	AJAP1	LINC01646
chr1	4674802	4700266	chr1	4599676	4625472	-1.19223	-2.18161	16.9722	4.37e-05	0.00485578	AJAP1
chr1	4674802	4700266	chr1	4625469	4650418	-1.56483	-2.06922	29.5571	8.12e-08	9.24e-05	AJAP1
chr1	4724818	4750528	chr1	4574825	4599679	-1.59247	-3.37619	11.3306	0.000814763	0.0276575	AJAP1	LINC01646
chr1	4724818	4750528	chr1	4674802	4700266	-1.11874	-1.76876	17.8981	2.72e-05	0.00363476	AJAP1	AJAP1
chr1	4750525	4774639	chr1	4625469	4650418	-1.65344	-3.05523	16.4244	5.78e-05	0.00576148	AJAP1
chr1	4750525	4774639	chr1	4700263	4724821	-1.44617	-2.0615	23.8343	1.37e-06	0.000569271	AJAP1	AJAP1
chr1	4824738	4850054	chr1	4774636	4799801	-0.963732	-1.90059	13.2271	0.000301442	0.0155018		AJAP1
chr1	4875073	4899882	chr1	4724818	4750528	-1.4488	-2.96405	14.7029	0.000140161	0.00985696		AJAP1
chr1	4899879	4925204	chr1	4674802	4700266	-1.86083	-3.46945	15.1577	0.000110835	0.00853865		AJAP1
chr1	4925201	4950208	chr1	4824738	4850054	-1.36624	-2.83433	13.4147	0.000273388	0.0146186
chr1	4950205	4974928	chr1	4824738	4850054	-1.37753	-2.99083	13.1847	0.000308169	0.0156813
chr1	4950205	4974928	chr1	4899879	4925204	-0.966112	-2.20861	11.2429	0.000853377	0.0283951
chr1	5000458	5025227	chr1	4950205	4974928	-0.943136	-1.75155	15.0372	0.000117943	0.00886617
chr1	5025224	5050192	chr1	4925201	4950208	-1.19779	-2.63675	11.5856	0.000712244	0.0255665
chr1	5149931	5175055	chr1	5000458	5025227	-1.16529	-2.77788	11.2918	0.000831616	0.0279804
chr1	5149931	5175055	chr1	5099483	5124941	-1.32526	-2.03576	23.1504	1.93e-06	0.000706297
chr1	5224543	5251112	chr1	5099483	5124941	-1.44094	-2.9053	14.6097	0.000147075	0.0101299
chr1	5251109	5274572	chr1	5149931	5175055	-1.19634	-2.38045	15.0918	0.000114664	0.00870451
chr1	5274569	5299969	chr1	5224543	5251112	-0.971825	-1.80329	14.1507	0.000186531	0.0116578
chr1	5325102	5350061	chr1	5274569	5299969	-1.2334	-1.42138	35.5676	4.37e-09	1.11e-05
chr1	5350058	5374988	chr1	5224543	5251112	-1.22943	-2.81105	12.1536	0.000528385	0.0215046
chr1	5350058	5374988	chr1	5274569	5299969	-1.20422	-1.81615	22.5286	2.63e-06	0.000852373
chr1	5374985	5400198	chr1	5274569	5299969	-0.876713	-2.00125	12.0817	0.000548708	0.0219921
chr1	5374985	5400198	chr1	5325102	5350061	-0.981264	-1.14955	25.9789	4.73e-07	0.000287655
chr1	5400195	5424882	chr1	5099483	5124941	-2.00978	-3.52239	16.5599	5.39e-05	0.00551663
chr1	5400195	5424882	chr1	5124938	5149934	-2.06449	-3.56606	16.2925	6.18e-05	0.0060091
chr1	5400195	5424882	chr1	5175052	5200225	-1.65072	-3.06386	17.0173	4.27e-05	0.00478687
chr1	5400195	5424882	chr1	5274569	5299969	-0.968017	-2.07925	14.4275	0.000161619	0.0107086
chr1	5400195	5424882	chr1	5299966	5325105	-1.69268	-2.10468	39.6032	6.29e-10	2.58e-06
chr1	5400195	5424882	chr1	5350058	5374988	-0.852709	-1.38581	17.7421	2.95e-05	0.0038053
chr1	5424879	5449911	chr1	5124938	5149934	-1.56535	-3.07148	16.8407	4.67e-05	0.00506297
chr1	5424879	5449911	chr1	5200222	5224546	-1.71045	-2.96295	17.3714	3.56e-05	0.00427903
chr1	5424879	5449911	chr1	5224543	5251112	-1.28672	-3.03096	13.5672	0.000252528	0.0139496
chr1	5424879	5449911	chr1	5299966	5325105	-1.05355	-2.36059	14.2292	0.00017909	0.0113785
chr1	5424879	5449911	chr1	5374985	5400198	-1.34471	-1.45002	36.8899	2.31e-09	6.82e-06
chr1	5449908	5475099	chr1	5224543	5251112	-1.68871	-3.40656	14.2173	0.000180197	0.0114191
chr1	5449908	5475099	chr1	5274569	5299969	-1.20275	-2.73954	12.1575	0.000527332	0.0214899
chr1	5449908	5475099	chr1	5400195	5424882	-0.901372	-2.0136	11.9364	0.000592231	0.0229708
chr1	5475096	5499882	chr1	5075164	5099486	-2.95816	-3.57984	24.2603	1.11e-06	0.000496111
chr1	5475096	5499882	chr1	5251109	5274572	-1.36746	-2.59124	18.3042	2.21e-05	0.00321
chr1	5475096	5499882	chr1	5274569	5299969	-1.23648	-2.38512	18.1779	2.36e-05	0.00333576
chr1	5475096	5499882	chr1	5299966	5325105	-1.4972	-2.75282	21.1937	5.14e-06	0.00129258
chr1	5475096	5499882	chr1	5400195	5424882	-1.20694	-1.9671	19.9101	9.82e-06	0.00194078
chr1	5499879	5524884	chr1	5274569	5299969	-1.70971	-2.97632	19.282	1.35e-05	0.00236413
chr1	5499879	5524884	chr1	5350058	5374988	-1.35831	-2.83969	13.7995	0.00022381	0.0130112
chr1	5499879	5524884	chr1	5374985	5400198	-1.17428	-2.70738	13.0078	0.000337964	0.0165883
chr1	5524881	5550565	chr1	5274569	5299969	-2.10393	-3.45693	17.4642	3.4e-05	0.00414605
chr1	5674912	5700184	chr1	5251109	5274572	-1.56925	-3.50072	11.1538	0.000894477	0.029163
chr1	5674912	5700184	chr1	5574588	5600158	-0.914143	-2.05854	12.2598	0.000499777	0.0208424
chr1	5700181	5725484	chr1	5650147	5674915	-0.775859	-1.52855	11.3117	0.000822917	0.0278121
chr1	6149342	6176061	chr1	5950479	5974998	-1.48248	-2.93375	14.7515	0.000136682	0.0096987	CHD5,RPL22	NPHP4
chr1	6225196	6249571	chr1	6100233	6124866	1.10746	-2.50618	11.9922	0.000575115	0.0225872	ICMT,LINC00337,HES3,GPR153	KCNAB2,CHD5
chr1	6274773	6299771	chr1	6149342	6176061	-1.30187	-2.96975	12.0402	0.000560796	0.0222651	ACOT7	CHD5,RPL22
chr1	6325175	6349866	chr1	6176058	6200136	1.31815	-2.95779	11.029	0.000955499	0.0302263	ACOT7	CHD5,RPL22
chr1	6575074	6600112	chr1	6424852	6449912	-1.3121	-2.84534	14.9901	0.000120845	0.00901084	TAS1R1,ZBTB48,KLHL21	ESPN,MIR4252
chr1	6825094	6849989	chr1	6774968	6800289	0.884784	-1.79385	12.3874	0.000467437	0.020042	CAMTA1	CAMTA1-DT,CAMTA1
chr1	6849986	6874712	chr1	6774968	6800289	1.20141	-2.09072	18.6615	1.85e-05	0.00286443	CAMTA1	CAMTA1-DT,CAMTA1
chr1	6874709	6900104	chr1	6674842	6700016	1.48074	-2.92869	13.8969	0.000212771	0.0126155	CAMTA1	DNAJC11
chr1	6874709	6900104	chr1	6725456	6749900	0.937992	-1.72431	13.059	0.000329058	0.0163284	CAMTA1	LINC01672
chr1	6924564	6949653	chr1	6700013	6725459	1.27978	-2.69366	13.6986	0.000235857	0.013415	CAMTA1	DNAJC11,LINC01672
chr1	6949650	6974782	chr1	6700013	6725459	1.23949	-2.8166	13.4501	0.000268397	0.0144668	CAMTA1	DNAJC11,LINC01672
chr1	6949650	6974782	chr1	6725456	6749900	1.15226	-2.81262	11.0987	0.000920924	0.0296025	CAMTA1	LINC01672
chr1	6974779	6999870	chr1	6700013	6725459	1.98768	-2.82515	24.5746	9.49e-07	0.000450535	CAMTA1	DNAJC11,LINC01672
chr1	6999867	7024856	chr1	6774968	6800289	1.77262	-3.52741	11.8498	0.000619793	0.023565	CAMTA1	CAMTA1-DT,CAMTA1
chr1	7024853	7049940	chr1	6700013	6725459	1.52215	-2.78436	17.1772	3.93e-05	0.00455085	CAMTA1	DNAJC11,LINC01672
chr1	7074793	7099292	chr1	7024853	7049940	-0.875673	-1.72741	13.4592	0.000267119	0.0144226	CAMTA1	CAMTA1
chr1	7099289	7125271	chr1	6700013	6725459	1.75909	-3.33915	15.4285	9.64e-05	0.00787668	CAMTA1	DNAJC11,LINC01672
chr1	7099289	7125271	chr1	6725456	6749900	1.73612	-3.32987	13.7071	0.000234817	0.0133827	CAMTA1	LINC01672
chr1	7125268	7149582	chr1	6700013	6725459	3.09033	-3.71621	31.4862	3.16e-08	4.76e-05	CAMTA1	DNAJC11,LINC01672
chr1	7149579	7175685	chr1	6700013	6725459	1.90976	-3.48268	16.1626	6.61e-05	0.00626692	CAMTA1	DNAJC11,LINC01672
chr1	7149579	7175685	chr1	6725456	6749900	1.55472	-3.4398	12.0154	0.000568154	0.0224448	CAMTA1	LINC01672
chr1	7149579	7175685	chr1	6800286	6825097	1.81402	-3.37842	16.475	5.63e-05	0.00566294	CAMTA1	CAMTA1
chr1	7175682	7200493	chr1	6700013	6725459	2.30596	-3.52818	16.465	5.66e-05	0.00567973	CAMTA1	DNAJC11,LINC01672
chr1	7200490	7225079	chr1	6674842	6700016	1.79973	-3.69088	13.1993	0.000305839	0.0156115	CAMTA1	DNAJC11
chr1	7200490	7225079	chr1	6700013	6725459	1.63162	-2.9359	19.1786	1.42e-05	0.00244578	CAMTA1	DNAJC11,LINC01672
chr1	7200490	7225079	chr1	6749897	6774971	1.89958	-3.61909	15.2901	0.000103521	0.0082115	CAMTA1
chr1	7200490	7225079	chr1	6874709	6900104	2.96466	-3.58377	28.2517	1.54e-07	0.000140749	CAMTA1	CAMTA1
chr1	7225076	7250103	chr1	6725456	6749900	1.92843	-3.66818	13.1322	0.000316731	0.0159453	CAMTA1	LINC01672
chr1	7524859	7550263	chr1	7299990	7324761	1.59046	-3.36082	12.0127	0.000568975	0.0224606	CAMTA1	CAMTA1
chr1	7625062	7649768	chr1	7149579	7175685	1.82518	-3.47297	15.2877	0.000103652	0.00821909	CAMTA1	CAMTA1
chr1	7625062	7649768	chr1	7225076	7250103	1.6315	-3.46187	12.5831	0.000421927	0.0188674	CAMTA1	CAMTA1
chr1	7824680	7850036	chr1	7749353	7775580	1.15229	-2.24268	16.8507	4.65e-05	0.00504606	PER3,UTS2	CAMTA1,VAMP3
chr1	7824680	7850036	chr1	7775577	7800019	0.822	-1.58077	12.6567	0.000405987	0.0184619	PER3,UTS2	VAMP3,PER3
chr1	7850033	7875141	chr1	7749353	7775580	0.999871	-2.37785	11.0421	0.000948883	0.0301259	UTS2	CAMTA1,VAMP3
chr1	7875138	7900178	chr1	7775577	7800019	1.2411	-1.93401	19.4893	1.21e-05	0.00222279		VAMP3,PER3
chr1	7900175	7924770	chr1	7724838	7749356	1.16759	-2.59422	11.8313	0.000625856	0.0237087	TNFRSF9	CAMTA1
chr1	7900175	7924770	chr1	7749353	7775580	1.31612	-2.2159	20.302	8.06e-06	0.00171521	TNFRSF9	CAMTA1,VAMP3
chr1	7900175	7924770	chr1	7775577	7800019	1.07847	-1.84859	17.1545	3.98e-05	0.00458872	TNFRSF9	VAMP3,PER3
chr1	7900175	7924770	chr1	7824680	7850036	0.868947	-1.54173	15.2246	0.000107079	0.00837355	TNFRSF9	PER3,UTS2
chr1	7924767	7949778	chr1	7700178	7724841	1.88239	-3.3522	15.9344	7.43e-05	0.00672767	TNFRSF9	CAMTA1
chr1	7924767	7949778	chr1	7724838	7749356	1.53158	-3.12385	12.7058	0.000395698	0.0181981	TNFRSF9	CAMTA1
chr1	7949775	7975087	chr1	7900175	7924770	1.31446	-1.31695	29.3689	8.91e-08	9.74e-05	PARK7	TNFRSF9
chr1	7975084	8000109	chr1	7775577	7800019	1.24492	-2.75861	12.1823	0.000520497	0.0213402	PARK7	VAMP3,PER3
chr1	7975084	8000109	chr1	7875138	7900178	1.13672	-2.4866	12.1246	0.000536494	0.0216884	PARK7
chr1	8099876	8124968	chr1	7949775	7975087	1.60295	-3.36025	11.4813	0.000752511	0.0263911		PARK7
chr1	8149947	8174988	chr1	7900175	7924770	2.35437	-3.35878	22.7347	2.38e-06	0.000802489		TNFRSF9
chr1	8274938	8299958	chr1	7850033	7875141	1.78077	-3.44134	15.9128	7.52e-05	0.00677599		UTS2
chr1	8324820	8350120	chr1	8024830	8050042	-0.886023	-1.54754	17.4981	3.34e-05	0.00410459	SLC45A1	ERRFI1
chr1	8350117	8375308	chr1	8000106	8024833	-0.760062	-1.58845	12.8428	0.000368356	0.017465	RERE	ERRFI1
chr1	8350117	8375308	chr1	8050039	8075333	-1.1105	-2.4224	12.457	0.000450709	0.0196258	RERE
chr1	8375305	8399969	chr1	8324820	8350120	-0.91251	-1.8854	12.3995	0.000464496	0.0199646	RERE	SLC45A1
chr1	8424968	8449850	chr1	8000106	8024833	-1.65374	-3.04681	16.5669	5.37e-05	0.00550894	RERE,RERE-AS1	ERRFI1
chr1	8475150	8499899	chr1	8350117	8375308	-1.08774	-2.59396	11.945	0.000589564	0.0229161	RERE	RERE
chr1	8650227	8675083	chr1	8449847	8475153	1.12773	-2.16896	15.702	8.37e-05	0.00723462	RERE	RERE
chr1	8650227	8675083	chr1	8525239	8549995	0.970424	-1.58876	15.5542	9.04e-05	0.00757447	RERE	RERE
chr1	8800052	8825053	chr1	8725342	8749813	0.936212	-1.748	16.1288	6.73e-05	0.00633745	RERE	RERE
chr1	8800052	8825053	chr1	8749810	8775027	1.02553	-1.6217	18.6792	1.83e-05	0.00284625	RERE	RERE
chr1	8850001	8874894	chr1	8499896	8525242	-1.35101	-2.81378	15.4278	9.64e-05	0.00787779	ENO1,MIR6728	RERE
chr1	9125068	9149478	chr1	9050048	9075013	0.930331	-2.08087	11.8026	0.000635379	0.0239026	GPR157,MIR34AHG	SLC2A5
chr1	9149475	9175097	chr1	8850001	8874894	-1.74398	-3.52338	11.6811	0.000677316	0.0248262	MIR34AHG,MIR34A	ENO1,MIR6728
chr1	9224665	9249665	chr1	9149475	9175097	0.953458	-1.94869	13.3478	0.000283077	0.0149244	H6PD	MIR34AHG,MIR34A
chr1	9424716	9450181	chr1	9125068	9149478	1.20032	-2.73972	11.649	0.000688878	0.0250595	LINC02606	GPR157,MIR34AHG
chr1	9525006	9550120	chr1	9450178	9474871	1.13361	-2.52866	12.0677	0.000552758	0.0220917	SLC25A33
chr1	9650200	9674947	chr1	9599836	9624916	-0.77189	-1.56829	11.8095	0.00063307	0.0238553	PIK3CD,PIK3CD-AS1,PIK3CD-AS2	TMEM201
chr1	9850298	9875166	chr1	9699985	9725333	-1.11488	-1.86208	19.7921	1.04e-05	0.00201417	CTNNBIP1	PIK3CD
chr1	9899850	9924994	chr1	9725330	9749801	-0.986599	-2.33384	11.1476	0.000897396	0.0292098	CTNNBIP1,LZIC	PIK3CD,CLSTN1
chr1	10050068	10074420	chr1	10000006	10025150	0.951918	-1.4719	17.126	4.04e-05	0.00462834	UBE4B	RBP7
chr1	10074417	10099872	chr1	10025147	10050071	0.805746	-1.52515	12.3261	0.000482714	0.0204162	UBE4B	UBE4B
chr1	10099869	10125080	chr1	10000006	10025150	1.33388	-2.35647	19.5042	1.21e-05	0.00221414	UBE4B	RBP7
chr1	10099869	10125080	chr1	10025147	10050071	1.57369	-1.96093	31.6937	2.86e-08	4.4e-05	UBE4B	UBE4B
chr1	10125077	10150184	chr1	10025147	10050071	1.54798	-2.15919	24.7015	8.91e-07	0.000432117	UBE4B	UBE4B
chr1	10125077	10150184	chr1	10050068	10074420	1.07944	-1.77611	17.3442	3.61e-05	0.00431309	UBE4B	UBE4B
chr1	10150181	10174656	chr1	9899850	9924994	1.34974	-3.01747	11.4715	0.000756381	0.0264706	UBE4B	CTNNBIP1,LZIC
chr1	10150181	10174656	chr1	9924991	9949987	1.22164	-2.75667	13.6292	0.000244523	0.0136927	UBE4B	LZIC,NMNAT1
chr1	10150181	10174656	chr1	10025147	10050071	1.28645	-2.46871	16.8804	4.58e-05	0.0049964	UBE4B	UBE4B
chr1	10150181	10174656	chr1	10050068	10074420	1.09043	-2.37195	13.4038	0.000274931	0.0146672	UBE4B	UBE4B
chr1	10174653	10199980	chr1	10099869	10125080	1.06785	-2.35842	12.318	0.000484755	0.0204572	UBE4B	UBE4B
chr1	10199977	10224990	chr1	10074417	10099872	1.73352	-2.71323	22.2036	3.1e-06	0.000939386	KIF1B	UBE4B
chr1	10199977	10224990	chr1	10125077	10150184	1.08072	-2.07285	14.7413	0.000137404	0.00973555	KIF1B	UBE4B
chr1	10224987	10250052	chr1	10025147	10050071	1.22992	-2.94946	11.684	0.000676313	0.0248038	KIF1B	UBE4B
chr1	10224987	10250052	chr1	10099869	10125080	1.24042	-2.59428	11.8224	0.000628788	0.023764	KIF1B	UBE4B
chr1	10274413	10300016	chr1	9924991	9949987	1.84825	-3.37878	17.8956	2.73e-05	0.00363739	KIF1B	LZIC,NMNAT1
chr1	10274413	10300016	chr1	10199977	10224990	1.09465	-1.81564	18.8199	1.7e-05	0.00272499	KIF1B	KIF1B
chr1	10300013	10324867	chr1	10199977	10224990	0.945	-2.00961	13.8171	0.00022178	0.0129404	KIF1B	KIF1B
chr1	10324864	10349989	chr1	9949984	9974849	1.28157	-2.91706	12.9452	0.000349182	0.0169003	KIF1B	NMNAT1,MIR5697
chr1	10349986	10374097	chr1	9924991	9949987	1.50579	-3.40063	10.9734	0.000984005	0.0307451	KIF1B	LZIC,NMNAT1
chr1	10349986	10374097	chr1	10250049	10274416	0.955054	-2.10397	12.5779	0.000423067	0.0188962	KIF1B	KIF1B
chr1	10374094	10400027	chr1	10099869	10125080	1.3946	-3.09705	11.5541	0.000724178	0.0258144	KIF1B,PGD	UBE4B
chr1	10474774	10499976	chr1	10349986	10374097	0.998388	-2.4792	11.0761	0.000931964	0.0298063	PEX14	KIF1B
chr1	11300034	11324693	chr1	11074964	11100140	1.21604	-2.88138	11.7442	0.000655214	0.024337		EXOSC10,EXOSC10-AS1
chr1	11375072	11399790	chr1	11025025	11049789	1.40594	-3.19709	13.2747	0.00029406	0.0152801		TARDBP,MASP2
chr1	11375072	11399790	chr1	11249755	11275154	1.42355	-2.83759	16.7528	4.89e-05	0.00520406		MTOR,UBIAD1
chr1	11375072	11399790	chr1	11275151	11300037	1.44648	-2.35327	22.4312	2.76e-06	0.000873928		UBIAD1
chr1	11449896	11474723	chr1	11025025	11049789	1.93253	-3.4619	16.5072	5.54e-05	0.005602		TARDBP,MASP2
chr1	11624963	11651021	chr1	11225399	11249758	-1.10422	-1.81732	25.2621	6.75e-07	0.000363539	FBXO2	MTOR
chr1	11700015	11725009	chr1	11324690	11350230	-0.940911	-2.28953	11.2878	0.000833349	0.0280029	DRAXIN
chr1	11725006	11750001	chr1	11225399	11249758	-1.12134	-2.49374	13.1094	0.00032052	0.0160752	DRAXIN,AGTRAP	MTOR
chr1	11775061	11800121	chr1	11300034	11324693	-1.47934	-2.98519	14.8801	0.000127904	0.00932231	C1orf167,LOC102724659,MTHFR
chr1	11800118	11824879	chr1	11749998	11775064	0.807164	-1.73893	11.5774	0.000715349	0.0256285	MTHFR,CLCN6	AGTRAP,C1orf167
chr1	12025123	12049803	chr1	11824876	11849930	-1.01522	-2.46445	11.0341	0.000952937	0.030191	MIIP,MIR6729	CLCN6,NPPA-AS1,NPPA
chr1	12025123	12049803	chr1	11924855	11949884	0.989686	-1.83705	13.1141	0.00031973	0.0160458	MIIP,MIR6729	KIAA2013,PLOD1
chr1	12075033	12100123	chr1	11999887	12025126	0.799383	-1.51935	11.711	0.000666744	0.0245769	TNFRSF8	MFN2,MIIP
chr1	12125100	12150118	chr1	12049800	12075036	1.36429	-2.42773	15.9191	7.49e-05	0.00676055	TNFRSF8	TNFRSF8
chr1	12174855	12199904	chr1	11899911	11924858	-1.68606	-3.42645	11.9753	0.000580238	0.0227107	TNFRSF1B,MIR4632	RNU5E-1,KIAA2013
chr1	12174855	12199904	chr1	12100120	12125103	-0.958335	-1.09763	23.4101	1.7e-06	0.000647897	TNFRSF1B,MIR4632	TNFRSF8
chr1	12174855	12199904	chr1	12125100	12150118	-0.604603	-0.525781	14.1996	0.000181863	0.0114847	TNFRSF1B,MIR4632	TNFRSF8
chr1	12250192	12274998	chr1	12100120	12125103	0.7366	-1.08803	13.0863	0.000324396	0.0161888	VPS13D	TNFRSF8
chr1	12274995	12299469	chr1	12100120	12125103	1.29503	-1.68338	25.6764	5.49e-07	0.000315267	VPS13D	TNFRSF8
chr1	12325323	12350050	chr1	12174855	12199904	-1.64403	-3.55617	11.7694	0.000646573	0.0241336	VPS13D	TNFRSF1B,MIR4632
chr1	12325323	12350050	chr1	12250192	12274998	0.901223	-1.90133	10.9804	0.000980379	0.0306797	VPS13D	VPS13D
chr1	12400052	12424831	chr1	12100120	12125103	1.36026	-2.80745	11.8395	0.000623187	0.0236469	VPS13D	TNFRSF8
chr1	12400052	12424831	chr1	12274995	12299469	0.937024	-1.94617	11.954	0.000586762	0.022858	VPS13D	VPS13D
chr1	12475101	12499994	chr1	12424828	12450077	-0.692004	-0.829512	15.2458	0.000105914	0.0083194	VPS13D	VPS13D
chr1	12575103	12600303	chr1	12299466	12325326	-1.19967	-2.2251	18.3597	2.15e-05	0.00315751	DHRS3,MIR6730	VPS13D
chr1	12725177	12750462	chr1	12650054	12674775	1.10366	-2.55743	11.6087	0.00070364	0.025391	AADACL3,C1orf158	AADACL4
chr1	13800055	13825093	chr1	13574841	13600199	-1.65979	-2.81091	14.5458	0.000152017	0.0103102	PRDM2	PDPN
chr1	13899882	13924838	chr1	13849679	13875483	-0.867459	-1.44965	16.0223	7.1e-05	0.00655049	KAZN
chr1	13975035	14000353	chr1	13574841	13600199	-2.47103	-3.41914	14.3046	0.000172231	0.0111202	KAZN	PDPN
chr1	14100003	14125042	chr1	14049843	14075006	-0.834249	-1.67224	12.7885	0.000378954	0.0177519	KAZN	KAZN
chr1	14275273	14300191	chr1	14225175	14250247	-0.880586	-1.80799	12.8508	0.000366827	0.0174226	KAZN	KAZN
chr1	14400063	14424413	chr1	14349929	14374912	-0.872007	-1.55217	14.139	0.000187662	0.0116949	KAZN	KAZN,KAZN-AS1
chr1	14449768	14475408	chr1	14400063	14424413	-1.01077	-2.12122	11.9962	0.000573927	0.022559	KAZN	KAZN
chr1	14624908	14649812	chr1	14575106	14600473	-1.12303	-1.87278	17.933	2.68e-05	0.00359465	KAZN	KAZN
chr1	14700092	14725087	chr1	14649809	14674376	-0.831725	-1.55912	13.3118	0.00028843	0.0150921	KAZN	KAZN
chr1	14725084	14750824	chr1	14674373	14700095	-1.02085	-1.79248	19.3557	1.3e-05	0.0023155	KAZN	KAZN
chr1	14750821	14775019	chr1	14700092	14725087	-1.01795	-1.45905	21.8218	3.75e-06	0.00105994	KAZN	KAZN
chr1	14775016	14800172	chr1	14674373	14700095	-1.1657	-2.54421	13.1552	0.000312959	0.0158315	KAZN	KAZN
chr1	14775016	14800172	chr1	14725084	14750824	-1.24083	-1.82861	25.4702	6.09e-07	0.000337892	KAZN	KAZN
chr1	14825247	14850001	chr1	14775016	14800172	-0.84242	-1.68423	11.9825	0.000578048	0.0226541	KAZN	KAZN
chr1	15000044	15025018	chr1	14900022	14925121	0.939069	-2.05769	11.6749	0.00067955	0.0248675	KAZN	KAZN
chr1	15049970	15074965	chr1	15000044	15025018	-0.864	-1.96242	11.3329	0.000813769	0.0276347	KAZN	KAZN
chr1	15224955	15250401	chr1	15149988	15174483	0.881039	-1.47646	15.2786	0.000104138	0.0082429	FHAD1	TMEM51-AS1,TMEM51,C1orf195
chr1	15250398	15275187	chr1	15100522	15125020	1.00734	-1.83293	14.9622	0.000122595	0.00908188	FHAD1	KAZN,TMEM51-AS1
chr1	15250398	15275187	chr1	15125017	15149991	1.32738	-1.44329	33.5995	1.13e-08	2.23e-05	FHAD1	TMEM51-AS1
chr1	15250398	15275187	chr1	15149988	15174483	1.4814	-1.43572	41.7068	2.31e-10	1.16e-06	FHAD1	TMEM51-AS1,TMEM51,C1orf195
chr1	15275184	15300081	chr1	15100522	15125020	0.920529	-1.54086	15.9075	7.54e-05	0.00678351	FHAD1	KAZN,TMEM51-AS1
chr1	15275184	15300081	chr1	15125017	15149991	1.26763	-1.28469	32.5523	1.88e-08	3.28e-05	FHAD1	TMEM51-AS1
chr1	15275184	15300081	chr1	15149988	15174483	1.0448	-1.50448	20.171	8.61e-06	0.00178859	FHAD1	TMEM51-AS1,TMEM51,C1orf195
chr1	15300078	15325297	chr1	15100522	15125020	0.847367	-1.65454	12.2969	0.000490133	0.0205883	FHAD1	KAZN,TMEM51-AS1
chr1	15325294	15349741	chr1	15250398	15275187	1.2354	-2.58131	12.6698	0.00040322	0.0183892	FHAD1,LOC101927417	FHAD1
chr1	15500214	15525116	chr1	15125017	15149991	2.65305	-3.61956	20.6605	6.73e-06	0.00153778	CASP9	TMEM51-AS1
chr1	15525113	15549768	chr1	15325294	15349741	1.39461	-3.0637	11.7931	0.000638565	0.0239736	CASP9,DNAJC16,SCARNA21B	FHAD1,LOC101927417
chr1	15525113	15549768	chr1	15375094	15400127	1.91705	-3.57368	12.9441	0.000349382	0.0169081	CASP9,DNAJC16,SCARNA21B	FHAD1
chr1	15525113	15549768	chr1	15425208	15450318	1.47535	-2.72618	17.3091	3.68e-05	0.0043673	CASP9,DNAJC16,SCARNA21B	EFHD2,CTRC
chr1	15549765	15574853	chr1	15474996	15500217	1.14721	-2.64017	11.4958	0.000746772	0.0262734	DNAJC16,AGMAT	CELA2B,CASP9
chr1	15574850	15599898	chr1	15474996	15500217	2.1061	-2.86655	29.5087	8.32e-08	9.33e-05	DNAJC16,AGMAT	CELA2B,CASP9
chr1	15675231	15699739	chr1	15450315	15474999	2.53075	-3.24388	28.8216	1.16e-07	0.000116993	PLEKHM2	CELA2A,CELA2B
chr1	15749875	15774998	chr1	15574850	15599898	1.09938	-2.12511	15.7467	8.18e-05	0.00711827	SLC25A34-AS1,FBLIM1	DNAJC16,AGMAT
chr1	15974999	15999796	chr1	15774995	15800140	1.02195	-1.58545	19.6597	1.11e-05	0.00211195	ZBTB17	FBLIM1
chr1	15974999	15999796	chr1	15800137	15825080	0.636844	-0.966693	10.9563	0.000992957	0.0309168	ZBTB17	UQCRHL
chr1	15999793	16025046	chr1	15800137	15825080	1.05536	-1.23376	24.8657	8.21e-07	0.000406199	SRARP,HSPB7,CLCNKA	UQCRHL
chr1	16125224	16150069	chr1	16074946	16099951	-0.723401	-0.865199	16.4014	5.85e-05	0.00581004	EPHA2
chr1	16224904	16250526	chr1	15974999	15999796	-1.30832	-2.7618	12.9993	0.000339454	0.0166296	CPLANE2,FBXO42	ZBTB17
chr1	16250523	16274823	chr1	15924965	15950336	-1.79489	-3.6481	12.6296	0.000411796	0.0185947	FBXO42	SPEN,ZBTB17
chr1	16350134	16375117	chr1	16175066	16199997	1.17128	-2.54444	12.623	0.000413209	0.0186358	FBXO42,SZRD1	ARHGEF19
chr1	16350134	16375117	chr1	16250523	16274823	0.976905	-2.02486	13.4106	0.00027397	0.0146395	FBXO42,SZRD1	FBXO42
chr1	16350134	16375117	chr1	16300020	16325152	0.819683	-1.62505	11.9923	0.000575099	0.0225872	FBXO42,SZRD1	FBXO42
chr1	16400090	16424985	chr1	16250523	16274823	1.51671	-2.41194	18.6724	1.84e-05	0.00285285	SPATA21	FBXO42
chr1	16424982	16450117	chr1	16224904	16250526	1.45805	-2.62142	16.7662	4.85e-05	0.00518317	SPATA21,NECAP2	CPLANE2,FBXO42
chr1	16424982	16450117	chr1	16274820	16300023	1.26583	-2.50717	13.077	0.00032597	0.0162323	SPATA21,NECAP2	FBXO42
chr1	16599855	16624896	chr1	16500141	16524476	-0.940966	-1.76901	14.249	0.000177265	0.0113168	NBPF1,CROCCP2
chr1	16624893	16649766	chr1	16350134	16375117	-1.34525	-2.91874	10.9736	0.000983924	0.030745	CROCCP2,MST1P2	FBXO42,SZRD1
chr1	16624893	16649766	chr1	16474914	16500144	-0.949086	-2.1409	11.5527	0.000724694	0.0258225	CROCCP2,MST1P2	CROCCP3
chr1	16624893	16649766	chr1	16500141	16524476	-0.831892	-1.60757	12.9479	0.000348692	0.0168908	CROCCP2,MST1P2
chr1	16624893	16649766	chr1	16524473	16550496	-1.00013	-1.7663	16.0324	7.07e-05	0.00652799	CROCCP2,MST1P2	LINC01783
chr1	16698603	16724779	chr1	16599855	16624896	-0.686853	-1.14922	11.9771	0.000579712	0.0226983	ESPNP	NBPF1,CROCCP2
chr1	16698603	16724779	chr1	16624893	16649766	-0.715667	-1.2441	12.1535	0.000528431	0.0215046	ESPNP	CROCCP2,MST1P2
chr1	16749455	16775025	chr1	16599855	16624896	-1.3715	-1.76996	28.8756	1.13e-07	0.000114918	CROCC,MST1L	NBPF1,CROCCP2
chr1	16749455	16775025	chr1	16624893	16649766	-1.53794	-1.74765	33.5359	1.17e-08	2.28e-05	CROCC,MST1L	CROCCP2,MST1P2
chr1	16875203	16900549	chr1	16599855	16624896	-0.70803	-1.14267	12.614	0.000415167	0.0186798	CROCC,LOC105376805	NBPF1,CROCCP2
chr1	16875203	16900549	chr1	16624893	16649766	-0.73662	-1.31335	11.4921	0.000748217	0.0263	CROCC,LOC105376805	CROCCP2,MST1P2
chr1	16900546	16924799	chr1	16599855	16624896	-0.982995	-1.08155	24.4624	1e-06	0.000465047	CROCC	NBPF1,CROCCP2
chr1	16900546	16924799	chr1	16624893	16649766	-1.0395	-1.18389	26.4107	3.82e-07	0.000252466	CROCC	CROCCP2,MST1P2
chr1	16924796	16950010	chr1	16450114	16474917	-3.06035	-3.52393	21.5741	4.25e-06	0.00113955	CROCC	NECAP2,LINC01772,CROCCP3
chr1	16924796	16950010	chr1	16575391	16599858	-2.0745	-3.10572	19.317	1.33e-05	0.00234075	CROCC	NBPF1
chr1	16924796	16950010	chr1	16599855	16624896	-0.620616	-0.932137	11.2149	0.000866074	0.0286181	CROCC	NBPF1,CROCCP2
chr1	16924796	16950010	chr1	16624893	16649766	-1.51551	-1.47836	41.9291	2.07e-10	1.08e-06	CROCC	CROCCP2,MST1P2
chr1	16950007	16974884	chr1	16599855	16624896	-1.13339	-2.31592	13.5332	0.000257028	0.0140985	CROCC,MFAP2	NBPF1,CROCCP2
chr1	16974881	16999855	chr1	16624893	16649766	-1.61891	-2.49723	21.0283	5.59e-06	0.00136521	MFAP2,ATP13A2	CROCCP2,MST1P2
chr1	17200177	17224966	chr1	17099906	17125028	-0.712328	-1.31246	12.4479	0.000452855	0.019674	PADI1	PADI2
chr1	17224963	17249554	chr1	16999852	17025317	1.76851	-3.11393	16.0107	7.15e-05	0.00657264	PADI1,PADI3	ATP13A2,SDHB
chr1	17224963	17249554	chr1	17099906	17125028	-0.580184	-0.686804	11.5434	0.000728269	0.0258904	PADI1,PADI3	PADI2
chr1	17224963	17249554	chr1	17125025	17150572	-0.542562	-0.591232	11.1232	0.000909047	0.0294135	PADI1,PADI3
chr1	17249551	17275007	chr1	16999852	17025317	1.74988	-3.1725	19.184	1.42e-05	0.00244366	PADI3	ATP13A2,SDHB
chr1	17324932	17350055	chr1	17049883	17075154	1.28087	-2.76513	14.5915	0.000148466	0.0101827	PADI4	SDHB,PADI2
chr1	17375145	17399949	chr1	17025314	17049886	2.29852	-3.70555	15.9383	7.42e-05	0.00672084	PADI6	SDHB
chr1	17424837	17449950	chr1	17375145	17399949	1.21737	-1.86084	21.0384	5.56e-06	0.00135992	RCC2	PADI6
chr1	17600113	17625153	chr1	17474847	17499982	1.61688	-1.89057	35.8681	3.78e-09	9.9e-06	ARHGEF10L
chr1	17600113	17625153	chr1	17499979	17524486	1.11051	-1.51875	21.2971	4.88e-06	0.00125207	ARHGEF10L
chr1	17625150	17650079	chr1	17474847	17499982	1.09332	-2.28631	13.1437	0.000314833	0.0158844	ARHGEF10L
chr1	17625150	17650079	chr1	17575586	17600116	-0.829974	-1.58453	12.612	0.000415597	0.0186929	ARHGEF10L	ARHGEF10L
chr1	17650076	17674941	chr1	17600113	17625153	-1.09901	-2.19649	13.8654	0.000216285	0.0127558	ARHGEF10L	ARHGEF10L
chr1	17749935	17775663	chr1	17700006	17724872	-0.856742	-1.78721	11.4882	0.000749787	0.0263387	ACTL8
chr1	17775660	17799358	chr1	17700006	17724872	-0.938213	-1.97513	13.2696	0.000294845	0.0153041	ACTL8
chr1	17775660	17799358	chr1	17724869	17749938	-1.11725	-1.63881	21.5638	4.27e-06	0.00114322	ACTL8
chr1	17875195	17899806	chr1	17825017	17850056	-0.88962	-1.60602	14.7615	0.000135981	0.00967026		ACTL8
chr1	17950054	17975301	chr1	17899803	17924002	-0.750434	-1.49271	11.2895	0.000832616	0.0279931
chr1	18000096	18025174	chr1	17875195	17899806	-1.48005	-2.44545	17.4471	3.43e-05	0.0041681
chr1	18025171	18051114	chr1	17975298	18000099	-0.857888	-1.74738	12.4868	0.000443743	0.0194461
chr1	18051111	18074917	chr1	18000096	18025174	-0.742811	-1.49668	10.9659	0.000987907	0.0308164	LINC01654
chr1	18099533	18124158	chr1	18051111	18074917	-1.10497	-1.6637	20.9118	5.93e-06	0.00141707	IGSF21	LINC01654
chr1	18124155	18149847	chr1	18074914	18099536	-1.16895	-2.19709	14.65	0.000144046	0.0100044	IGSF21
chr1	18149844	18174441	chr1	18025171	18051114	-1.44665	-3.05474	12.5375	0.000432113	0.0191308	IGSF21
chr1	18149844	18174441	chr1	18099533	18124158	-1.14345	-1.71039	22.2147	3.08e-06	0.000935653	IGSF21	IGSF21
chr1	18199992	18225019	chr1	18149844	18174441	-1.01629	-1.61005	19.2554	1.37e-05	0.00238372	IGSF21	IGSF21
chr1	18300001	18324530	chr1	18225016	18249916	-1.26046	-2.09127	19.0696	1.5e-05	0.0025328	IGSF21	IGSF21
chr1	18425018	18450151	chr1	18374947	18399938	-0.897581	-1.87191	13.8363	0.000219575	0.0128655		IGSF21
chr1	18699799	18725037	chr1	18574962	18599909	-0.88144	-2.25448	11.1229	0.000909221	0.0294135	PAX7
chr1	18725034	18750079	chr1	18550513	18574965	-1.9722	-2.84932	31.2894	3.48e-08	5.11e-05	PAX7
chr1	18775192	18799970	chr1	18649919	18675294	1.37001	-2.40712	22.4972	2.67e-06	0.000858031		PAX7
chr1	18949553	18975259	chr1	18900400	18924896	-0.541679	-0.411554	12.1358	0.000533357	0.021618	IFFO2	ALDH4A1,IFFO2
chr1	18975256	18999826	chr1	18875095	18900403	-0.717361	-1.18746	12.8198	0.000372814	0.0175916		ALDH4A1,MIR4695,MIR1290
chr1	19074873	19100531	chr1	18875095	18900403	-0.818455	-1.63356	12.9345	0.000351135	0.0169663	UBR4	ALDH4A1,MIR4695,MIR1290
chr1	19074873	19100531	chr1	18975256	18999826	-0.866182	-1.93303	12.6096	0.000416108	0.0187042	UBR4
chr1	19074873	19100531	chr1	19024990	19050134	-0.930562	-1.56279	18.0642	2.5e-05	0.00345184	UBR4
chr1	19199922	19224788	chr1	19150259	19174278	0.615427	-0.659446	12.5089	0.000438637	0.0193155	UBR4,EMC1-AS1,EMC1	UBR4
chr1	19475003	19499892	chr1	19425336	19449945	-0.8142	-0.768848	22.6703	2.45e-06	0.000817683	CAPZB,MICOS10	CAPZB
chr1	19499889	19524993	chr1	19425336	19449945	-0.890421	-1.50669	14.8449	0.000130246	0.00943348	MICOS10	CAPZB
chr1	19575124	19599502	chr1	19425336	19449945	-0.806707	-1.22008	17.7038	3.01e-05	0.00384961	MICOS10,LOC105378614,MICOS10-NBL1	CAPZB
chr1	19599499	19625074	chr1	19349702	19375525	-0.87282	-1.96301	12.3378	0.000479741	0.020349	MICOS10,MICOS10-NBL1,RPS14P3	CAPZB
chr1	19599499	19625074	chr1	19400583	19425339	-1.00691	-1.95306	16.4058	5.84e-05	0.00580144	MICOS10,MICOS10-NBL1,RPS14P3	CAPZB
chr1	19650038	19674647	chr1	19375522	19400586	-0.788263	-1.71505	11.511	0.000740814	0.0261442	MICOS10-NBL1,NBL1,HTR6	CAPZB
chr1	19674644	19699620	chr1	19100528	19125043	-1.7508	-3.56828	11.8006	0.000636038	0.023918	HTR6,TMCO4	UBR4
chr1	19674644	19699620	chr1	19349702	19375525	-1.00479	-2.3386	11.8869	0.000607829	0.0232947	HTR6,TMCO4	CAPZB
chr1	19699617	19725085	chr1	19325286	19349705	-1.08942	-2.75975	11.1482	0.000897138	0.0292045	TMCO4	SLC66A1,CAPZB
chr1	19800581	19824997	chr1	19699617	19725085	0.922118	-1.76596	14.6482	0.000144182	0.0100077	RNF186	TMCO4
chr1	19824994	19850114	chr1	19699617	19725085	1.39981	-2.42351	21.7552	3.88e-06	0.00108151		TMCO4
chr1	19875084	19900270	chr1	19650038	19674647	1.35536	-3.03898	12.7596	0.000384727	0.0179163	OTUD3	MICOS10-NBL1,NBL1,HTR6
chr1	19875084	19900270	chr1	19699617	19725085	1.19186	-2.78936	12.9342	0.000351195	0.0169663	OTUD3	TMCO4
chr1	19875084	19900270	chr1	19725082	19749609	1.78379	-2.85819	23.1715	1.91e-06	0.000702169	OTUD3	TMCO4
chr1	19875084	19900270	chr1	19775128	19800584	1.12095	-2.45407	13.7693	0.000227343	0.0131321	OTUD3	TMCO4
chr1	19875084	19900270	chr1	19824994	19850114	1.25173	-1.90182	21.8418	3.71e-06	0.00105376	OTUD3
chr1	19925024	19950051	chr1	19699617	19725085	1.65315	-3.43036	13.1769	0.000309425	0.0157232		TMCO4
chr1	19925024	19950051	chr1	19850111	19875087	1.34421	-2.40015	18.9493	1.6e-05	0.00262256
chr1	19950048	19974578	chr1	19800581	19824997	1.42506	-3.13979	11.4966	0.000746464	0.0262697		RNF186
chr1	19974575	20000199	chr1	19875084	19900270	1.38529	-2.97077	15.0534	0.00011696	0.00882073	PLA2G2A	OTUD3
chr1	20000196	20024908	chr1	19850111	19875087	1.37208	-2.94135	12.5338	0.000432941	0.0191548
chr1	20050251	20074940	chr1	19699617	19725085	1.7694	-3.5399	11.6801	0.000677699	0.0248326	PLA2G5	TMCO4
chr1	20050251	20074940	chr1	19875084	19900270	1.2989	-2.8202	13.1371	0.000315921	0.0159197	PLA2G5	OTUD3
chr1	20199941	20224837	chr1	19900267	19925027	-1.26089	-2.19138	20.4065	7.64e-06	0.00165632		OTUD3,PLA2G2E
chr1	20450611	20475135	chr1	20400447	20425071	-0.862418	-1.42247	16.3021	6.15e-05	0.00599191		LINC01141
chr1	20475132	20500021	chr1	20349652	20375037	0.883254	-1.85138	11.2194	0.000864023	0.0285808	CAMK2N1,MUL1	VWA5B1,LINC01141
chr1	20475132	20500021	chr1	20400447	20425071	1.027	-2.1337	13.6875	0.000237225	0.0134578	CAMK2N1,MUL1	LINC01141
chr1	20500018	20524977	chr1	19925024	19950051	-2.42989	-3.54688	19.6569	1.12e-05	0.00211416	MUL1
chr1	20500018	20524977	chr1	20300047	20324737	1.34388	-3.0146	14.9457	0.00012364	0.00913206	MUL1	VWA5B1
chr1	20550126	20574896	chr1	20475132	20500021	1.60199	-2.60776	24.0257	1.25e-06	0.000533342	FAM43B	CAMK2N1,MUL1
chr1	20550126	20574896	chr1	20500018	20524977	1.15525	-1.69764	22.5192	2.65e-06	0.000853359	FAM43B	MUL1
chr1	20625019	20649903	chr1	20550126	20574896	1.01248	-1.58752	18.586	1.92e-05	0.00293059	PINK1,MIR6084,PINK1-AS	FAM43B
chr1	20625019	20649903	chr1	20574893	20599864	0.982698	-1.53934	19.6843	1.1e-05	0.0020918	PINK1,MIR6084,PINK1-AS	CDA
chr1	20724627	20750261	chr1	20550126	20574896	1.56829	-3.13975	15.4934	9.32e-05	0.00772499	SH2D5,HP1BP3	FAM43B
chr1	20950211	20975099	chr1	20774935	20799898	1.74104	-2.84979	15.8967	7.58e-05	0.00680034	EIF4G3	HP1BP3
chr1	20975096	20999926	chr1	20774935	20799898	1.62798	-3.10686	14.1752	0.000184179	0.0115648	EIF4G3,MIR1256	HP1BP3
chr1	20999923	21025020	chr1	20774935	20799898	1.99073	-3.19404	14.779	0.000134757	0.00962959	EIF4G3	HP1BP3
chr1	21050002	21075007	chr1	20999923	21025020	0.871274	-1.40957	14.9708	0.00012205	0.00905595	EIF4G3	EIF4G3
chr1	21075004	21100240	chr1	21025017	21050005	0.971359	-1.48785	18.5277	1.98e-05	0.00299258	EIF4G3	EIF4G3
chr1	21100237	21124941	chr1	20975096	20999926	1.0421	-2.11451	13.3734	0.000279323	0.0148058	EIF4G3	EIF4G3,MIR1256
chr1	21100237	21124941	chr1	20999923	21025020	1.20568	-2.19915	15.9967	7.2e-05	0.00660148	EIF4G3	EIF4G3
chr1	21100237	21124941	chr1	21050002	21075007	0.73475	-1.2327	11.8376	0.000623802	0.0236612	EIF4G3	EIF4G3
chr1	21150446	21175565	chr1	20975096	20999926	1.07312	-2.08815	12.7854	0.00037957	0.0177655	EIF4G3	EIF4G3,MIR1256
chr1	21150446	21175565	chr1	21050002	21075007	1.11817	-1.96298	17.8198	2.83e-05	0.00371728	EIF4G3	EIF4G3
chr1	21150446	21175565	chr1	21100237	21124941	0.966937	-1.46894	17.7584	2.92e-05	0.0037898	EIF4G3	EIF4G3
chr1	21175562	21199954	chr1	20875082	20900410	1.34681	-2.41088	15.9382	7.42e-05	0.00672084	EIF4G3	EIF4G3
chr1	21175562	21199954	chr1	20924800	20950214	1.28905	-2.49607	15.393	9.82e-05	0.007958	EIF4G3	EIF4G3
chr1	21175562	21199954	chr1	20950211	20975099	1.33142	-2.12692	19.4983	1.21e-05	0.00221815	EIF4G3	EIF4G3
chr1	21175562	21199954	chr1	20975096	20999926	1.11686	-2.10198	13.655	0.000241264	0.0135943	EIF4G3	EIF4G3,MIR1256
chr1	21199951	21225181	chr1	20975096	20999926	1.16621	-2.36875	11.4184	0.000777858	0.0269133	ECE1	EIF4G3,MIR1256
chr1	21199951	21225181	chr1	20999923	21025020	1.18172	-2.55199	11.4197	0.000777342	0.0269013	ECE1	EIF4G3
chr1	21350130	21374937	chr1	21274770	21300093	-0.76147	-1.16676	14.3918	0.000164631	0.0108172		ECE1,LOC100506801
chr1	21450113	21474914	chr1	21350130	21374937	1.33643	-2.64924	16.911	4.51e-05	0.00494784	NBPF3
chr1	21500383	21524711	chr1	21425177	21450116	1.12124	-2.48638	11.8695	0.000613411	0.023408	ALPL	NBPF3
chr1	21524708	21550036	chr1	21350130	21374937	1.45028	-2.82142	13.7362	0.000231286	0.0132655	ALPL
chr1	21749841	21774771	chr1	21699754	21725005	0.953222	-0.987332	23.9829	1.27e-06	0.00054093	USP48	USP48
chr1	21950009	21975103	chr1	21599749	21625045	1.37463	-3.16482	11.7352	0.000658313	0.0244003		RAP1GAP
chr1	22149795	22175236	chr1	21875132	21899636	-1.76909	-3.20842	13.5513	0.00025462	0.0140234		HSPG2
chr1	22175233	22200032	chr1	21825157	21849919	-1.89194	-3.39691	14.4813	0.000157182	0.0105198		LDLRAD2,HSPG2
chr1	22475068	22499169	chr1	22375020	22399927	1.11776	-2.49451	11.5722	0.000717309	0.0256639	ZBTB40
chr1	22624955	22649141	chr1	22425126	22450010	1.60784	-2.87429	15.8176	7.89e-05	0.00696099	MIR6127,C1QA,C1QC	ZBTB40
chr1	22875222	22899908	chr1	22624955	22649141	1.66214	-3.19087	15.6503	8.6e-05	0.00735989	EPHB2	MIR6127,C1QA,C1QC
chr1	22875222	22899908	chr1	22649138	22675021	1.5308	-2.45747	20.2856	8.12e-06	0.00172417	EPHB2	C1QB
chr1	22875222	22899908	chr1	22675018	22700640	1.27972	-2.09209	19.4879	1.22e-05	0.00222384	EPHB2
chr1	22875222	22899908	chr1	22700637	22725010	1.18939	-2.08266	15.4641	9.47e-05	0.00778983	EPHB2	EPHB2,MIR4684
chr1	22899905	22925000	chr1	22649138	22675021	1.50717	-2.65417	18.0316	2.54e-05	0.00348849	EPHB2	C1QB
chr1	22899905	22925000	chr1	22675018	22700640	1.15464	-2.33289	11.9496	0.000588146	0.0228847	EPHB2
chr1	22924997	22950532	chr1	22649138	22675021	1.99186	-2.94715	22.6561	2.47e-06	0.000820682		C1QB
chr1	22924997	22950532	chr1	22675018	22700640	2.25057	-2.74116	33.8575	9.99e-09	2.03e-05
chr1	22924997	22950532	chr1	22700637	22725010	1.59768	-2.75942	15.6485	8.61e-05	0.00736342		EPHB2,MIR4684
chr1	22950529	22974967	chr1	22675018	22700640	1.54226	-2.7619	18.6993	1.81e-05	0.00282941	LACTBL1
chr1	23000557	23025397	chr1	22825076	22850137	2.24344	-3.62002	15.2218	0.000107231	0.00837765	TEX46,KDM1A	EPHB2
chr1	23000557	23025397	chr1	22875222	22899908	1.38627	-3.19023	11.1327	0.000904503	0.0293401	TEX46,KDM1A	EPHB2
chr1	23025394	23050118	chr1	22875222	22899908	1.73899	-3.39983	16.0439	7.03e-05	0.0065062	KDM1A,MIR3115	EPHB2
chr1	23025394	23050118	chr1	22924997	22950532	1.92043	-3.49642	14.8362	0.000130833	0.00945934	KDM1A,MIR3115
chr1	23025394	23050118	chr1	22974964	23000560	0.953066	-1.81431	15.8889	7.61e-05	0.00681286	KDM1A,MIR3115
chr1	23075362	23099979	chr1	23000557	23025397	1.07685	-1.89635	17.7789	2.89e-05	0.00376542	KDM1A,LUZP1	TEX46,KDM1A
chr1	23099976	23125308	chr1	22950529	22974967	1.23304	-2.96222	11.5939	0.000709158	0.0254968	LUZP1	LACTBL1
chr1	23099976	23125308	chr1	23025394	23050118	0.975104	-2.11786	12.0826	0.000548466	0.0219881	LUZP1	KDM1A,MIR3115
chr1	23099976	23125308	chr1	23050115	23075365	0.805334	-1.57931	12.2253	0.000508905	0.0210651	LUZP1	KDM1A
chr1	23125305	23150192	chr1	23025394	23050118	1.09331	-2.45118	13.6317	0.000244204	0.0136841	LUZP1	KDM1A,MIR3115
chr1	23150189	23174978	chr1	23000557	23025397	1.34642	-2.64465	16.2077	6.46e-05	0.00617655	LUZP1	TEX46,KDM1A
chr1	23150189	23174978	chr1	23025394	23050118	1.13253	-2.41818	14.0637	0.000195133	0.0119661	LUZP1	KDM1A,MIR3115
chr1	23174975	23199947	chr1	22875222	22899908	1.53822	-3.66554	11.3201	0.000819288	0.0277434	LUZP1,HTR1D	EPHB2
chr1	23174975	23199947	chr1	22924997	22950532	1.87589	-3.25379	16.7586	4.87e-05	0.00519221	LUZP1,HTR1D
chr1	23174975	23199947	chr1	22950529	22974967	1.22095	-2.58706	15.1526	0.000111124	0.00855017	LUZP1,HTR1D	LACTBL1
chr1	23174975	23199947	chr1	22974964	23000560	0.954463	-1.94016	13.6895	0.000236974	0.0134471	LUZP1,HTR1D
chr1	23174975	23199947	chr1	23025394	23050118	0.889901	-2.0632	11.4109	0.000780972	0.0269775	LUZP1,HTR1D	KDM1A,MIR3115
chr1	23199944	23224999	chr1	22974964	23000560	1.60048	-2.1849	30.4989	5.12e-08	6.7e-05
chr1	23199944	23224999	chr1	23025394	23050118	1.55652	-2.61095	21.2977	4.88e-06	0.00125207		KDM1A,MIR3115
chr1	23249990	23274917	chr1	22950529	22974967	1.38351	-2.82453	14.9916	0.000120748	0.00900787		LACTBL1
chr1	23249990	23274917	chr1	22974964	23000560	1.67361	-2.50809	23.5824	1.56e-06	0.000614186
chr1	23249990	23274917	chr1	23000557	23025397	1.41196	-3.00125	13.5136	0.000259672	0.0141885		TEX46,KDM1A
chr1	23249990	23274917	chr1	23025394	23050118	1.89563	-2.82506	27.6241	2.1e-07	0.000172221		KDM1A,MIR3115
chr1	23249990	23274917	chr1	23174975	23199947	0.767124	-1.58161	10.9724	0.000984547	0.0307551		LUZP1,HTR1D
chr1	23274914	23300087	chr1	22974964	23000560	2.21231	-3.32742	23.3868	1.71e-06	0.000652982	LINC01355
chr1	23300084	23324920	chr1	23025394	23050118	1.52754	-3.20818	13.5817	0.000250636	0.0139021	HNRNPR	KDM1A,MIR3115
chr1	23350088	23375026	chr1	23300084	23324920	1.14517	-1.54408	23.8288	1.38e-06	0.000569501	ZNF436,ZNF436-AS1	HNRNPR
chr1	23625102	23649905	chr1	23524470	23550043	0.581231	-0.0217401	16.7604	4.87e-05	0.00519131	MDS2	E2F2
chr1	23649902	23674884	chr1	23475216	23499933	0.860434	-1.61554	14.2783	0.000174598	0.0112049		ASAP3
chr1	23649902	23674884	chr1	23524470	23550043	1.13199	-1.21867	27.2981	2.47e-07	0.000189252		E2F2
chr1	23674881	23699519	chr1	23524470	23550043	0.82936	-1.60195	12.1474	0.000530121	0.0215419	RPL11	E2F2
chr1	23725228	23750077	chr1	23499930	23524473	1.39367	-2.91737	14.3799	0.000165648	0.0108545	ELOA	E2F2
chr1	23725228	23750077	chr1	23524470	23550043	1.24586	-2.39244	15.2692	0.000104647	0.00826402	ELOA	E2F2
chr1	23824870	23850050	chr1	23450101	23475219	1.75298	-3.65663	11.3862	0.000791183	0.0271892	HMGCL,FUCA1	ASAP3
chr1	23875060	23900074	chr1	23775160	23800189	1.03787	-1.79536	17.0401	4.22e-05	0.00475518	CNR2	ELOA-AS1,PITHD1,LYPLA2,GALE
chr1	23875060	23900074	chr1	23824870	23850050	0.779572	-1.34305	12.5949	0.000419328	0.0187977	CNR2	HMGCL,FUCA1
chr1	23900071	23924986	chr1	23725228	23750077	1.10251	-2.18166	13.9286	0.0002093	0.0124683	CNR2	ELOA
chr1	23900071	23924986	chr1	23775160	23800189	1.06881	-1.17652	25.6505	5.57e-07	0.000317988	CNR2	ELOA-AS1,PITHD1,LYPLA2,GALE
chr1	23900071	23924986	chr1	23800186	23824873	0.675841	-0.911509	11.199	0.000873368	0.0287585	CNR2	GALE,HMGCL
chr1	23900071	23924986	chr1	23824870	23850050	0.838469	-1.3458	14.1059	0.000190914	0.0118108	CNR2	HMGCL,FUCA1
chr1	23924983	23949774	chr1	23674881	23699519	1.7157	-2.96563	15.2678	0.000104722	0.00826849	MIR378F	RPL11
chr1	23924983	23949774	chr1	23824870	23850050	0.907205	-2.1027	11.1756	0.000884253	0.0289646	MIR378F	HMGCL,FUCA1
chr1	23974980	23999843	chr1	23699516	23725231	1.49418	-3.35224	10.9498	0.000996376	0.0309806	SRSF10
chr1	23999840	24024967	chr1	23949771	23974983	0.944747	-1.55374	16.8959	4.54e-05	0.00497467		PNRC2,SRSF10
chr1	24024964	24050151	chr1	23949771	23974983	1.08995	-2.09121	17.4647	3.4e-05	0.00414577		PNRC2,SRSF10
chr1	24100107	24125152	chr1	23924983	23949774	1.25799	-3.03238	11.8199	0.000629623	0.0237795	MYOM3,IL22RA1	MIR378F
chr1	24100107	24125152	chr1	23949771	23974983	1.40287	-3.05667	12.0203	0.000566698	0.0224156	MYOM3,IL22RA1	PNRC2,SRSF10
chr1	24125149	24150162	chr1	24024964	24050151	1.05475	-2.34204	11.149	0.000896742	0.0291996	IL22RA1
chr1	24150159	24174944	chr1	24074988	24100110	0.77412	-1.59348	11.4427	0.000767961	0.0267103	IFNLR1	MYOM3
chr1	24174941	24200266	chr1	24050148	24074991	1.06156	-2.27561	11.8968	0.000604675	0.0232351	IFNLR1,LINC02800	MYOM3
chr1	24174941	24200266	chr1	24100107	24125152	0.890704	-2.05428	11.3997	0.000785571	0.0270721	IFNLR1,LINC02800	MYOM3,IL22RA1
chr1	24375068	24399839	chr1	24274903	24300140	0.834099	-1.62356	12.8022	0.000376262	0.0176828	STPG1
chr1	24399836	24425226	chr1	24249668	24274906	1.54942	-2.42062	19.6082	1.14e-05	0.00214662	STPG1,NIPAL3
chr1	24474803	24500027	chr1	24200263	24225158	-1.23915	-2.74815	12.2509	0.000502107	0.020899		LINC02800
chr1	24549833	24575031	chr1	24425223	24450076	-0.911481	-1.53542	16.6177	5.24e-05	0.00542674	NCMAP-DT,NCMAP	NIPAL3
chr1	24549833	24575031	chr1	24450073	24474806	-0.851061	-1.40192	16.6561	5.13e-05	0.00536374	NCMAP-DT,NCMAP	NIPAL3
chr1	24575028	24600077	chr1	24200263	24225158	-1.07954	-2.24448	15.6638	8.54e-05	0.00732502	NCMAP	LINC02800
chr1	24575028	24600077	chr1	24399836	24425226	-0.731608	-1.63017	11.9439	0.000589911	0.0229201	NCMAP	STPG1,NIPAL3
chr1	24575028	24600077	chr1	24425223	24450076	-0.79948	-1.71985	11.613	0.000702037	0.0253624	NCMAP	NIPAL3
chr1	24624953	24649560	chr1	24525121	24549836	1.02109	-1.99076	15.8494	7.76e-05	0.0068903	SRRM1	RCAN3,NCMAP-DT
chr1	24624953	24649560	chr1	24549833	24575031	0.794131	-1.73961	11.7457	0.000654676	0.0243275	SRRM1	NCMAP-DT,NCMAP
chr1	24700193	24724985	chr1	24325098	24350060	-1.3482	-3.34573	11.5921	0.000709829	0.0255103		GRHL3
chr1	24700193	24724985	chr1	24624953	24649560	1.31603	-2.61071	16.4218	5.79e-05	0.00576554		SRRM1
chr1	24724982	24750039	chr1	24525121	24549836	1.46658	-3.19242	12.7792	0.000380807	0.0178008	CLIC4	RCAN3,NCMAP-DT
chr1	24750036	24775025	chr1	24649557	24674999	1.34318	-2.07614	20.684	6.65e-06	0.00152478	CLIC4	SRRM1
chr1	24775022	24800745	chr1	24200263	24225158	-2.08832	-3.53519	18.9156	1.62e-05	0.00264936	CLIC4	LINC02800
chr1	24824951	24850081	chr1	24174941	24200266	-1.57212	-3.03907	21.5914	4.21e-06	0.00113402	CLIC4	IFNLR1,LINC02800
chr1	24824951	24850081	chr1	24674996	24700196	0.702845	-0.897595	13.4767	0.000264697	0.0143348	CLIC4
chr1	24974943	25000223	chr1	24924312	24950507	-0.678796	-1.17056	11.684	0.000676311	0.0248038		RUNX3
chr1	25000220	25024687	chr1	24850078	24875262	-1.55378	-2.52937	19.2759	1.35e-05	0.0023675	MIR4425
chr1	25024684	25049814	chr1	24850078	24875262	-0.811435	-1.61423	12.8491	0.000367154	0.0174298
chr1	25049811	25075235	chr1	24974943	25000223	-0.941621	-1.84529	12.8505	0.000366878	0.0174229
chr1	25075232	25100125	chr1	24974943	25000223	-1.11035	-1.92911	16.5712	5.36e-05	0.00550243
chr1	25100122	25125074	chr1	24824951	24850081	0.781409	-1.48989	12.7269	0.000391363	0.0180902		CLIC4
chr1	25125071	25150241	chr1	24824951	24850081	1.29694	-1.92059	24.4346	1.02e-06	0.000469091		CLIC4
chr1	25174445	25199813	chr1	24924312	24950507	-1.21875	-2.47337	13.8785	0.000214811	0.0126957		RUNX3
chr1	25199810	25225015	chr1	25100122	25125074	0.795098	-1.44537	11.9727	0.000581043	0.0227271	SYF2
chr1	25249580	25275069	chr1	25125071	25150241	1.89465	-3.37938	15.8876	7.61e-05	0.00681599	RSRP1,RHD
chr1	25550434	25575205	chr1	25499916	25524984	-0.69371	-1.41689	11.4233	0.000775881	0.026871	LDLRAP1	MACO1
chr1	25575202	25601036	chr1	25499916	25524984	-0.859065	-1.76049	13.3523	0.000282408	0.0149066		MACO1
chr1	25601033	25624915	chr1	25474929	25499919	-1.11181	-2.6081	13.843	0.000218815	0.0128433	MAN1C1	MACO1
chr1	25649876	25675627	chr1	25575202	25601036	-0.804534	-1.692	11.3809	0.000793401	0.0272416	MAN1C1
chr1	25675624	25699974	chr1	25449795	25474932	-1.32486	-3.03927	11.8104	0.000632789	0.0238519	MAN1C1	MACO1
chr1	25675624	25699974	chr1	25499916	25524984	-1.13366	-2.49878	13.4213	0.000272447	0.0145935	MAN1C1	MACO1
chr1	25675624	25699974	chr1	25524981	25550437	-0.905759	-2.07122	12.2119	0.000512471	0.0211495	MAN1C1	LDLRAP1
chr1	25724920	25749739	chr1	25499916	25524984	-1.0327	-2.38382	11.5157	0.00073899	0.0261042	MAN1C1	MACO1
chr1	25774453	25800041	chr1	25675624	25699974	-0.698281	-1.34626	12.8095	0.00037483	0.0176445	MAN1C1	MAN1C1
chr1	25800038	25825182	chr1	25474929	25499919	-1.11325	-2.24749	14.9394	0.000124046	0.00914971	SELENON,MTFR1L,LOC646471	MACO1
chr1	25800038	25825182	chr1	25524981	25550437	-0.761022	-1.51095	14.8662	0.000128825	0.00936284	SELENON,MTFR1L,LOC646471	LDLRAP1
chr1	25825179	25849877	chr1	25699971	25724923	-1.05191	-2.47402	12.3294	0.000481863	0.0203932	MTFR1L,AUNIP	MAN1C1
chr1	26100067	26124697	chr1	26000001	26024958	1.50672	-2.30216	24.5372	9.67e-07	0.000455801	PDIK1L	EXTL1
chr1	26100067	26124697	chr1	26049594	26075249	0.893206	-1.63543	14.0628	0.000195228	0.0119666	PDIK1L	TRIM63
chr1	26124694	26150013	chr1	26024955	26049597	0.981001	-1.73583	17.0065	4.29e-05	0.00480491	PDIK1L	EXTL1,SLC30A2
chr1	26150010	26174930	chr1	26024955	26049597	0.701283	-1.33141	11.4366	0.000770444	0.0267596	FAM110D,C1orf232,ZNF593	EXTL1,SLC30A2
chr1	26374706	26400170	chr1	26049594	26075249	1.22741	-2.76541	13.3683	0.000280066	0.0148285		TRIM63
chr1	26374706	26400170	chr1	26249891	26274523	0.729829	-1.23076	12.8633	0.000364433	0.0173469		CEP85
chr1	26424981	26449467	chr1	26374706	26400170	0.889549	-1.33802	16.3342	6.05e-05	0.00593152	LIN28A,DHDDS
chr1	26449464	26474437	chr1	26374706	26400170	1.40633	-2.0759	24.0292	1.25e-06	0.000532907	DHDDS,LOC101928324,HMGN2
chr1	26574820	26600160	chr1	26374706	26400170	1.72439	-3.52993	11.0759	0.000932082	0.029808	RPS6KA1
chr1	26750052	26774836	chr1	26550117	26574823	-0.913893	-1.87353	13.8718	0.000215563	0.0127236	ARID1A	RPS6KA1,MIR1976
chr1	26750052	26774836	chr1	26625080	26650046	-0.798914	-1.72959	11.4315	0.000772525	0.0268053	ARID1A
chr1	26800093	26825048	chr1	26650043	26675118	1.02851	-2.27672	12.2229	0.000509542	0.0210759
chr1	26974942	26999883	chr1	26600157	26625083	2.0645	-3.4409	17.6396	3.11e-05	0.00392477	TRNP1
chr1	26974942	26999883	chr1	26900458	26925122	1.29754	-1.92083	25.1057	7.29e-07	0.000379438	TRNP1	GPATCH3,NUDC,NR0B2
chr1	26974942	26999883	chr1	26925119	26949895	0.756688	-1.33022	13.6981	0.000235913	0.0134152	TRNP1	NUDC,KDF1
chr1	26999880	27025046	chr1	26900458	26925122	1.76901	-2.52653	30.3634	5.47e-08	7.03e-05	TRNP1,TENT5B	GPATCH3,NUDC,NR0B2
chr1	27050388	27075205	chr1	26974942	26999883	1.06126	-2.0489	12.8773	0.000361781	0.0172728		TRNP1
chr1	27075202	27100047	chr1	26949892	26974945	1.22212	-1.92792	22.1139	3.24e-06	0.000966727	SLC9A1	KDF1
chr1	27100044	27124812	chr1	26974942	26999883	0.958337	-2.18766	12.3663	0.000472645	0.0201648	SLC9A1	TRNP1
chr1	27175057	27199922	chr1	27124809	27148667	-0.758621	-1.20394	14.7765	0.000134931	0.00963477		SLC9A1
chr1	27274824	27299784	chr1	27100044	27124812	-0.623262	-0.850348	13.0185	0.000336071	0.0165246	WDTC1	SLC9A1
chr1	27374812	27399494	chr1	27324993	27350088	-0.603685	-0.313744	14.807	0.00013282	0.00955182	FCN3,CD164L2,GPR3	TMEM222,ACTG1P20,SYTL1
chr1	27399491	27424944	chr1	27100044	27124812	-1.77479	-2.8302	21.7935	3.81e-06	0.0010707	WASF2	SLC9A1
chr1	27499965	27525009	chr1	27324993	27350088	-1.02114	-2.42976	11.5602	0.000721838	0.0257665		TMEM222,ACTG1P20,SYTL1
chr1	27525006	27549565	chr1	27124809	27148667	-1.69708	-3.40558	14.257	0.000176535	0.0112847	AHDC1	SLC9A1
chr1	27525006	27549565	chr1	27274824	27299784	-1.37767	-2.8076	14.2219	0.000179773	0.0114031	AHDC1	WDTC1
chr1	27549562	27575227	chr1	27075202	27100047	-1.49097	-3.26965	11.2396	0.00085486	0.0284171	AHDC1	SLC9A1
chr1	27575224	27599975	chr1	27299781	27324996	-1.054	-2.2379	14.3873	0.000165017	0.0108312	AHDC1	WDTC1,TMEM222
chr1	27575224	27599975	chr1	27324993	27350088	-1.30951	-2.54462	14.6568	0.000143544	0.00998542	AHDC1	TMEM222,ACTG1P20,SYTL1
chr1	27599972	27624905	chr1	27399491	27424944	-0.820544	-1.40709	15.7191	8.3e-05	0.00719155	AHDC1,FGR	WASF2
chr1	27624902	27649291	chr1	27100044	27124812	-1.65828	-3.32807	13.6837	0.000237693	0.0134695	FGR	SLC9A1
chr1	27649288	27675077	chr1	27299781	27324996	-1.11988	-2.21699	15.1506	0.00011124	0.00855335	LINC02574,IFI6	WDTC1,TMEM222
chr1	27649288	27675077	chr1	27324993	27350088	-1.02192	-2.3211	12.1107	0.000540422	0.0217876	LINC02574,IFI6	TMEM222,ACTG1P20,SYTL1
chr1	27675074	27700062	chr1	27100044	27124812	-1.63308	-3.2534	12.0865	0.000547325	0.0219553		SLC9A1
chr1	27774944	27799997	chr1	27649288	27675077	1.57473	-2.21735	26.3466	3.94e-07	0.000257163	STX12	LINC02574,IFI6
chr1	27774944	27799997	chr1	27724799	27750105	0.869985	-1.1696	17.7544	2.93e-05	0.0037951	STX12	FAM76A
chr1	27799994	27824924	chr1	27599972	27624905	1.3444	-3.19902	11.598	0.000707638	0.0254726	STX12	AHDC1,FGR
chr1	27799994	27824924	chr1	27675074	27700062	0.953783	-2.29106	11.3722	0.000797064	0.0273197	STX12
chr1	27824921	27849720	chr1	27649288	27675077	1.47953	-2.6486	20.2878	8.11e-06	0.0017237	PPP1R8,SCARNA1	LINC02574,IFI6
chr1	27824921	27849720	chr1	27700059	27724802	1.49179	-2.40581	17.8843	2.74e-05	0.00364579	PPP1R8,SCARNA1
chr1	27824921	27849720	chr1	27750102	27774947	0.958462	-1.73302	15.6318	8.68e-05	0.00740033	PPP1R8,SCARNA1	FAM76A,STX12
chr1	27824921	27849720	chr1	27774944	27799997	1.08194	-1.26709	25.6376	5.6e-07	0.000319319	PPP1R8,SCARNA1	STX12
chr1	27849717	27874931	chr1	27724799	27750105	1.26948	-2.66364	15.2875	0.00010366	0.00821909	PPP1R8,THEMIS2	FAM76A
chr1	27849717	27874931	chr1	27750102	27774947	1.18397	-2.45039	17.7424	2.95e-05	0.0038053	PPP1R8,THEMIS2	FAM76A,STX12
chr1	27849717	27874931	chr1	27774944	27799997	1.08597	-2.12311	15.3341	0.000101202	0.00809431	PPP1R8,THEMIS2	STX12
chr1	27874928	27900050	chr1	27649288	27675077	1.49226	-2.92502	14.9989	0.000120294	0.00898321	THEMIS2,RPA2	LINC02574,IFI6
chr1	27949943	27974969	chr1	27849717	27874931	-0.61566	-0.905908	11.7454	0.000654805	0.0243294	SMPDL3B,XKR8,EYA3	PPP1R8,THEMIS2
chr1	27949943	27974969	chr1	27874928	27900050	-0.650642	-0.819197	13.6796	0.000238199	0.0134876	SMPDL3B,XKR8,EYA3	THEMIS2,RPA2
chr1	27974966	27999713	chr1	27649288	27675077	1.46128	-3.17267	13.5088	0.000260311	0.0142085	EYA3	LINC02574,IFI6
chr1	28024819	28049708	chr1	27925052	27949946	1.24029	-2.29562	17.8551	2.78e-05	0.00367945	EYA3	SMPDL3B
chr1	28049705	28074975	chr1	27700059	27724802	1.68153	-3.66712	12.9588	0.000346707	0.0168347	EYA3
chr1	28074972	28099858	chr1	27974966	27999713	1.26758	-1.92332	22.0796	3.3e-06	0.000978707	EYA3	EYA3
chr1	28074972	28099858	chr1	28024819	28049708	1.24301	-1.58452	27.4511	2.29e-07	0.000180264	EYA3	EYA3
chr1	28124962	28150020	chr1	27974966	27999713	1.12863	-2.4046	13.7322	0.00023177	0.0132837	PTAFR	EYA3
chr1	28124962	28150020	chr1	28049705	28074975	1.17859	-1.86758	21.0247	5.6e-06	0.00136648	PTAFR	EYA3
chr1	28124962	28150020	chr1	28074972	28099858	0.807849	-1.08928	15.8731	7.67e-05	0.00684439	PTAFR	EYA3
chr1	28150017	28174910	chr1	28049705	28074975	1.11303	-1.67694	18.1393	2.41e-05	0.00337676	PTAFR	EYA3
chr1	28174907	28199432	chr1	28074972	28099858	0.733185	-1.0234	11.8273	0.00062717	0.0237316	PTAFR	EYA3
chr1	28199429	28224967	chr1	28074972	28099858	0.874705	-0.875177	21.3862	4.67e-06	0.00121651	DNAJC8	EYA3
chr1	28199429	28224967	chr1	28150017	28174910	0.700996	-1.17481	11.1297	0.000905938	0.0293669	DNAJC8	PTAFR
chr1	28224964	28249631	chr1	27849717	27874931	1.45526	-3.17399	11.774	0.000645012	0.0241025	DNAJC8,ATP5IF1	PPP1R8,THEMIS2
chr1	28224964	28249631	chr1	28049705	28074975	1.32334	-2.47918	17.6182	3.14e-05	0.00394724	DNAJC8,ATP5IF1	EYA3
chr1	28224964	28249631	chr1	28124962	28150020	1.12424	-2.31739	13.3563	0.000281825	0.014886	DNAJC8,ATP5IF1	PTAFR
chr1	28224964	28249631	chr1	28150017	28174910	0.901961	-2.02342	11.8279	0.000626979	0.0237286	DNAJC8,ATP5IF1	PTAFR
chr1	28300208	28325039	chr1	28224964	28249631	1.25416	-2.33145	16.6572	5.13e-05	0.00536212		DNAJC8,ATP5IF1
chr1	28350022	28375078	chr1	28224964	28249631	0.912784	-2.03947	12.6455	0.000408377	0.018526	PHACTR4	DNAJC8,ATP5IF1
chr1	28425031	28449806	chr1	28224964	28249631	2.19336	-3.13702	25.84	5.07e-07	0.000299158	PHACTR4	DNAJC8,ATP5IF1
chr1	28449803	28474784	chr1	28224964	28249631	1.33906	-2.9606	14.097	0.000191795	0.0118345	PHACTR4	DNAJC8,ATP5IF1
chr1	28449803	28474784	chr1	28375075	28400062	0.750898	-1.58906	11.1705	0.000886612	0.0290117	PHACTR4	PHACTR4
chr1	28474781	28500508	chr1	28375075	28400062	0.961572	-1.62048	15.3826	9.87e-05	0.0079808	PHACTR4	PHACTR4
chr1	28474781	28500508	chr1	28400059	28425034	0.983488	-1.39982	19.7422	1.07e-05	0.00204878	PHACTR4	PHACTR4
chr1	28474781	28500508	chr1	28425031	28449806	0.768407	-1.12746	13.555	0.000254132	0.0140068	PHACTR4	PHACTR4
chr1	28500505	28525255	chr1	28350022	28375078	1.43467	-1.99557	25.1252	7.22e-07	0.000377034	RCC1,SNHG3,SNORA73A,SNORA73B	PHACTR4
chr1	28500505	28525255	chr1	28400059	28425034	0.992719	-1.68811	20.4045	7.65e-06	0.00165681	RCC1,SNHG3,SNORA73A,SNORA73B	PHACTR4
chr1	28500505	28525255	chr1	28425031	28449806	1.14967	-1.89366	21.5847	4.23e-06	0.00113583	RCC1,SNHG3,SNORA73A,SNORA73B	PHACTR4
chr1	28549965	28574992	chr1	28375075	28400062	1.03576	-2.5845	11.6286	0.000696304	0.0252389	TRNAU1AP	PHACTR4
chr1	28600131	28625082	chr1	28350022	28375078	1.30421	-2.66721	17.6217	3.13e-05	0.00394421	TAF12	PHACTR4
chr1	28600131	28625082	chr1	28375075	28400062	1.0748	-2.38239	13.6835	0.000237717	0.01347	TAF12	PHACTR4
chr1	28625079	28649936	chr1	28574989	28600134	0.721011	-1.19039	12.898	0.000357887	0.0171632	TAF12,LINC01715,RNU11	TRNAU1AP,SNHG12,SNORD99,SNORA61,SNORA44,SNORA16A,TAF12,RAB42
chr1	28674957	28699989	chr1	28375075	28400062	1.8175	-3.08869	18.4796	2.03e-05	0.00303832	GMEB1	PHACTR4
chr1	28674957	28699989	chr1	28600131	28625082	0.928103	-1.8736	11.4772	0.00075411	0.0264264	GMEB1	TAF12
chr1	28724918	28750057	chr1	28674957	28699989	0.709127	-1.25265	12.2842	0.000493409	0.0206806	YTHDF2	GMEB1
chr1	28750054	28775026	chr1	28674957	28699989	1.27875	-1.92006	23.1385	1.94e-06	0.000709124	YTHDF2	GMEB1
chr1	28825050	28849946	chr1	28750054	28775026	0.870772	-1.94947	11.3354	0.000812678	0.0276106	OPRD1	YTHDF2
chr1	28874891	28900091	chr1	28800185	28825053	1.1312	-2.26991	14.5733	0.000149873	0.0102302	EPB41	OPRD1
chr1	28900088	28925032	chr1	28825050	28849946	1.29436	-2.59983	13.2051	0.000304915	0.0155845	EPB41	OPRD1
chr1	28975032	28999890	chr1	28849943	28874894	-1.15019	-2.26526	12.5405	0.000431438	0.0191134	EPB41	OPRD1
chr1	29050033	29074954	chr1	28949824	28975035	0.928083	-2.16165	11.5486	0.000726272	0.0258502	EPB41	EPB41
chr1	29074951	29099559	chr1	28925029	28949827	1.07044	-2.39984	11.8972	0.00060454	0.0232318	EPB41	EPB41
chr1	29099556	29125168	chr1	28900088	28925032	1.08354	-2.01121	17.2418	3.81e-05	0.00446371	EPB41,TMEM200B	EPB41
chr1	29099556	29125168	chr1	28999887	29024849	0.934199	-2.07677	11.4666	0.000758338	0.0265096	EPB41,TMEM200B	EPB41
chr1	29099556	29125168	chr1	29050033	29074954	0.827206	-1.24049	15.4453	9.56e-05	0.0078346	EPB41,TMEM200B	EPB41
chr1	29125165	29150115	chr1	28900088	28925032	1.13141	-2.50012	12.6133	0.000415304	0.0186833	SRSF4	EPB41
chr1	29174910	29199862	chr1	28900088	28925032	1.00899	-2.00701	14.2606	0.000176207	0.011269	SRSF4,MECR	EPB41
chr1	29174910	29199862	chr1	28925029	28949827	1.28727	-2.50047	13.4112	0.000273879	0.0146364	SRSF4,MECR	EPB41
chr1	29225173	29249762	chr1	29125165	29150115	1.29013	-2.94931	11.6008	0.000706567	0.0254498	MECR,PTPRU	SRSF4
chr1	29299913	29325248	chr1	29225173	29249762	1.42005	-2.20212	25.1493	7.14e-07	0.000373679	PTPRU	MECR,PTPRU
chr1	29325245	29349981	chr1	29225173	29249762	1.56024	-2.3049	24.8187	8.41e-07	0.000413005	PTPRU,LINC01756	MECR,PTPRU
chr1	29349978	29375069	chr1	29199859	29225176	2.45709	-3.66931	16.8482	4.65e-05	0.00504767	LINC01756	MECR
chr1	29349978	29375069	chr1	29225173	29249762	1.97536	-3.02256	21.723	3.94e-06	0.00109227	LINC01756	MECR,PTPRU
chr1	29375066	29399952	chr1	29225173	29249762	1.58582	-2.96031	16.2569	6.3e-05	0.00608166		MECR,PTPRU
chr1	29399949	29425084	chr1	29249759	29275004	1.30841	-3.06438	11.1477	0.000897374	0.0292098		PTPRU
chr1	29425081	29449645	chr1	29225173	29249762	1.57768	-3.34056	10.986	0.00097746	0.0306289		MECR,PTPRU
chr1	29475101	29500149	chr1	29225173	29249762	1.91831	-3.54046	13.0215	0.000335554	0.0165103		MECR,PTPRU
chr1	29500146	29525343	chr1	29225173	29249762	2.32792	-3.7168	14.1087	0.000190637	0.0117983		MECR,PTPRU
chr1	29550031	29574991	chr1	29500146	29525343	-0.836845	-1.67335	10.9686	0.000986509	0.0307952
chr1	29574988	29599744	chr1	29225173	29249762	2.07102	-3.69262	14.1029	0.000191208	0.011819		MECR,PTPRU
chr1	29574988	29599744	chr1	29525340	29550034	-0.780362	-1.42484	13.7007	0.000235595	0.0134071
chr1	29599741	29624975	chr1	29550031	29574991	-0.818285	-1.65882	12.4998	0.000440732	0.0193726
chr1	29724909	29749972	chr1	29675182	29699609	-1.0888	-1.4423	25.2437	6.81e-07	0.000365404
chr1	29849870	29875165	chr1	29799634	29824997	-0.839065	-1.58777	13.1653	0.000311305	0.0157831
chr1	30075073	30099621	chr1	29225173	29249762	2.08491	-3.44913	18.0972	2.46e-05	0.00342094		MECR,PTPRU
chr1	30075073	30099621	chr1	30025588	30049686	-0.970281	-1.7424	15.1474	0.000111426	0.00856202		LINC01648
chr1	30124994	30150056	chr1	30075073	30099621	-0.82891	-1.38349	15.0559	0.000116809	0.00881233
chr1	30174967	30200262	chr1	30124994	30150056	-0.931243	-1.83123	14.1295	0.000188591	0.0117288
chr1	30275042	30299627	chr1	30224593	30250149	-0.788484	-1.51924	13.0904	0.000323704	0.0161637
chr1	30625016	30649945	chr1	30250146	30275045	1.81803	-3.68303	11.3982	0.000786224	0.027083
chr1	30649942	30674832	chr1	30475087	30500133	1.5391	-3.22739	12.1391	0.000532437	0.0215918
chr1	30674829	30699854	chr1	30475087	30500133	1.61699	-2.98565	16.1135	6.78e-05	0.00636836
chr1	30774720	30799678	chr1	30724907	30749907	-0.521929	-0.323217	11.3195	0.000819551	0.0277456		MATN1-AS1,LAPTM5,MIR4420
chr1	30900002	30924959	chr1	30774720	30799678	0.880405	-0.866935	20.4432	7.5e-06	0.00163989	SDC3
chr1	30900002	30924959	chr1	30799675	30825045	0.850222	-0.74979	21.7192	3.95e-06	0.00109323	SDC3	LINC01778
chr1	30924956	30949952	chr1	30799675	30825045	0.838835	-1.5163	13.4019	0.000275209	0.01467	PUM1	LINC01778
chr1	30924956	30949952	chr1	30825042	30849973	1.17716	-2.17038	15.8329	7.83e-05	0.00692728	PUM1	LINC01778
chr1	30949949	30974980	chr1	30799675	30825045	1.07745	-2.33274	11.6624	0.000684039	0.0249722	PUM1	LINC01778
chr1	31050069	31074941	chr1	31000059	31024951	0.648229	-0.842816	12.1749	0.000522526	0.0213816	PUM1	PUM1
chr1	31099971	31124920	chr1	31050069	31074941	0.899658	-2.00389	11.6479	0.000689274	0.02507		PUM1
chr1	31124917	31149984	chr1	31050069	31074941	1.2338	-2.19238	17.7138	2.99e-05	0.00383967		PUM1
chr1	31275163	31300166	chr1	31200178	31224968	1.12926	-2.05309	16.852	4.64e-05	0.00504477	SNRNP40,ZCCHC17	NKAIN1
chr1	31275163	31300166	chr1	31224965	31249829	1.07375	-1.54409	22.2554	3.02e-06	0.000926886	SNRNP40,ZCCHC17	NKAIN1
chr1	31374996	31399418	chr1	31124917	31149984	1.47028	-2.83837	16.5737	5.35e-05	0.00549915	FABP3
chr1	31499915	31525107	chr1	31449757	31474823	-0.747902	-1.39608	12.0731	0.000551197	0.0220536	LDC1P,LINC01226
chr1	31550166	31574796	chr1	31325366	31350157	1.28793	-2.91873	11.5606	0.000721688	0.025764	LDC1P	ZCCHC17
chr1	31550166	31574796	chr1	31424946	31449760	0.942362	-2.10004	11.6847	0.000676041	0.0247992	LDC1P	SERINC2
chr1	31624769	31650176	chr1	31550166	31574796	0.870919	-1.62034	12.2588	0.00050003	0.0208451	HCRTR1,PEF1	LDC1P
chr1	31725114	31750244	chr1	31650173	31675038	-0.890464	-1.10586	19.4456	1.24e-05	0.00225399	ADGRB2	COL16A1
chr1	31725114	31750244	chr1	31675035	31699988	-0.838556	-1.12273	18.1879	2.35e-05	0.00332584	ADGRB2	COL16A1
chr1	31775060	31800600	chr1	31650173	31675038	-1.0946	-1.04021	29.5549	8.13e-08	9.24e-05	SPOCD1	COL16A1
chr1	31775060	31800600	chr1	31675035	31699988	-0.932585	-1.59936	16.469	5.65e-05	0.00567443	SPOCD1	COL16A1
chr1	31775060	31800600	chr1	31725114	31750244	-0.902502	-1.22415	17.6537	3.08e-05	0.00390649	SPOCD1	ADGRB2
chr1	31849921	31874733	chr1	31725114	31750244	-1.28024	-2.60816	12.8101	0.000374709	0.0176414		ADGRB2
chr1	31874730	31900383	chr1	31650173	31675038	-1.75932	-2.71812	17.9712	2.62e-05	0.00355168		COL16A1
chr1	31900380	31925534	chr1	31650173	31675038	-1.45921	-3.02579	11.2259	0.000861047	0.0285328	PTP4A2	COL16A1
chr1	31949757	31975371	chr1	31650173	31675038	-1.31906	-2.09798	19.8778	9.98e-06	0.00196038		COL16A1
chr1	31975368	31999853	chr1	31650173	31675038	-1.22277	-2.64919	11.1084	0.000916226	0.0295309		COL16A1
chr1	32025044	32049902	chr1	31650173	31675038	-1.93834	-2.79836	22.6016	2.54e-06	0.000833884	KHDRBS1	COL16A1
chr1	32049899	32075011	chr1	31650173	31675038	-1.25628	-2.43778	15.7633	8.11e-05	0.00708857	KHDRBS1,TMEM39B	COL16A1
chr1	32100031	32124573	chr1	31650173	31675038	-2.16239	-3.42646	16.5461	5.43e-05	0.00553709	TMEM39B,KPNA6	COL16A1
chr1	32150108	32175005	chr1	31725114	31750244	-1.69336	-3.54544	11.8685	0.000613735	0.0234157	KPNA6	ADGRB2
chr1	32225214	32249671	chr1	31900380	31925534	-1.88431	-3.57829	13.2096	0.000304209	0.0155669	EIF3I,MTMR9LP,FAM167B	PTP4A2
chr1	32374945	32400236	chr1	32049899	32075011	-1.19109	-2.68903	12.5714	0.000424524	0.0189322	BSDC1	KHDRBS1,TMEM39B
chr1	32374945	32400236	chr1	32150108	32175005	-0.993073	-2.15281	12.1936	0.000517438	0.0212729	BSDC1	KPNA6
chr1	32374945	32400236	chr1	32175002	32199894	-1.37162	-1.88845	28.0252	1.72e-07	0.000151905	BSDC1	KPNA6,TXLNA
chr1	32400233	32424923	chr1	32175002	32199894	-0.820938	-2.03512	11.1874	0.000878741	0.0288683		KPNA6,TXLNA
chr1	32424920	32449965	chr1	32374945	32400236	1.03228	-2.20423	12.9377	0.000350544	0.0169444		BSDC1
chr1	32449962	32474703	chr1	32349874	32374948	1.23986	-2.74541	14.0341	0.000198151	0.0120707	ZBTB8A,ZBTB8B	TSSK3,FAM229A,BSDC1
chr1	32474700	32500110	chr1	32374945	32400236	2.17652	-2.77419	40.8078	3.54e-10	1.62e-06	ZBTB8A,ZBTB8B	BSDC1
chr1	32474700	32500110	chr1	32400233	32424923	1.21879	-1.73736	23.6983	1.47e-06	0.000593703	ZBTB8A,ZBTB8B
chr1	32474700	32500110	chr1	32424920	32449965	0.772163	-1.4707	12.0077	0.00057047	0.0225008	ZBTB8A,ZBTB8B
chr1	32500107	32524529	chr1	32400233	32424923	1.52746	-2.37379	23.7194	1.45e-06	0.000589852	ZBTB8A
chr1	32500107	32524529	chr1	32424920	32449965	1.37688	-2.45248	16.5543	5.41e-05	0.00552333	ZBTB8A
chr1	32524526	32549964	chr1	32374945	32400236	1.70088	-3.27342	13.5131	0.000259733	0.0141908	ZBTB8A	BSDC1
chr1	32524526	32549964	chr1	32400233	32424923	1.52516	-2.34389	22.5342	2.63e-06	0.00085197	ZBTB8A
chr1	32549961	32574805	chr1	32424920	32449965	1.3282	-2.59701	14.6662	0.000142846	0.00995735	ZBTB8A
chr1	32574802	32599950	chr1	32374945	32400236	1.49576	-3.2923	11.2283	0.00085996	0.0285108	ZBTB8A	BSDC1
chr1	32574802	32599950	chr1	32474700	32500110	1.32448	-1.82277	25.0974	7.32e-07	0.000380171	ZBTB8A	ZBTB8A,ZBTB8B
chr1	32574802	32599950	chr1	32500107	32524529	1.12799	-1.6798	22.4015	2.81e-06	0.000880454	ZBTB8A	ZBTB8A
chr1	32574802	32599950	chr1	32524526	32549964	0.749725	-1.3276	11.3003	0.000827884	0.0279025	ZBTB8A	ZBTB8A
chr1	32599947	32625003	chr1	32424920	32449965	1.50666	-2.77853	16.2528	6.31e-05	0.00608577	ZBTB8A,ZBTB8OS
chr1	32599947	32625003	chr1	32449962	32474703	1.08541	-2.18765	14.766	0.000135665	0.0096565	ZBTB8A,ZBTB8OS	ZBTB8A,ZBTB8B
chr1	32599947	32625003	chr1	32474700	32500110	1.40023	-1.90547	26.6587	3.38e-07	0.000231619	ZBTB8A,ZBTB8OS	ZBTB8A,ZBTB8B
chr1	32599947	32625003	chr1	32524526	32549964	1.14255	-1.4131	25.9721	4.75e-07	0.000288067	ZBTB8A,ZBTB8OS	ZBTB8A
chr1	32599947	32625003	chr1	32549961	32574805	0.803667	-1.22571	14.6615	0.000143191	0.00997068	ZBTB8A,ZBTB8OS	ZBTB8A
chr1	32625000	32650028	chr1	32349874	32374948	2.12877	-3.65796	13.465	0.000266313	0.0143988	ZBTB8OS	TSSK3,FAM229A,BSDC1
chr1	32625000	32650028	chr1	32449962	32474703	1.51158	-2.75097	17.9766	2.62e-05	0.00354705	ZBTB8OS	ZBTB8A,ZBTB8B
chr1	32625000	32650028	chr1	32474700	32500110	1.59957	-2.38165	25.4476	6.15e-07	0.000340307	ZBTB8OS	ZBTB8A,ZBTB8B
chr1	32625000	32650028	chr1	32500107	32524529	1.13569	-2.11077	16.0406	7.04e-05	0.00651338	ZBTB8OS	ZBTB8A
chr1	32625000	32650028	chr1	32549961	32574805	0.918706	-1.92302	12.3146	0.000485621	0.0204798	ZBTB8OS	ZBTB8A
chr1	32625000	32650028	chr1	32574802	32599950	0.930996	-1.45644	16.6105	5.25e-05	0.00543937	ZBTB8OS	ZBTB8A
chr1	32650025	32674978	chr1	32400233	32424923	1.51423	-2.91148	15.5487	9.06e-05	0.00758751	ZBTB8OS,RBBP4
chr1	32650025	32674978	chr1	32500107	32524529	1.84874	-2.1868	33.738	1.06e-08	2.11e-05	ZBTB8OS,RBBP4	ZBTB8A
chr1	32650025	32674978	chr1	32524526	32549964	1.1229	-2.45261	12.0295	0.000563953	0.0223426	ZBTB8OS,RBBP4	ZBTB8A
chr1	32650025	32674978	chr1	32549961	32574805	1.06205	-2.49952	11.2246	0.000861625	0.0285429	ZBTB8OS,RBBP4	ZBTB8A
chr1	32650025	32674978	chr1	32574802	32599950	1.43213	-2.10301	24.0631	1.22e-06	0.000529263	ZBTB8OS,RBBP4	ZBTB8A
chr1	32650025	32674978	chr1	32599947	32625003	1.04786	-1.48193	21.5982	4.2e-06	0.00113197	ZBTB8OS,RBBP4	ZBTB8A,ZBTB8OS
chr1	32674975	32699973	chr1	32424920	32449965	1.47086	-3.31197	11.3743	0.000796171	0.0272961	RBBP4,SYNC
chr1	32674975	32699973	chr1	32599947	32625003	0.888142	-1.98733	11.1263	0.000907587	0.0293903	RBBP4,SYNC	ZBTB8A,ZBTB8OS
chr1	32699970	32725096	chr1	32625000	32650028	1.18689	-2.49803	12.6282	0.000412088	0.0186006	SYNC	ZBTB8OS
chr1	32699970	32725096	chr1	32650025	32674978	1.33234	-1.99391	24.4885	9.91e-07	0.000462358	SYNC	ZBTB8OS,RBBP4
chr1	32749442	32774666	chr1	32500107	32524529	1.47476	-2.49731	17.1117	4.07e-05	0.00465035	KIAA1522	ZBTB8A
chr1	32774663	32800047	chr1	32599947	32625003	1.74281	-2.76817	14.7176	0.000139099	0.00980563	KIAA1522,YARS	ZBTB8A,ZBTB8OS
chr1	32774663	32800047	chr1	32650025	32674978	1.01637	-1.96596	14.5275	0.000153468	0.0103684	KIAA1522,YARS	ZBTB8OS,RBBP4
chr1	32800044	32824867	chr1	32549961	32574805	1.71417	-3.42115	14.4606	0.00015887	0.0105911	YARS,S100PBP	ZBTB8A
chr1	32824864	32849673	chr1	32500107	32524529	1.47361	-3.15039	11.708	0.00066779	0.0246039	S100PBP	ZBTB8A
chr1	32824864	32849673	chr1	32725093	32749445	1.18657	-2.14857	17.6481	3.09e-05	0.00391499	S100PBP	KIAA1522
chr1	32900303	32924874	chr1	32800044	32824867	1.47393	-2.80473	14.1964	0.000182164	0.0114977	TMEM54	YARS,S100PBP
chr1	32924871	32949819	chr1	32749442	32774666	1.53495	-3.12441	11.3808	0.000793436	0.0272416	RNF19B	KIAA1522
chr1	33074949	33100203	chr1	32874750	32900306	0.932211	-1.71478	14.2685	0.000175479	0.0112438	AK2,AZIN2	HPCA,TMEM54
chr1	33074949	33100203	chr1	32900303	32924874	0.913463	-1.59447	13.6848	0.000237554	0.0134636	AK2,AZIN2	TMEM54
chr1	33149811	33175267	chr1	32924871	32949819	-1.12829	-2.35601	13.5497	0.000254834	0.0140294	TRIM62	RNF19B
chr1	33225038	33249429	chr1	33024963	33049865	-1.57426	-3.45677	11.9608	0.000584696	0.0228031		AK2
chr1	33274894	33300018	chr1	33199794	33225041	1.12092	-1.90059	16.8301	4.7e-05	0.00508245	ZNF362
chr1	33450331	33474971	chr1	33274894	33300018	1.22842	-1.85199	21.7818	3.83e-06	0.00107437	ZSCAN20	ZNF362
chr1	33474968	33500066	chr1	33300015	33325102	1.21193	-2.62531	11.6642	0.000683373	0.0249601	ZSCAN20	ZNF362,A3GALT2,PHC2
chr1	33524913	33549837	chr1	33325099	33350323	1.7313	-3.50652	12.3565	0.000475082	0.0202295	CSMD2	PHC2,MIR3605
chr1	33524913	33549837	chr1	33450331	33474971	1.34537	-2.49155	15.7542	8.15e-05	0.00710592	CSMD2	ZSCAN20
chr1	33575070	33600242	chr1	33450331	33474971	1.7166	-3.2548	12.3816	0.000468867	0.0200752	CSMD2	ZSCAN20
chr1	33600239	33625115	chr1	33375348	33400320	2.62396	-3.69225	20.0693	9.06e-06	0.00184503	CSMD2	PHC2
chr1	33600239	33625115	chr1	33450331	33474971	2.18318	-3.01912	27.7446	1.98e-07	0.000166488	CSMD2	ZSCAN20
chr1	33625112	33650680	chr1	33474968	33500066	1.80702	-3.40885	13.9905	0.000202683	0.0122275	CSMD2	ZSCAN20
chr1	33799721	33825031	chr1	33750210	33775056	-0.926814	-1.38027	17.8341	2.81e-05	0.00370257	CSMD2	CSMD2
chr1	33849907	33875055	chr1	33799721	33825031	-0.841565	-1.31614	16.0389	7.04e-05	0.00651652	CSMD2,HMGB4,CSMD2-AS1	CSMD2
chr1	33999630	34025040	chr1	33950217	33974767	-0.791451	-1.49157	11.4839	0.000751452	0.0263723	CSMD2	CSMD2
chr1	34025037	34050060	chr1	33974764	33999633	-0.980283	-1.49874	19.5576	1.17e-05	0.00217992	CSMD2	CSMD2
chr1	34050057	34074944	chr1	33999630	34025040	-1.22717	-1.67003	25.6335	5.61e-07	0.000319319	CSMD2	CSMD2
chr1	34099870	34124654	chr1	34050057	34074944	-0.812861	-1.74349	11.7817	0.000642414	0.0240491	CSMD2	CSMD2
chr1	34175428	34199692	chr1	34124651	34150005	-1.13477	-1.97579	16.3869	5.89e-05	0.00584134	C1orf94	CSMD2
chr1	34199689	34224960	chr1	34050057	34074944	-1.42713	-2.90335	15.4357	9.6e-05	0.0078621	C1orf94	CSMD2
chr1	34400101	34425015	chr1	34349506	34374936	-1.42065	-1.9682	27.7962	1.93e-07	0.000163474
chr1	34449900	34474863	chr1	34400101	34425015	-0.812572	-1.66759	12.7333	0.000390049	0.0180586
chr1	34849935	34875452	chr1	34799894	34825186	0.907702	-1.83097	13.4417	0.000269566	0.0145034	SMIM12,DLGAP3	SMIM12
chr1	35199942	35224966	chr1	35100129	35125003	1.36008	-2.66511	16.3081	6.14e-05	0.00598218		ZMYM1
chr1	35224963	35250070	chr1	35175208	35199945	1.0625	-1.61688	21.1519	5.25e-06	0.00130992		SFPQ
chr1	35350066	35374928	chr1	35300017	35325081	0.945379	-1.59573	15.9025	7.55e-05	0.00679186	ZMYM4,ZMYM4-AS1	ZMYM4
chr1	35399935	35425137	chr1	35274910	35300020	1.19425	-2.64604	12.2531	0.000501531	0.020887	ZMYM4	ZMYM4
chr1	35399935	35425137	chr1	35325078	35350069	1.22008	-2.12571	18.0438	2.53e-05	0.00347771	ZMYM4	ZMYM4
chr1	35399935	35425137	chr1	35350066	35374928	0.914206	-1.81589	13.6943	0.000236382	0.0134339	ZMYM4	ZMYM4,ZMYM4-AS1
chr1	35549980	35574993	chr1	35500715	35525063	-0.911253	-1.64422	16.0262	7.09e-05	0.0065417	KIAA0319L,NCDN,TFAP2E	KIAA0319L
chr1	35599909	35625015	chr1	35350066	35374928	-2.13419	-3.5903	13.7133	0.000234056	0.0133556	PSMB2	ZMYM4,ZMYM4-AS1
chr1	35599909	35625015	chr1	35425134	35450167	-1.27939	-2.66522	15.0115	0.000119514	0.00893909	PSMB2	KIAA0319L
chr1	35649463	35674820	chr1	35224963	35250070	1.8347	-3.57535	13.1516	0.000313541	0.015848
chr1	35849945	35875082	chr1	35625012	35649466	1.72964	-3.30118	14.873	0.000128372	0.00934571	AGO4,AGO1	PSMB2
chr1	35849945	35875082	chr1	35749906	35775245	1.15158	-2.76043	11.5139	0.000739677	0.0261211	AGO4,AGO1	CLSPN
chr1	35849945	35875082	chr1	35800050	35825257	0.751049	-1.39759	13.2878	0.000292061	0.0152097	AGO4,AGO1	AGO4
chr1	35875079	35900066	chr1	35775242	35800053	1.25705	-2.53006	15.6396	8.65e-05	0.00738131	AGO1
chr1	35875079	35900066	chr1	35800050	35825257	1.54359	-1.9494	27.4954	2.24e-07	0.000178686	AGO1	AGO4
chr1	35900063	35925049	chr1	35800050	35825257	1.17226	-2.26671	16.3449	6.02e-05	0.00591362	AGO1	AGO4
chr1	35925046	35950002	chr1	35825254	35849948	1.41762	-2.64558	18.4935	2.01e-05	0.00302566	AGO1,AGO3	AGO4
chr1	35925046	35950002	chr1	35849945	35875082	0.96686	-2.08085	11.827	0.000627297	0.0237333	AGO1,AGO3	AGO4,AGO1
chr1	35974929	36000271	chr1	35800050	35825257	1.68565	-2.98654	17.7339	2.96e-05	0.0038155	AGO3	AGO4
chr1	35974929	36000271	chr1	35925046	35950002	0.755194	-1.50402	11.6251	0.000697577	0.0252604	AGO3	AGO1,AGO3
chr1	36000268	36025081	chr1	35775242	35800053	1.71956	-3.44183	13.5811	0.000250706	0.0139037	AGO3
chr1	36000268	36025081	chr1	35825254	35849948	1.06129	-2.6383	10.98	0.000980565	0.0306826	AGO3	AGO4
chr1	36000268	36025081	chr1	35925046	35950002	1.40357	-1.7964	36.0465	3.47e-09	9.26e-06	AGO3	AGO1,AGO3
chr1	36000268	36025081	chr1	35949999	35974932	0.894429	-1.55041	15.2737	0.0001044	0.00825487	AGO3	AGO3
chr1	36025078	36050006	chr1	35800050	35825257	1.49167	-2.96021	16.5221	5.5e-05	0.00557904	AGO3	AGO4
chr1	36025078	36050006	chr1	35925046	35950002	1.44368	-2.08675	25.2003	6.96e-07	0.000369365	AGO3	AGO1,AGO3
chr1	36025078	36050006	chr1	35949999	35974932	0.918651	-1.89895	13.32	0.0002872	0.0150512	AGO3	AGO3
chr1	36025078	36050006	chr1	35974929	36000271	0.792298	-1.49287	11.0524	0.000943716	0.0300341	AGO3	AGO3
chr1	36050003	36074898	chr1	35775242	35800053	1.47945	-3.36954	10.9694	0.000986104	0.0307856	AGO3
chr1	36050003	36074898	chr1	35925046	35950002	1.54015	-2.17664	26.407	3.83e-07	0.000252466	AGO3	AGO1,AGO3
chr1	36050003	36074898	chr1	35949999	35974932	1.69341	-1.94902	39.1846	7.68e-10	2.98e-06	AGO3	AGO3
chr1	36050003	36074898	chr1	35974929	36000271	1.55405	-1.99872	32.0981	2.35e-08	3.83e-05	AGO3	AGO3
chr1	36050003	36074898	chr1	36000268	36025081	1.05904	-1.28127	23.6192	1.53e-06	0.000607182	AGO3	AGO3
chr1	36074895	36099974	chr1	35800050	35825257	1.46042	-3.18205	12.0106	0.000569603	0.0224769	TEKT2,ADPRHL2,COL8A2	AGO4
chr1	36074895	36099974	chr1	35825254	35849948	1.52192	-3.11355	15.2393	0.000106268	0.00833729	TEKT2,ADPRHL2,COL8A2	AGO4
chr1	36074895	36099974	chr1	35849945	35875082	1.37161	-2.62938	18.206	2.33e-05	0.00330585	TEKT2,ADPRHL2,COL8A2	AGO4,AGO1
chr1	36074895	36099974	chr1	35900063	35925049	1.01574	-2.09871	11.9132	0.00059949	0.0231292	TEKT2,ADPRHL2,COL8A2	AGO1
chr1	36074895	36099974	chr1	35974929	36000271	1.36602	-2.43003	19.1021	1.48e-05	0.00250591	TEKT2,ADPRHL2,COL8A2	AGO3
chr1	36074895	36099974	chr1	36000268	36025081	1.28975	-2.14902	19.5351	1.19e-05	0.00219284	TEKT2,ADPRHL2,COL8A2	AGO3
chr1	36099971	36124850	chr1	35925046	35950002	1.62955	-3.05516	17.1152	4.06e-05	0.00464544	COL8A2	AGO1,AGO3
chr1	36375283	36399957	chr1	36325270	36350055	-0.708362	-0.873494	15.6397	8.65e-05	0.00738131	STK40,LSM10	STK40
chr1	36399954	36424952	chr1	36249953	36275053	1.02458	-2.25397	11.0894	0.000925469	0.0296867	OSCP1,SNORA63C	THRAP3
chr1	36449788	36475071	chr1	36399954	36424952	0.741752	-1.23667	13.2599	0.000296336	0.0153421	OSCP1,MRPS15,CSF3R	OSCP1,SNORA63C
chr1	36499945	36525025	chr1	36449788	36475071	0.966972	-1.81948	14.4954	0.000156033	0.0104684		OSCP1,MRPS15,CSF3R
chr1	36525022	36550069	chr1	36399954	36424952	1.93464	-3.44107	16.5919	5.3e-05	0.00546546		OSCP1,SNORA63C
chr1	36525022	36550069	chr1	36449788	36475071	1.50949	-2.35007	26.0239	4.63e-07	0.000284059		OSCP1,MRPS15,CSF3R
chr1	36674978	36700145	chr1	36475068	36499948	1.45721	-3.35898	11.791	0.00063926	0.0239856		CSF3R
chr1	36824679	36850336	chr1	36774921	36799852	-0.779181	-1.30256	14.6796	0.000141858	0.00992757	GRIK3	GRIK3
chr1	36850333	36874462	chr1	36799849	36824682	-0.831271	-1.71714	11.7092	0.0006674	0.0245943	GRIK3	GRIK3
chr1	36925501	36950067	chr1	36850333	36874462	-1.32368	-2.25992	18.9499	1.6e-05	0.00262256	GRIK3	GRIK3
chr1	36950064	36975361	chr1	36899986	36925504	-0.909236	-1.91398	12.0135	0.000568723	0.0224566	GRIK3	GRIK3
chr1	36975358	36999951	chr1	36599869	36625460	1.65422	-3.39124	11.0321	0.000953919	0.0302046	GRIK3
chr1	37050007	37074977	chr1	36499945	36525025	1.64173	-3.58592	12.6197	0.00041392	0.0186525
chr1	37074974	37100068	chr1	37025025	37050010	-0.852616	-1.72116	12.2685	0.000497497	0.0207794		GRIK3
chr1	37124991	37150019	chr1	37074974	37100068	-0.862647	-1.47666	16.1284	6.73e-05	0.00633817
chr1	37274976	37299592	chr1	37224963	37250124	-0.914346	-1.62062	16.3635	5.96e-05	0.00587966
chr1	37325109	37350385	chr1	36674978	36700145	1.56837	-3.30338	12.561	0.000426821	0.018988
chr1	37400344	37424901	chr1	36975358	36999951	1.47428	-3.16723	10.9925	0.000974101	0.0305745		GRIK3
chr1	37400344	37424901	chr1	37025025	37050010	1.39786	-2.8153	11.9953	0.000574198	0.0225649		GRIK3
chr1	37424898	37449946	chr1	37025025	37050010	1.78034	-3.5498	11.8856	0.000608259	0.0233008		GRIK3
chr1	37424898	37449946	chr1	37100065	37124994	2.55865	-3.42353	15.7744	8.07e-05	0.00706581
chr1	37424898	37449946	chr1	37199960	37224966	1.95222	-3.64521	13.3467	0.000283239	0.0149288
chr1	37424898	37449946	chr1	37250121	37274979	1.60685	-3.30328	12.4344	0.00045608	0.0197587
chr1	37575353	37599975	chr1	37449943	37474858	0.920095	-2.08121	11.1094	0.00091572	0.0295258	GNL2	LINC01137,ZC3H12A
chr1	37650240	37675039	chr1	37599972	37625060	-0.769541	-0.776938	20.8977	5.97e-06	0.00142428		RSPO1
chr1	37699949	37725020	chr1	37599972	37625060	-0.875019	-1.80279	12.3405	0.000479068	0.0203316	CDCA8,EPHA10	RSPO1
chr1	37699949	37725020	chr1	37650240	37675039	-0.883688	-1.72001	13.7591	0.000228553	0.0131736	CDCA8,EPHA10
chr1	37749969	37775084	chr1	37675036	37699952	1.05068	-2.22543	12.1967	0.000516593	0.0212493	EPHA10	C1orf109,CDCA8
chr1	37924974	37949937	chr1	37825300	37850192	1.11269	-2.16879	15.1167	0.000113202	0.0086422	INPP5B	MTF1
chr1	37949934	37975295	chr1	37575353	37599975	1.41175	-3.24493	11.739	0.000656997	0.0243682	SF3A3	GNL2
chr1	38249545	38275175	chr1	38200117	38225078	-0.946233	-1.30248	21.0652	5.49e-06	0.00134941		LINC01343
chr1	38324899	38350567	chr1	38275172	38299955	-1.0439	-1.34277	24.9064	8.05e-07	0.000401011
chr1	38375117	38400211	chr1	38324899	38350567	-0.818536	-1.4623	12.6163	0.000414656	0.0186684
chr1	38724226	38749830	chr1	38599806	38625042	-1.06479	-2.49231	11.2309	0.000858771	0.0284943
chr1	38900196	38925022	chr1	38849983	38874565	1.11396	-2.11913	16.9176	4.49e-05	0.00493305	LOC105378663,RHBDL2	RRAGC,LOC105378663,GJA9-MYCBP,MYCBP,GJA9
chr1	39000122	39024804	chr1	38849983	38874565	-0.881961	-2.01457	12.3937	0.000465911	0.0200023	AKIRIN1	RRAGC,LOC105378663,GJA9-MYCBP,MYCBP,GJA9
chr1	39050036	39075121	chr1	38900196	38925022	1.27216	-2.16083	20.6696	6.69e-06	0.00153408		LOC105378663,RHBDL2
chr1	39250032	39275062	chr1	39099676	39124865	-0.763742	-1.60875	12.3691	0.000471945	0.0201513	MACF1	MACF1
chr1	39250032	39275062	chr1	39174770	39200353	-0.69495	-0.835392	15.5273	9.16e-05	0.00763663	MACF1	MACF1
chr1	39324708	39349721	chr1	39224985	39250035	0.923969	-2.00986	12.0467	0.000558888	0.0222256	MACF1	MACF1
chr1	39474877	39500275	chr1	39099676	39124865	1.30763	-2.74336	15.5307	9.15e-05	0.00762812	MACF1,BMP8A	MACF1
chr1	39525047	39550101	chr1	39174770	39200353	1.12488	-2.62607	11.3891	0.000789983	0.0271647	BMP8A,PPIEL	MACF1
chr1	39550098	39574832	chr1	39174770	39200353	1.56153	-3.38002	13.7815	0.000225909	0.0130841	PPIEL,PABPC4,PABPC4-AS1,SNORA55	MACF1
chr1	39550098	39574832	chr1	39300265	39324711	1.38819	-2.86191	13.2101	0.00030413	0.0155669	PPIEL,PABPC4,PABPC4-AS1,SNORA55	MACF1
chr1	39574829	39600082	chr1	39500272	39525050	1.24877	-2.59264	14.0753	0.000193962	0.0119182	PABPC4	BMP8A,OXCT2P1,PPIEL
chr1	39600079	39625104	chr1	39149871	39174773	2.00235	-3.48473	16.7091	5e-05	0.00527419	HEYL	MACF1
chr1	39649463	39675018	chr1	39550098	39574832	1.11041	-2.26649	15.3474	0.00010051	0.00806616	NT5C1A	PPIEL,PABPC4,PABPC4-AS1,SNORA55
chr1	39774968	39800055	chr1	39675015	39699979	1.0779	-2.22177	14.0021	0.000201466	0.0121884	BMP8B,LOC101929536	HPCAL4,PPIE
chr1	39774968	39800055	chr1	39699976	39725181	1.23201	-1.80867	24.5183	9.76e-07	0.00045804	BMP8B,LOC101929536	PPIE
chr1	39800052	39825020	chr1	39675015	39699979	1.12297	-2.34947	11.9641	0.000583663	0.0227872		HPCAL4,PPIE
chr1	39800052	39825020	chr1	39699976	39725181	0.900747	-1.95809	10.9859	0.000977518	0.0306289		PPIE
chr1	39874906	39900150	chr1	39699976	39725181	1.25297	-2.91857	11.6291	0.000696118	0.0252354	TRIT1,MYCL	PPIE
chr1	40050435	40075034	chr1	39974666	40000304	1.00607	-2.08354	12.4365	0.000455574	0.0197494	CAP1,PPT1
chr1	40199552	40225051	chr1	40150254	40174979	0.920209	-1.29315	17.9014	2.72e-05	0.00362984	RLF	RLF
chr1	40249913	40275199	chr1	40150254	40174979	1.04287	-1.29203	23.7164	1.45e-06	0.000590135	TMCO2,ZMPSTE24	RLF
chr1	40249913	40275199	chr1	40199552	40225051	1.10545	-1.33008	23.3244	1.77e-06	0.000667158	TMCO2,ZMPSTE24	RLF
chr1	40275196	40300002	chr1	40150254	40174979	0.935566	-1.62116	16.7725	4.84e-05	0.00517119	ZMPSTE24	RLF
chr1	40299999	40324944	chr1	40124995	40150257	0.700525	-1.19655	11.9049	0.0006021	0.0231723	COL9A2
chr1	40324941	40349760	chr1	40124995	40150257	0.80876	-0.853047	18.9747	1.58e-05	0.00260072	SMAP2
chr1	40324941	40349760	chr1	40150254	40174979	0.792741	-0.953455	16.7252	4.95e-05	0.00524843	SMAP2	RLF
chr1	40375027	40399656	chr1	40299999	40324944	-0.911638	-1.81253	13.1533	0.00031327	0.0158382	SMAP2	COL9A2
chr1	40399653	40424955	chr1	40150254	40174979	-1.05889	-1.69415	21.1342	5.3e-06	0.00131743	SMAP2	RLF
chr1	40399653	40424955	chr1	40225048	40249916	-0.976679	-2.08321	12.1668	0.000524753	0.0214385	SMAP2	RLF,TMCO2
chr1	40399653	40424955	chr1	40249913	40275199	-0.97602	-1.84834	14.0611	0.000195398	0.011973	SMAP2	TMCO2,ZMPSTE24
chr1	40424952	40449943	chr1	40124995	40150257	-1.03452	-1.68107	18.4734	2.03e-05	0.00304409
chr1	40424952	40449943	chr1	40174976	40199555	-1.13698	-2.38269	12.7292	0.000390885	0.0180812		RLF
chr1	40449940	40474755	chr1	40174976	40199555	-1.30847	-2.82341	11.4803	0.00075291	0.026397	ZFP69B	RLF
chr1	40449940	40474755	chr1	40199552	40225051	-1.80899	-3.01038	19.4449	1.24e-05	0.00225439	ZFP69B	RLF
chr1	40474752	40500030	chr1	40100284	40124998	-1.86441	-3.14089	16.7071	5e-05	0.00527639	ZFP69
chr1	40500027	40525411	chr1	40449940	40474755	0.728151	-0.392269	19.3213	1.32e-05	0.00233784	EXO5	ZFP69B
chr1	40525408	40550562	chr1	40474752	40500030	0.806557	-1.47793	13.3938	0.000276371	0.0146988	ZNF684	ZFP69
chr1	40550559	40574962	chr1	40449940	40474755	1.01956	-2.26611	13.2845	0.000292556	0.0152271		ZFP69B
chr1	40574959	40599778	chr1	40474752	40500030	1.4016	-2.84784	13.6029	0.000247887	0.0138086		ZFP69
chr1	40574959	40599778	chr1	40525408	40550562	0.809711	-1.6846	12.4573	0.000450644	0.0196241		ZNF684
chr1	40599775	40625480	chr1	40525408	40550562	1.04689	-2.46419	11.2721	0.000840324	0.0281406	RIMS3	ZNF684
chr1	40675037	40699845	chr1	40599775	40625480	1.11547	-1.74906	18.1091	2.45e-05	0.00341099	NFYC-AS1,NFYC	RIMS3
chr1	40774721	40799926	chr1	40675037	40699845	0.88921	-1.666	12.4799	0.000445348	0.0194843	KCNQ4	NFYC-AS1,NFYC
chr1	40875166	40900038	chr1	40774721	40799926	-1.02397	-1.93523	16.162	6.61e-05	0.00626715		KCNQ4
chr1	40900035	40924677	chr1	40574959	40599778	1.23577	-2.53537	13.7084	0.000234654	0.0133757
chr1	40900035	40924677	chr1	40675037	40699845	1.48339	-2.63221	20.6524	6.75e-06	0.00154145		NFYC-AS1,NFYC
chr1	40924674	40950018	chr1	40550559	40574962	1.42455	-3.09157	12.4311	0.000456865	0.0197818
chr1	40924674	40950018	chr1	40850089	40875169	1.35334	-1.5599	31.3453	3.39e-08	5e-05		CITED4
chr1	40950015	40975595	chr1	40825296	40850092	1.41902	-1.69803	32.6962	1.76e-08	3.08e-05		KCNQ4
chr1	41049840	41074929	chr1	40975592	40999929	0.98315	-2.36465	11.8178	0.000630311	0.0237944	SCMH1	CTPS1
chr1	41074926	41100299	chr1	40975592	40999929	1.92663	-3.26584	21.2298	5.05e-06	0.00127919	SCMH1	CTPS1
chr1	41074926	41100299	chr1	40999926	41025235	1.32037	-2.80045	13.2768	0.000293741	0.0152686	SCMH1	CTPS1,SLFNL1-AS1,SLFNL1
chr1	41100296	41125016	chr1	40924674	40950018	1.79632	-3.57317	14.5527	0.000151476	0.0102942	SCMH1
chr1	41100296	41125016	chr1	40999926	41025235	1.10675	-2.5695	11.8286	0.000626755	0.0237267	SCMH1	CTPS1,SLFNL1-AS1,SLFNL1
chr1	41125013	41149941	chr1	40999926	41025235	1.2581	-2.88961	11.8264	0.000627465	0.0237373	SCMH1	CTPS1,SLFNL1-AS1,SLFNL1
chr1	41125013	41149941	chr1	41049840	41074929	0.874119	-1.97989	11.1673	0.000888145	0.0290395	SCMH1	SCMH1
chr1	41200098	41225095	chr1	41049840	41074929	1.24539	-2.51134	14.4662	0.000158414	0.0105738	SCMH1	SCMH1
chr1	41200098	41225095	chr1	41125013	41149941	1.32666	-2.17829	21.0146	5.63e-06	0.0013706	SCMH1	SCMH1
chr1	41200098	41225095	chr1	41149938	41174988	0.786413	-1.49551	12.565	0.000425942	0.0189624	SCMH1	SCMH1
chr1	41225092	41249950	chr1	40975592	40999929	1.35271	-2.83867	12.8786	0.000361538	0.0172703	SCMH1	CTPS1
chr1	41225092	41249950	chr1	41049840	41074929	1.5475	-2.69278	19.9592	9.58e-06	0.00190724	SCMH1	SCMH1
chr1	41249947	41275317	chr1	41049840	41074929	1.51136	-2.9933	14.4251	0.00016182	0.0107129		SCMH1
chr1	41249947	41275317	chr1	41100296	41125016	1.38008	-2.86039	14.9139	0.000125686	0.00921764		SCMH1
chr1	41324951	41349387	chr1	41049840	41074929	1.55132	-3.57411	11.108	0.000916415	0.0295339		SCMH1
chr1	41774899	41799922	chr1	41649704	41675264	0.853052	-1.52332	13.957	0.000206239	0.0123498	HIVEP3	HIVEP3
chr1	41799919	41824624	chr1	41550068	41574749	0.862166	-1.729	12.1934	0.000517483	0.0212729	HIVEP3	HIVEP3
chr1	41874953	41899942	chr1	41475103	41501153	1.51545	-3.46323	11.0257	0.000957147	0.0302584	HIVEP3	EDN2
chr1	41874953	41899942	chr1	41501150	41525084	1.9692	-3.44204	15.5615	9e-05	0.00755962	HIVEP3	HIVEP3
chr1	41874953	41899942	chr1	41675261	41700179	-1.23196	-2.41509	14.7168	0.000139156	0.0098088	HIVEP3	HIVEP3
chr1	41925111	41949821	chr1	41675261	41700179	-1.22929	-2.96426	11.401	0.000785028	0.0270627	HIVEP3	HIVEP3
chr1	41925111	41949821	chr1	41724495	41749976	-1.38137	-2.65906	18.8599	1.67e-05	0.00269588	HIVEP3	HIVEP3
chr1	41925111	41949821	chr1	41874953	41899942	-0.852481	-1.63209	14.1964	0.000182166	0.0114977	HIVEP3	HIVEP3
chr1	41949818	41975173	chr1	41599934	41624945	-1.13372	-2.62848	11.8666	0.000614373	0.0234296	HIVEP3	HIVEP3
chr1	41949818	41975173	chr1	41724495	41749976	-1.50609	-2.60668	20.3449	7.88e-06	0.00168877	HIVEP3	HIVEP3
chr1	41949818	41975173	chr1	41849927	41874956	-0.919841	-1.68849	14.751	0.000136723	0.0096987	HIVEP3	HIVEP3
chr1	42049950	42075267	chr1	41574746	41599937	-1.30692	-2.82084	13.3439	0.000283649	0.0149362		HIVEP3
chr1	42049950	42075267	chr1	41724495	41749976	-1.41298	-3.01701	12.5062	0.000439258	0.0193348		HIVEP3
chr1	42075264	42099979	chr1	41675261	41700179	-1.80671	-3.36618	14.138	0.000187764	0.0116973		HIVEP3
chr1	42075264	42099979	chr1	41700176	41724498	-1.83745	-3.33674	14.798	0.000133443	0.00957844		HIVEP3
chr1	42099976	42124857	chr1	41724495	41749976	-1.96546	-3.40707	14.475	0.000157691	0.0105415		HIVEP3
chr1	42099976	42124857	chr1	41774899	41799922	-1.87847	-3.07986	21.1574	5.24e-06	0.00130731		HIVEP3
chr1	42124854	42150175	chr1	41550068	41574749	-0.946195	-2.26946	11.276	0.000838571	0.0281053		HIVEP3
chr1	42124854	42150175	chr1	41574746	41599937	-1.09589	-2.20809	14.2713	0.000175224	0.0112344		HIVEP3
chr1	42124854	42150175	chr1	41675261	41700179	-1.28858	-3.07231	11.7232	0.000662496	0.0244919		HIVEP3
chr1	42124854	42150175	chr1	41700176	41724498	-1.37569	-3.03168	12.184	0.000520032	0.0213304		HIVEP3
chr1	42124854	42150175	chr1	42049950	42075267	1.13683	-2.01848	15.0475	0.000117318	0.00883261
chr1	42150172	42174977	chr1	41550068	41574749	-1.35683	-2.26512	18.8486	1.68e-05	0.00270256	GUCA2B,GUCA2A	HIVEP3
chr1	42150172	42174977	chr1	41574746	41599937	-1.28283	-2.34948	20.0355	9.22e-06	0.00186691	GUCA2B,GUCA2A	HIVEP3
chr1	42150172	42174977	chr1	41624942	41649707	-1.83936	-3.44717	13.5741	0.00025163	0.0139281	GUCA2B,GUCA2A	HIVEP3
chr1	42174974	42199961	chr1	41550068	41574749	-1.42995	-2.39683	19.1857	1.42e-05	0.00244241	FOXJ3	HIVEP3
chr1	42174974	42199961	chr1	41574746	41599937	-1.04777	-2.526	11.0942	0.000923102	0.0296433	FOXJ3	HIVEP3
chr1	42275472	42299982	chr1	42000105	42025063	1.44076	-3.31091	12.3224	0.000483626	0.0204346	FOXJ3	HIVEP3
chr1	42325672	42349840	chr1	42124854	42150175	1.17185	-2.78382	11.9575	0.000585701	0.0228309	FOXJ3
chr1	42450085	42475274	chr1	42400361	42424824	0.865997	-1.75288	13.229	0.000301147	0.0154933	ZMYND12,PPCS,CCDC30	RIMKLA
chr1	42525845	42550110	chr1	42450085	42475274	1.24671	-2.22654	17.2533	3.78e-05	0.00444621	CCDC30	ZMYND12,PPCS,CCDC30
chr1	42550107	42574594	chr1	42325672	42349840	1.3329	-2.67536	15.3132	0.0001023	0.00815067	CCDC30	FOXJ3
chr1	42775060	42800269	chr1	42725025	42749992	-0.929434	-1.67616	13.2303	0.000300932	0.0154865	C1orf50,TMEM269	CLDN19,P3H1
chr1	42900580	42924078	chr1	42749989	42775063	1.25746	-2.2408	19.5446	1.18e-05	0.00218631		P3H1,C1orf50
chr1	42975144	43000024	chr1	42924075	42950343	-0.90296	-1.49898	15.2214	0.000107252	0.00837765	SLC2A1-AS1	SLC2A1
chr1	43074805	43100057	chr1	42975144	43000024	-0.924875	-1.94196	11.6727	0.000680342	0.0248878		SLC2A1-AS1
chr1	43124882	43150330	chr1	42900580	42924078	1.11031	-2.33256	13.0146	0.000336766	0.0165484	FAM183A
chr1	43150327	43174963	chr1	42900580	42924078	1.0887	-2.34681	12.0462	0.000559038	0.0222275	FAM183A,EBNA1BP2,MIR6733,CFAP57
chr1	43150327	43174963	chr1	43074805	43100057	1.04758	-2.28855	12.2815	0.000494113	0.0206976	FAM183A,EBNA1BP2,MIR6733,CFAP57
chr1	43449876	43474944	chr1	43375006	43400005	0.805001	-1.68877	11.2553	0.000847799	0.0282992	SZT2,HYI	MED8,SZT2
chr1	43449876	43474944	chr1	43400002	43425066	0.855662	-1.34462	14.6103	0.00014703	0.010129	SZT2,HYI	SZT2
chr1	43474941	43499737	chr1	43174960	43199831	1.15412	-2.52599	13.4602	0.00026698	0.0144184		EBNA1BP2,CFAP57
chr1	43474941	43499737	chr1	43199828	43225001	1.28004	-2.13889	23.1915	1.89e-06	0.000698173		EBNA1BP2,CFAP57
chr1	43699967	43724932	chr1	43474941	43499737	1.67839	-2.92368	20.7345	6.48e-06	0.00149984	KDM4A,KDM4A-AS1,ST3GAL3,LOC101929592
chr1	43699967	43724932	chr1	43575266	43599317	1.33363	-2.8457	12.8382	0.00036924	0.0174898	KDM4A,KDM4A-AS1,ST3GAL3,LOC101929592	PTPRF
chr1	43724929	43749979	chr1	43449876	43474944	1.51802	-3.36989	12.2607	0.00049953	0.0208358	KDM4A,ST3GAL3,LOC101929592	SZT2,HYI
chr1	43724929	43749979	chr1	43499734	43525217	1.09397	-2.63422	11.0709	0.000934565	0.0298594	KDM4A,ST3GAL3,LOC101929592	PTPRF
chr1	43774739	43800213	chr1	43474941	43499737	1.7759	-3.21977	13.7803	0.000226058	0.0130895	KDM4A,ST3GAL3
chr1	43824695	43850241	chr1	43474941	43499737	1.56455	-3.37141	11.3703	0.000797875	0.0273305	KDM4A,ST3GAL3,MIR6079
chr1	43875389	43899978	chr1	43425063	43449879	2.18578	-3.53032	14.2682	0.000175513	0.0112439	KDM4A,ST3GAL3	SZT2,SZT2-AS1,MIR6735
chr1	43875389	43899978	chr1	43824695	43850241	0.71574	-1.11794	12.8153	0.000373692	0.0176148	KDM4A,ST3GAL3	KDM4A,ST3GAL3,MIR6079
chr1	43899975	43925069	chr1	43749976	43774742	0.855828	-1.77637	11.5145	0.00073944	0.0261147	KDM4A,ST3GAL3	KDM4A,ST3GAL3
chr1	43925066	43949659	chr1	43449876	43474944	2.00956	-3.25484	20.1017	8.91e-06	0.00182602	KDM4A,ST3GAL3,ARTN,IPO13	SZT2,HYI
chr1	43949656	43975517	chr1	43824695	43850241	1.09235	-2.41609	12.2787	0.000494839	0.0207115	IPO13,DPH2,ATP6V0B	KDM4A,ST3GAL3,MIR6079
chr1	44049546	44074459	chr1	43774739	43800213	1.30933	-2.8904	11.196	0.000874764	0.0287908		KDM4A,ST3GAL3
chr1	44124958	44149978	chr1	44025266	44049549	2.02668	-2.79111	25.7786	5.22e-07	0.000304506	KLF17,KLF18	SLC6A9
chr1	44175050	44199746	chr1	44100013	44124961	1.25179	-2.36985	17.1383	4.01e-05	0.00461155		KLF17
chr1	44199743	44225015	chr1	44074456	44100016	1.13787	-2.48441	12.2833	0.000493643	0.0206843	DMAP1,ERI3
chr1	44199743	44225015	chr1	44100013	44124961	1.27973	-2.45157	16.8171	4.73e-05	0.00510011	DMAP1,ERI3	KLF17
chr1	44199743	44225015	chr1	44124958	44149978	1.01061	-2.11276	12.28	0.000494496	0.0207057	DMAP1,ERI3	KLF17,KLF18
chr1	44199743	44225015	chr1	44149975	44175053	0.860353	-1.84917	11.3547	0.000804455	0.0274458	DMAP1,ERI3
chr1	44225012	44249878	chr1	44074456	44100016	1.51919	-2.86748	15.6981	8.39e-05	0.00724343	ERI3,ERI3-IT1
chr1	44274914	44299941	chr1	44074456	44100016	1.42444	-3.01088	11.7908	0.000639355	0.0239864	ERI3
chr1	44324974	44350503	chr1	44124958	44149978	1.54657	-3.15809	12.3693	0.000471897	0.0201506	ERI3	KLF17,KLF18
chr1	44350500	44375017	chr1	44074456	44100016	1.7643	-3.36888	15.6691	8.52e-05	0.00731243	ERI3
chr1	44449988	44475191	chr1	44350500	44375017	1.08314	-2.37521	12.7137	0.000394066	0.0181583	RNF220	ERI3
chr1	44475188	44499897	chr1	44074456	44100016	2.28504	-3.56234	18.5075	2e-05	0.00301278	RNF220
chr1	44475188	44499897	chr1	44100013	44124961	1.71738	-3.61902	12.8968	0.00035811	0.0171676	RNF220	KLF17
chr1	44475188	44499897	chr1	44350500	44375017	1.13867	-2.57383	10.9878	0.000976531	0.0306175	RNF220	ERI3
chr1	44475188	44499897	chr1	44375014	44400034	1.49772	-2.13293	26.0729	4.52e-07	0.000279071	RNF220
chr1	44525200	44549710	chr1	44199743	44225015	2.13552	-3.15283	26.3904	3.86e-07	0.000253428	RNF220,MIR5584	DMAP1,ERI3
chr1	44549707	44574914	chr1	44074456	44100016	1.88842	-3.36903	17.2897	3.71e-05	0.00439474	RNF220
chr1	44549707	44574914	chr1	44199743	44225015	1.66231	-2.94392	21.389	4.66e-06	0.0012154	RNF220	DMAP1,ERI3
chr1	44549707	44574914	chr1	44350500	44375017	1.09796	-2.43629	11.72	0.000663596	0.024514	RNF220	ERI3
chr1	44549707	44574914	chr1	44375014	44400034	1.00764	-2.14839	12.6778	0.000401536	0.0183496	RNF220
chr1	44574911	44599915	chr1	44074456	44100016	1.40199	-3.13936	12.4974	0.000441281	0.0193877	RNF220
chr1	44574911	44599915	chr1	44350500	44375017	1.03153	-2.05234	13.6402	0.000243118	0.0136515	RNF220	ERI3
chr1	44574911	44599915	chr1	44400031	44424748	1.14777	-2.4459	14.6252	0.000145902	0.0100814	RNF220	RNF220
chr1	44650407	44674663	chr1	44475188	44499897	1.62873	-3.17289	17.0082	4.29e-05	0.0048023	RNF220,TMEM53	RNF220
chr1	44725745	44750036	chr1	44650407	44674663	1.23012	-2.68906	14.2027	0.000181569	0.0114738	RNU5D-1,KIF2C	RNF220,TMEM53
chr1	44975127	45000200	chr1	44849746	44874954	1.06825	-1.75691	17.4901	3.35e-05	0.00411235	EIF2B3	EIF2B3
chr1	44975127	45000200	chr1	44925162	44950338	0.947655	-1.16245	21.3704	4.71e-06	0.00122412	EIF2B3	EIF2B3
chr1	45000197	45025003	chr1	44849746	44874954	0.924594	-1.99613	12.3093	0.00048696	0.0205107	HECTD3,UROD,ZSWIM5	EIF2B3
chr1	45000197	45025003	chr1	44900223	44925165	1.01209	-2.28408	13.6173	0.000246032	0.0137434	HECTD3,UROD,ZSWIM5	EIF2B3
chr1	45175031	45199540	chr1	45050131	45074730	0.943976	-2.22469	11.3457	0.000808302	0.0275272	ZSWIM5	ZSWIM5
chr1	45400541	45425011	chr1	45324943	45349921	1.17126	-2.09608	16.3628	5.97e-05	0.00588056	TESK2	HPDL,MUTYH,TOE1,TESK2
chr1	45425008	45450116	chr1	45175031	45199540	1.6033	-3.58478	11.9881	0.000576348	0.0226184	TESK2	ZSWIM5
chr1	45425008	45450116	chr1	45349918	45374976	0.843376	-1.34087	15.556	9.03e-05	0.00757145	TESK2	TESK2
chr1	45450113	45474958	chr1	45374973	45400544	0.842976	-1.39168	13.8033	0.000223374	0.0129954	TESK2	TESK2
chr1	45474955	45499781	chr1	45374973	45400544	0.860431	-1.23704	15.3513	0.000100308	0.00805947	TESK2,CCDC163	TESK2
chr1	45474955	45499781	chr1	45400541	45425011	1.06258	-1.63478	19.0743	1.5e-05	0.00252833	TESK2,CCDC163	TESK2
chr1	45474955	45499781	chr1	45425008	45450116	0.818399	-1.35281	13.6285	0.000244609	0.0136947	TESK2,CCDC163	TESK2
chr1	45499778	45524768	chr1	45400541	45425011	1.13349	-2.44316	13.3165	0.000287727	0.0150684	CCDC163,MMACHC,PRDX1	TESK2
chr1	45550129	45574947	chr1	44674660	44699693	-1.59298	-3.45831	12.2952	0.000490589	0.0205953	AKR1A1	ARMH1
chr1	45550129	45574947	chr1	44699690	44725748	-1.76865	-3.54533	11.993	0.000574881	0.0225824	AKR1A1	ARMH1,RNU5F-1
chr1	45550129	45574947	chr1	45000197	45025003	-1.36591	-2.61508	13.8903	0.000213507	0.0126456	AKR1A1	HECTD3,UROD,ZSWIM5
chr1	45649562	45675078	chr1	45374973	45400544	1.57458	-3.24675	12.7507	0.000386523	0.0179641	GPBP1L1	TESK2
chr1	45700002	45724320	chr1	45649562	45675078	0.834356	-1.65883	12.2957	0.000490457	0.0205953	IPP	GPBP1L1
chr1	45724317	45750007	chr1	45574944	45599668	1.19469	-2.84672	11.6259	0.000697285	0.0252564	IPP	NASP
chr1	45724317	45750007	chr1	45624960	45649565	1.23711	-2.5992	14.3259	0.000170344	0.0110489	IPP	GPBP1L1,RPS15AP10
chr1	45724317	45750007	chr1	45649562	45675078	1.42282	-2.18354	23.525	1.6e-06	0.00062694	IPP	GPBP1L1
chr1	45724317	45750007	chr1	45675075	45700005	0.862899	-1.75898	12.6323	0.000411204	0.0185758	IPP	GPBP1L1,TMEM69,IPP
chr1	45750004	45774593	chr1	45675075	45700005	0.860297	-1.83886	11.8982	0.000604224	0.0232253	IPP	GPBP1L1,TMEM69,IPP
chr1	45774590	45799928	chr1	45574944	45599668	1.42258	-3.13829	11.3646	0.000800256	0.0273667	MAST2	NASP
chr1	45774590	45799928	chr1	45675075	45700005	0.961861	-2.18379	11.0303	0.000954816	0.0302173	MAST2	GPBP1L1,TMEM69,IPP
chr1	45799925	45825092	chr1	45649562	45675078	0.935556	-2.18164	11.0507	0.000944563	0.0300486	MAST2	GPBP1L1
chr1	45799925	45825092	chr1	45675075	45700005	1.25458	-2.36981	14.7151	0.000139277	0.00981452	MAST2	GPBP1L1,TMEM69,IPP
chr1	45825089	45849872	chr1	45675075	45700005	1.36156	-2.6697	15.2913	0.000103458	0.00820878	MAST2	GPBP1L1,TMEM69,IPP
chr1	45825089	45849872	chr1	45750004	45774593	0.910639	-2.07544	11.8209	0.000629282	0.0237718	MAST2	IPP
chr1	45849869	45875225	chr1	45675075	45700005	1.73848	-3.03267	16.7836	4.81e-05	0.00515111	MAST2	GPBP1L1,TMEM69,IPP
chr1	45849869	45875225	chr1	45750004	45774593	0.997347	-2.26418	12.0094	0.000569938	0.0224854	MAST2	IPP
chr1	45875222	45899951	chr1	45675075	45700005	1.39789	-3.12298	11.0402	0.000949818	0.0301457	MAST2	GPBP1L1,TMEM69,IPP
chr1	45875222	45899951	chr1	45750004	45774593	1.37129	-2.50085	16.7175	4.97e-05	0.00526009	MAST2	IPP
chr1	45924785	45949944	chr1	45675075	45700005	2.07274	-3.42206	14.5306	0.000153217	0.0103582	MAST2	GPBP1L1,TMEM69,IPP
chr1	45924785	45949944	chr1	45750004	45774593	1.37087	-2.76122	12.2194	0.000510462	0.0210981	MAST2	IPP
chr1	45974756	46000268	chr1	45599665	45624963	1.52709	-3.58429	11.2919	0.000831584	0.0279804	MAST2	NASP,CCDC17
chr1	45974756	46000268	chr1	45750004	45774593	1.56821	-2.925	17.6381	3.11e-05	0.00392605	MAST2	IPP
chr1	45974756	46000268	chr1	45924785	45949944	0.795121	-1.5661	12.1493	0.000529605	0.0215306	MAST2	MAST2
chr1	46025095	46050075	chr1	45974756	46000268	1.09521	-1.53967	20.5484	7.12e-06	0.00159085	MAST2,PIK3R3,LOC110117498-PIK3R3	MAST2
chr1	46050072	46075536	chr1	45649562	45675078	1.73065	-3.65554	12.0742	0.000550874	0.0220462	PIK3R3,LOC110117498-PIK3R3	GPBP1L1
chr1	46050072	46075536	chr1	45849869	45875225	1.60545	-3.57328	11.7468	0.000654318	0.0243161	PIK3R3,LOC110117498-PIK3R3	MAST2
chr1	46099267	46125369	chr1	45649562	45675078	2.08363	-3.68153	14.0783	0.000193666	0.0119075	PIK3R3,LOC110117498-PIK3R3	GPBP1L1
chr1	46125366	46150101	chr1	45949941	45974759	1.40017	-3.08842	10.9861	0.000977402	0.0306289	PIK3R3,LOC110117498-PIK3R3,LOC101929626	MAST2
chr1	46175211	46200261	chr1	46025095	46050075	-0.539464	-0.30259	12.9054	0.00035652	0.0171274	LOC110117498-PIK3R3,TSPAN1,P3R3URF,POMGNT1	MAST2,PIK3R3,LOC110117498-PIK3R3
chr1	46200258	46224827	chr1	45875222	45899951	2.04826	-3.28277	21.3763	4.69e-06	0.00122115	POMGNT1,LURAP1	MAST2
chr1	46200258	46224827	chr1	46125366	46150101	1.14128	-1.78503	20.4908	7.33e-06	0.00161975	POMGNT1,LURAP1	PIK3R3,LOC110117498-PIK3R3,LOC101929626
chr1	46224824	46250038	chr1	45949941	45974759	1.62997	-3.25661	11.6527	0.000687536	0.0250386	RAD54L	MAST2
chr1	46224824	46250038	chr1	45974756	46000268	1.35926	-2.87631	12.6164	0.000414641	0.0186684	RAD54L	MAST2
chr1	46224824	46250038	chr1	46050072	46075536	1.10482	-2.48508	12.224	0.000509249	0.0210724	RAD54L	PIK3R3,LOC110117498-PIK3R3
chr1	46224824	46250038	chr1	46099267	46125369	1.77667	-2.46093	25.2456	6.8e-07	0.000365264	RAD54L	PIK3R3,LOC110117498-PIK3R3
chr1	46374839	46400746	chr1	46324904	46350003	0.929614	-2.10388	11.7809	0.000642675	0.0240537	FAAH	NSUN4
chr1	46424370	46450040	chr1	46324904	46350003	1.36091	-3.22782	10.9526	0.000994883	0.0309492	FAAHP1,LINC01398	NSUN4
chr1	46524737	46549473	chr1	46299945	46324907	2.37343	-3.68079	15.2071	0.000108048	0.00841032	TMEM275,MKNK1-AS1,KNCN	LRRC41,UQCRH
chr1	46524737	46549473	chr1	46400743	46424373	0.869729	-1.61507	14.8506	0.000129862	0.00941358	TMEM275,MKNK1-AS1,KNCN	FAAH
chr1	46524737	46549473	chr1	46424370	46450040	1.17302	-0.942235	38.8537	9e-10	3.3e-06	TMEM275,MKNK1-AS1,KNCN	FAAHP1,LINC01398
chr1	46600408	46625877	chr1	46549470	46574895	0.822618	-1.3094	13.6519	0.000241654	0.013605	MKNK1,MOB3C	MKNK1-AS1,KNCN,MKNK1
chr1	46649915	46674448	chr1	46574892	46600411	0.828616	-1.56324	12.3822	0.000468725	0.0200718	ATPAF1,TEX38,EFCAB14-AS1	MKNK1
chr1	46674445	46700088	chr1	46549470	46574895	1.15955	-1.9753	17.116	4.06e-05	0.00464544	EFCAB14-AS1,EFCAB14	MKNK1-AS1,KNCN,MKNK1
chr1	46700085	46724447	chr1	46549470	46574895	1.11923	-1.94885	19.0341	1.53e-05	0.00255863	EFCAB14	MKNK1-AS1,KNCN,MKNK1
chr1	46849972	46874889	chr1	46750042	46775268	1.49636	-2.94106	15.7961	7.98e-05	0.00700992	CYP4Z2P	CYP4B1
chr1	46899732	46924983	chr1	46724444	46750045	1.86799	-3.38778	17.9331	2.68e-05	0.00359465	CYP4Z2P
chr1	47025085	47050177	chr1	46825071	46849975	1.40324	-3.22743	11.58	0.000714351	0.0256037	CYP4X1	CYP4Z2P
chr1	47074976	47099804	chr1	46974981	47000100	1.66661	-3.52888	11.9374	0.000591924	0.0229673	CYP4Z1
chr1	47099801	47125027	chr1	46800066	46825074	2.20461	-3.51594	19.1341	1.45e-05	0.00248222	CYP4Z1	CYP4B1
chr1	47099801	47125027	chr1	46949961	46974984	2.01122	-3.04858	20.8245	6.19e-06	0.00145712	CYP4Z1
chr1	47150050	47175209	chr1	46924980	46949964	2.02166	-3.61772	16.3526	6e-05	0.00590325		CYP4A11
chr1	47150050	47175209	chr1	47025085	47050177	1.41766	-2.92673	12.2352	0.000506254	0.021002		CYP4X1
chr1	47249806	47274931	chr1	47175206	47199846	1.00826	-1.95697	14.3091	0.000171829	0.0111086	STIL	LINC00853,PDZK1IP1
chr1	47299631	47325019	chr1	47224975	47249809	1.06866	-2.22895	13.5591	0.000253592	0.0139868	STIL	TAL1
chr1	47299631	47325019	chr1	47249806	47274931	0.960057	-1.47127	18.9247	1.62e-05	0.00264248	STIL	STIL
chr1	47325016	47350047	chr1	47224975	47249809	1.68246	-2.54977	25.0736	7.41e-07	0.00038279	CMPK1	TAL1
chr1	47325016	47350047	chr1	47249806	47274931	1.78423	-2.15567	38.1854	1.24e-09	4.26e-06	CMPK1	STIL
chr1	47350044	47375116	chr1	47274928	47299634	1.0358	-2.09979	15.1504	0.000111252	0.00855335	CMPK1	STIL
chr1	47600137	47624882	chr1	47425207	47450069	1.2007	-2.5159	12.9292	0.000352112	0.0169941		FOXD2-AS1,FOXD2
chr1	47624879	47649923	chr1	47575075	47600140	-1.02242	-1.63161	19.5805	1.16e-05	0.00216574
chr1	47675102	47699716	chr1	47199843	47224978	-1.31399	-3.05693	12.1816	0.000520704	0.0213437		TAL1
chr1	47699713	47725238	chr1	47199843	47224978	-1.33726	-2.76056	15.5347	9.13e-05	0.00761946		TAL1
chr1	47749922	47774703	chr1	47699713	47725238	-1.00204	-1.68335	17.9778	2.61e-05	0.00354652	TRABD2B
chr1	47799907	47824607	chr1	47749922	47774703	-0.739905	-1.46079	11.2628	0.000844441	0.028228	TRABD2B	TRABD2B
chr1	47875021	47899998	chr1	47824604	47850017	-0.947687	-1.39573	19.7999	1.04e-05	0.00201033	TRABD2B	TRABD2B
chr1	48149789	48175098	chr1	48100291	48124720	-1.06474	-2.50566	11.2329	0.000857856	0.028474	SKINT1L	SKINT1L
chr1	48225309	48249989	chr1	48074645	48100294	-0.789426	-1.704	12.538	0.000432004	0.0191304	SLC5A9	SKINT1L
chr1	50324857	50350320	chr1	50100122	50124910	1.76391	-3.47207	14.3123	0.000171544	0.0110986		ELAVL4
chr1	50350317	50375022	chr1	50299781	50324860	-1.00336	-1.90307	14.0092	0.000200733	0.0121642
chr1	50475235	50500368	chr1	50400223	50425738	1.21658	-2.78	12.4856	0.000444022	0.0194539	FAF1	DMRTA2
chr1	50524949	50549862	chr1	50350317	50375022	1.44557	-3.19992	11.1612	0.000890967	0.0290852	FAF1
chr1	50524949	50549862	chr1	50425735	50449974	1.30003	-2.42476	17.4604	3.4e-05	0.00415185	FAF1	FAF1
chr1	50524949	50549862	chr1	50449971	50475238	1.25689	-2.16955	17.5908	3.18e-05	0.00398164	FAF1	FAF1
chr1	50549859	50574975	chr1	50375019	50400226	1.65824	-3.33961	12.2811	0.000494221	0.0207003	FAF1
chr1	50549859	50574975	chr1	50449971	50475238	1.54826	-2.76041	16.8806	4.58e-05	0.0049964	FAF1	FAF1
chr1	50574972	50599353	chr1	50350317	50375022	2.97753	-3.45103	29.61	7.91e-08	9.09e-05	FAF1
chr1	50574972	50599353	chr1	50425735	50449974	1.44206	-2.92535	13.5709	0.000252043	0.0139401	FAF1	FAF1
chr1	50599350	50624968	chr1	50350317	50375022	1.90013	-3.04786	19.5738	1.16e-05	0.00216921	FAF1
chr1	50599350	50624968	chr1	50375019	50400226	1.74177	-3.10615	16.6022	5.28e-05	0.00545076	FAF1
chr1	50624965	50650064	chr1	50350317	50375022	1.58371	-3.28088	13.5329	0.000257078	0.0140996	FAF1
chr1	50624965	50650064	chr1	50375019	50400226	2.16939	-3.34078	16.5365	5.46e-05	0.0055558	FAF1
chr1	50650061	50674957	chr1	50400223	50425738	1.99369	-3.45291	14.6442	0.000144477	0.0100182	FAF1	DMRTA2
chr1	50650061	50674957	chr1	50449971	50475238	1.89269	-2.99344	19.4631	1.23e-05	0.00224342	FAF1	FAF1
chr1	50674954	50700968	chr1	50350317	50375022	2.3588	-3.27619	20.6278	6.84e-06	0.00155279	FAF1
chr1	50674954	50700968	chr1	50375019	50400226	1.90674	-3.45222	15.9064	7.54e-05	0.00678575	FAF1
chr1	50700965	50725000	chr1	50350317	50375022	2.89155	-3.31982	27.0596	2.77e-07	0.000203397	FAF1
chr1	50700965	50725000	chr1	50475235	50500368	1.82775	-3.54021	12.7189	0.00039299	0.0181397	FAF1	FAF1
chr1	50724997	50750157	chr1	50350317	50375022	2.06889	-3.54056	15.8421	7.79e-05	0.0069072	FAF1
chr1	50950032	50975568	chr1	50724997	50750157	1.46233	-3.49457	11.027	0.000956502	0.0302451	FAF1,CDKN2C	FAF1
chr1	50950032	50975568	chr1	50825527	50850186	1.58198	-2.73904	15.477	9.4e-05	0.00776515	FAF1,CDKN2C	FAF1
chr1	50950032	50975568	chr1	50874465	50899800	1.21868	-2.43851	14.5429	0.000152249	0.0103119	FAF1,CDKN2C	FAF1
chr1	51174991	51199764	chr1	51074930	51099872	1.2685	-2.13515	18.7294	1.78e-05	0.00280001	LINC01562
chr1	51174991	51199764	chr1	51099869	51124860	1.18783	-2.00174	18.7273	1.79e-05	0.00280246	LINC01562	C1orf185
chr1	51250262	51274699	chr1	51174991	51199764	1.13867	-2.03068	16.9211	4.48e-05	0.00492923	RNF11	LINC01562
chr1	51274696	51299416	chr1	51225345	51250265	0.924195	-1.18944	18.1762	2.36e-05	0.0033373	TTC39A	LINC01562,RNF11
chr1	51299413	51325034	chr1	51225345	51250265	1.15087	-2.17794	13.8782	0.000214845	0.0126962	TTC39A	LINC01562,RNF11
chr1	51325031	51349741	chr1	51225345	51250265	1.27491	-2.39938	17.8446	2.8e-05	0.00369138	TTC39A,TTC39A-AS1	LINC01562,RNF11
chr1	51475237	51499459	chr1	51400009	51425034	1.29186	-1.90495	23.2092	1.87e-06	0.000693539	EPS15	EPS15
chr1	51499456	51525609	chr1	51349738	51375068	1.239	-2.55239	12.4074	0.00046258	0.0199233	EPS15	EPS15
chr1	51499456	51525609	chr1	51375065	51400012	1.67945	-2.45178	18.6802	1.83e-05	0.00284534	EPS15	EPS15
chr1	51499456	51525609	chr1	51425031	51450054	1.13716	-1.80417	18.4383	2.07e-05	0.00307738	EPS15	EPS15
chr1	51525606	51549611	chr1	51274696	51299416	1.76613	-2.91746	17.3479	3.6e-05	0.00430662		TTC39A
chr1	51625381	51650301	chr1	51325031	51349741	1.52242	-2.98095	12.1557	0.000527803	0.0215002	OSBPL9	TTC39A,TTC39A-AS1
chr1	51675321	51700062	chr1	51599866	51625384	0.936362	-1.98292	11.6464	0.000689807	0.0250817	OSBPL9	OSBPL9
chr1	51725259	51750012	chr1	51675321	51700062	1.00879	-2.01378	14.5082	0.000155009	0.0104275	OSBPL9	OSBPL9
chr1	51825014	51849982	chr1	51750009	51774968	1.26852	-2.41101	16.8715	4.6e-05	0.00501066	NRDC,MIR761	OSBPL9
chr1	51949995	51974993	chr1	51900210	51925022	0.763002	-0.949735	14.8062	0.000132876	0.00955439	RAB3B	RAB3B
chr1	51999714	52025285	chr1	51925019	51949998	1.04806	-1.60138	18.4211	2.09e-05	0.00309666	TXNDC12	RAB3B
chr1	52025282	52050198	chr1	51949995	51974993	1.15452	-2.40682	13.8546	0.0002175	0.0128007	TXNDC12,KTI12	RAB3B
chr1	52050195	52074750	chr1	51949995	51974993	1.28549	-2.86882	12.1091	0.000540881	0.0217968	TXNDC12,TXNDC12-AS1,BTF3L4	RAB3B
chr1	52125012	52150207	chr1	51925019	51949998	1.34455	-3.29076	11.4391	0.000769415	0.0267416	ZFYVE9	RAB3B
chr1	52125012	52150207	chr1	52050195	52074750	1.08863	-2.11203	17.7339	2.96e-05	0.0038155	ZFYVE9	TXNDC12,TXNDC12-AS1,BTF3L4
chr1	52125012	52150207	chr1	52074747	52099976	1.12608	-1.40007	23.8583	1.36e-06	0.000564394	ZFYVE9	BTF3L4
chr1	52200020	52225104	chr1	52050195	52074750	1.42863	-3.09559	13.591	0.000249429	0.0138602	ZFYVE9	TXNDC12,TXNDC12-AS1,BTF3L4
chr1	52225101	52250098	chr1	52050195	52074750	1.60613	-3.08855	15.3002	0.000102984	0.00818674	ZFYVE9	TXNDC12,TXNDC12-AS1,BTF3L4
chr1	52250095	52275028	chr1	51999714	52025285	1.44698	-3.13981	13.4478	0.000268718	0.0144747	ZFYVE9	TXNDC12
chr1	52250095	52275028	chr1	52125012	52150207	1.21804	-1.888	23.6868	1.48e-06	0.000595795	ZFYVE9	ZFYVE9
chr1	52275025	52300371	chr1	52099973	52125015	1.01421	-1.93334	15.5253	9.17e-05	0.00764014	ZFYVE9
chr1	52275025	52300371	chr1	52125012	52150207	0.871467	-1.59059	13.7696	0.000227314	0.0131317	ZFYVE9	ZFYVE9
chr1	52275025	52300371	chr1	52150204	52175038	1.01276	-1.74111	16.6393	5.18e-05	0.00538811	ZFYVE9	ZFYVE9
chr1	52300368	52325059	chr1	52125012	52150207	0.802164	-1.7664	11.4248	0.000775266	0.026859	ZFYVE9	ZFYVE9
chr1	52325056	52350156	chr1	51999714	52025285	1.67021	-3.33102	13.3916	0.000276689	0.0147113	ZFYVE9,CC2D1B	TXNDC12
chr1	52325056	52350156	chr1	52050195	52074750	1.36183	-2.8754	14.0221	0.000199387	0.0121161	ZFYVE9,CC2D1B	TXNDC12,TXNDC12-AS1,BTF3L4
chr1	52325056	52350156	chr1	52125012	52150207	0.913575	-2.15561	11.021	0.000959551	0.030301	ZFYVE9,CC2D1B	ZFYVE9
chr1	52524754	52549716	chr1	52350153	52375036	-1.40947	-2.80745	14.3584	0.000167502	0.0109312	TUT4	CC2D1B,ORC1
chr1	52574829	52599813	chr1	52350153	52375036	-1.37805	-2.80089	13.6929	0.000236553	0.0134379		CC2D1B,ORC1
chr1	52775018	52800055	chr1	52725280	52749997	1.10001	-1.41104	26.6547	3.39e-07	0.000231907	ZYG11B	ZYG11B
chr1	52800052	52824420	chr1	52725280	52749997	0.857636	-1.99459	10.9665	0.000987595	0.0308118	ZYG11B	ZYG11B
chr1	52824417	52849925	chr1	52725280	52749997	1.48738	-2.30949	23.6685	1.49e-06	0.000598509	ZYG11B,ZYG11A	ZYG11B
chr1	52824417	52849925	chr1	52749994	52775021	1.37565	-2.10843	23.4735	1.64e-06	0.000634747	ZYG11B,ZYG11A	ZYG11B
chr1	52849922	52874821	chr1	52749994	52775021	1.05324	-2.26446	12.7783	0.000380978	0.017805	ZYG11A	ZYG11B
chr1	52924657	52949996	chr1	52725280	52749997	1.14309	-2.5957	13.0559	0.000329576	0.0163455	ECHDC2,SCP2	ZYG11B
chr1	53000055	53024813	chr1	52849922	52874821	1.3273	-2.79984	11.149	0.000896732	0.0291996	SCP2	ZYG11A
chr1	53024810	53050038	chr1	52725280	52749997	1.75169	-3.33089	11.832	0.000625633	0.0237012	SCP2	ZYG11B
chr1	53024810	53050038	chr1	52949993	52974923	0.985158	-1.91006	16.0487	7.01e-05	0.0064966	SCP2	SCP2
chr1	53124874	53149319	chr1	52725280	52749997	2.07385	-3.41125	16.3411	6.03e-05	0.00591594	SLC1A7	ZYG11B
chr1	53149316	53174926	chr1	52725280	52749997	2.1274	-3.58551	13.1278	0.00031746	0.0159701		ZYG11B
chr1	53149316	53174926	chr1	52849922	52874821	1.53104	-2.93301	15.8025	7.95e-05	0.0069901		ZYG11A
chr1	53149316	53174926	chr1	52899423	52924660	1.12652	-2.52179	12.3938	0.000465877	0.0200023		ECHDC2
chr1	53174923	53200258	chr1	52674578	52700293	1.19127	-3.04823	11.2401	0.000854621	0.0284155	CPT2	COA7
chr1	53174923	53200258	chr1	52725280	52749997	1.76813	-2.98648	16.4886	5.59e-05	0.00563792	CPT2	ZYG11B
chr1	53174923	53200258	chr1	52874818	52899426	1.33098	-2.75128	13.7776	0.000226371	0.0131011	CPT2	ZYG11A,ECHDC2
chr1	53174923	53200258	chr1	52924657	52949996	0.974154	-2.3309	11.7454	0.0006548	0.0243294	CPT2	ECHDC2,SCP2
chr1	53374984	53399913	chr1	53274997	53300398	-0.728666	-0.200783	25.5021	5.99e-07	0.000334171		LRP8
chr1	53374984	53399913	chr1	53300395	53324887	-0.689279	-0.879162	14.6586	0.000143404	0.00998035		LRP8
chr1	53674739	53699992	chr1	53474960	53499525	1.05236	-2.24469	11.2223	0.000862696	0.0285614	GLIS1
chr1	53724884	53750355	chr1	53424848	53450159	1.3604	-3.00445	13.7884	0.000225103	0.0130582	GLIS1	SLC25A3P1
chr1	53724884	53750355	chr1	53474960	53499525	1.29802	-2.42684	13.8944	0.000213049	0.0126264	GLIS1
chr1	53724884	53750355	chr1	53549334	53574925	1.20554	-2.89534	11.1383	0.000901832	0.0292967	GLIS1	GLIS1
chr1	53750352	53774845	chr1	53474960	53499525	1.75004	-2.50085	24.5965	9.39e-07	0.0004468	NDC1
chr1	53750352	53774845	chr1	53574922	53599952	1.28966	-2.70117	11.0625	0.000938689	0.0299423	NDC1	GLIS1
chr1	53774842	53800269	chr1	53674739	53699992	1.19815	-2.64591	12.3832	0.000468463	0.0200634	NDC1	GLIS1
chr1	53774842	53800269	chr1	53724884	53750355	0.721475	-1.44646	11.3647	0.000800234	0.0273667	NDC1	GLIS1
chr1	53800266	53824939	chr1	53724884	53750355	1.11274	-2.40714	12.4697	0.000447723	0.019539	NDC1	GLIS1
chr1	53824936	53850104	chr1	53574922	53599952	1.81208	-3.62124	11.196	0.000874773	0.0287908	NDC1	GLIS1
chr1	53824936	53850104	chr1	53724884	53750355	1.43535	-2.6379	19.8558	1.01e-05	0.00197619	NDC1	GLIS1
chr1	53824936	53850104	chr1	53750352	53774845	1.02567	-2.21194	13.1087	0.000320625	0.016077	NDC1	NDC1
chr1	53824936	53850104	chr1	53774842	53800269	1.56344	-1.37335	44.3324	6.63e-11	4.32e-07	NDC1	NDC1
chr1	53850101	53875752	chr1	53724884	53750355	1.16066	-2.823	11.6222	0.000698654	0.0252851	YIPF1	GLIS1
chr1	53850101	53875752	chr1	53774842	53800269	1.35906	-1.84	27.5828	2.14e-07	0.000174999	YIPF1	NDC1
chr1	53875749	53899744	chr1	53774842	53800269	1.21201	-2.53484	13.2771	0.000293683	0.0152664	YIPF1,DIO1	NDC1
chr1	53924788	53950494	chr1	53750352	53774845	1.80701	-3.453	12.6751	0.000402106	0.018365	HSPB11,LRRC42	NDC1
chr1	53924788	53950494	chr1	53774842	53800269	1.17975	-2.9026	11.0119	0.000964169	0.0303899	HSPB11,LRRC42	NDC1
chr1	53950491	53975011	chr1	53774842	53800269	1.41036	-2.54265	20.4387	7.52e-06	0.00164215	LRRC42	NDC1
chr1	53975008	53999726	chr1	53750352	53774845	1.80106	-3.04683	20.8355	6.16e-06	0.00145162		NDC1
chr1	53975008	53999726	chr1	53924788	53950494	0.904251	-1.9747	12.4409	0.000454535	0.0197207		HSPB11,LRRC42
chr1	54025010	54049856	chr1	53774842	53800269	1.84898	-2.77819	22.9287	2.16e-06	0.000759024	TMEM59	NDC1
chr1	54049853	54074941	chr1	53924788	53950494	-1.14738	-2.48281	12.9023	0.000357096	0.017141	TMEM59,TCEANC2,MIR4781	HSPB11,LRRC42
chr1	54100015	54124753	chr1	54025010	54049856	1.35059	-2.45443	18.0831	2.48e-05	0.00343671	TCEANC2	TMEM59
chr1	54100015	54124753	chr1	54049853	54074941	0.738519	-1.58324	11.9193	0.000597576	0.0230985	TCEANC2	TMEM59,TCEANC2,MIR4781
chr1	54299805	54325337	chr1	54124750	54149906	-1.06347	-2.55908	11.283	0.000835459	0.0280438	SSBP3	CDCP2,CYB5RL
chr1	54325334	54350155	chr1	54200237	54225642	-0.818757	-1.84192	11.2695	0.000841448	0.0281618	SSBP3	MRPL37,SSBP3
chr1	54325334	54350155	chr1	54249957	54274759	-0.932417	-1.83292	13.3442	0.000283608	0.014936	SSBP3	SSBP3
chr1	54350152	54375262	chr1	54124750	54149906	-1.01989	-2.32871	11.9673	0.000582685	0.0227623	SSBP3	CDCP2,CYB5RL
chr1	54350152	54375262	chr1	54149903	54175372	-1.17176	-2.61698	12.6071	0.000416671	0.0187198	SSBP3	CDCP2,CYB5RL
chr1	54350152	54375262	chr1	54249957	54274759	-1.0669	-1.79819	21.2672	4.96e-06	0.00126574	SSBP3	SSBP3
chr1	54375259	54400063	chr1	54100015	54124753	-1.18138	-2.45159	14.2148	0.000180431	0.0114271	SSBP3	TCEANC2
chr1	54375259	54400063	chr1	54124750	54149906	-1.25171	-2.52677	14.9199	0.000125299	0.00919995	SSBP3	CDCP2,CYB5RL
chr1	54375259	54400063	chr1	54200237	54225642	-1.15	-1.91517	21.6936	4e-06	0.00110043	SSBP3	MRPL37,SSBP3
chr1	54375259	54400063	chr1	54274756	54299808	-0.748003	-1.54574	11.7131	0.000666008	0.0245639	SSBP3	SSBP3
chr1	54524958	54550107	chr1	54375259	54400063	-1.21186	-2.70551	11.1885	0.000878209	0.0288586	ACOT11	SSBP3
chr1	54675432	54700079	chr1	54350152	54375262	-1.99353	-3.5915	13.0795	0.000325552	0.01622	MROH7,MROH7-TTC4	SSBP3
chr1	54700076	54724858	chr1	53824936	53850104	-2.0415	-3.57988	15.805	7.94e-05	0.00698703	MROH7,MROH7-TTC4,TTC4	NDC1
chr1	54700076	54724858	chr1	53875749	53899744	-2.11958	-3.4926	15.7555	8.15e-05	0.00710372	MROH7,MROH7-TTC4,TTC4	YIPF1,DIO1
chr1	54774716	54799995	chr1	53824936	53850104	-1.56997	-3.245	14.4162	0.000162564	0.0107449	TTC22	NDC1
chr1	54774716	54799995	chr1	53850101	53875752	-1.61503	-3.19985	15.5419	9.09e-05	0.00760656	TTC22	YIPF1
chr1	54774716	54799995	chr1	54049853	54074941	-1.77324	-2.68072	23.3768	1.72e-06	0.000655446	TTC22	TMEM59,TCEANC2,MIR4781
chr1	54774716	54799995	chr1	54149903	54175372	-1.93317	-3.3087	16.9454	4.43e-05	0.00489481	TTC22	CDCP2,CYB5RL
chr1	54774716	54799995	chr1	54200237	54225642	-1.42812	-2.91392	13.4214	0.000272431	0.0145935	TTC22	MRPL37,SSBP3
chr1	54799992	54824898	chr1	53824936	53850104	-2.02002	-3.51343	15.5128	9.23e-05	0.0076725	TTC22,LEXM	NDC1
chr1	54824895	54849586	chr1	53999723	54025013	-2.06106	-3.5459	18.1731	2.37e-05	0.00333955	LEXM	LDLRAD1
chr1	55000090	55025052	chr1	54925299	54949957	0.870752	-1.07261	16.7987	4.77e-05	0.00512473	BSND
chr1	55100095	55124822	chr1	54925299	54949957	1.58303	-3.34935	11.9428	0.000590242	0.0229276	USP24
chr1	55349735	55374840	chr1	55275189	55300036	0.964771	-2.02931	13.1244	0.000318024	0.0159889		MIR4422HG
chr1	55374837	55399787	chr1	55124819	55149842	1.91318	-3.66899	11.4929	0.000747906	0.0262938		USP24
chr1	55374837	55399787	chr1	55275189	55300036	1.4922	-2.44659	22.2221	3.07e-06	0.000933408		MIR4422HG
chr1	55475087	55500154	chr1	55275189	55300036	1.67137	-3.49501	11.365	0.000800089	0.0273664		MIR4422HG
chr1	55624881	55650048	chr1	55399784	55424696	2.01391	-3.56417	13.2365	0.000299961	0.0154517
chr1	55650045	55674715	chr1	55599952	55624884	-1.25313	-2.17601	18.5372	1.97e-05	0.002982
chr1	55849629	55875542	chr1	55800158	55824467	-0.925049	-1.50824	15.7704	8.09e-05	0.00707579	LINC01755
chr1	55999859	56024550	chr1	55949505	55975354	-1.07019	-1.92659	14.4839	0.000156964	0.0105101		LINC01755
chr1	56175010	56199834	chr1	56049432	56075494	-1.28943	-2.68139	11.5594	0.000722174	0.0257736	PLPP3
chr1	56324554	56350102	chr1	56275368	56300185	-1.04012	-2.0435	15.5233	9.18e-05	0.007646	PLPP3	PLPP3
chr1	56374949	56399997	chr1	56324554	56350102	-1.04568	-1.78831	17.8609	2.78e-05	0.00367069	PLPP3	PLPP3
chr1	56425252	56449941	chr1	56300182	56324557	-1.22216	-2.72762	13.2059	0.000304783	0.0155786	PLPP3	PLPP3
chr1	56449938	56474962	chr1	56399994	56425255	-0.883632	-1.84569	11.7822	0.000642238	0.024047	PLPP3	PLPP3,LINC01767
chr1	56524971	56550410	chr1	56474959	56499970	-1.2601	-1.56245	26.2004	4.24e-07	0.000267613	PLPP3	PLPP3
chr1	56574469	56599895	chr1	55275189	55300036	2.41258	-3.20576	16.3489	6.01e-05	0.00590986	PLPP3,LOC101929935	MIR4422HG
chr1	56574469	56599895	chr1	55349735	55374840	2.04037	-3.5871	14.9032	0.000126388	0.00925164	PLPP3,LOC101929935
chr1	56574469	56599895	chr1	55399784	55424696	2.12797	-3.69448	12.8161	0.000373528	0.0176113	PLPP3,LOC101929935
chr1	56849572	56875018	chr1	56799709	56825006	-1.00426	-1.8008	15.198	0.000108556	0.00843318	C8A	FYB2
chr1	56924840	56949942	chr1	56875015	56899482	-0.958369	-1.80682	15.5279	9.16e-05	0.00763663	C8B	C8A
chr1	56949939	56974919	chr1	56899479	56924843	-0.985182	-1.68999	15.9141	7.51e-05	0.00677335	C8B	C8A
chr1	57024758	57050174	chr1	56974916	56999783	-1.05452	-2.00925	14.512	0.000154703	0.0104147	DAB1	DAB1
chr1	57074625	57100051	chr1	57024758	57050174	-0.983268	-1.78522	15.1007	0.000114141	0.00868295	DAB1	DAB1
chr1	57250172	57275049	chr1	57200073	57225073	-0.949253	-1.8293	15.6299	8.69e-05	0.00740602	DAB1	DAB1
chr1	57325870	57350113	chr1	57124760	57150290	-1.71538	-3.53326	12.5128	0.00043774	0.0192918	DAB1	DAB1
chr1	57325870	57350113	chr1	57200073	57225073	-1.31151	-2.95591	11.0316	0.000954167	0.0302067	DAB1	DAB1
chr1	57575165	57600029	chr1	57525088	57550325	-0.84179	-1.9428	11.007	0.000966656	0.0304411	DAB1	DAB1
chr1	57999671	58024949	chr1	57950419	57975224	-0.999353	-1.57146	17.9098	2.71e-05	0.00361793	DAB1	DAB1
chr1	58050042	58076015	chr1	57975221	57999674	-1.17784	-2.52043	11.2277	0.000860247	0.0285173	DAB1	DAB1
chr1	58076012	58099692	chr1	57975221	57999674	-1.9896	-2.76286	26.6148	3.45e-07	0.000234828	DAB1	DAB1
chr1	58400112	58425091	chr1	58274626	58300325	-1.01817	-2.35366	12.5422	0.000431055	0.0191049	DAB1,OMA1	DAB1
chr1	58649950	58674962	chr1	58599811	58624547	1.02181	-2.00742	14.0065	0.000201007	0.012173	MYSM1
chr1	58749972	58775493	chr1	58524954	58550048	1.63891	-3.46379	11.8472	0.00062065	0.0235852		DAB1,OMA1
chr1	58749972	58775493	chr1	58674959	58700088	1.01301	-2.18045	12.1478	0.00053	0.021541		MYSM1
chr1	58925101	58950679	chr1	58875029	58899920	-0.741657	-1.19987	13.1532	0.00031328	0.0158382	LINC01358	LINC01135
chr1	58975033	59000383	chr1	58875029	58899920	-1.08751	-1.7833	17.3659	3.57e-05	0.00428527	LINC01358	LINC01135
chr1	59000380	59025268	chr1	58950676	58975036	-0.774805	-1.18777	14.802	0.000133168	0.00956519	LINC01358	LINC01358
chr1	59025265	59049977	chr1	58800152	58824856	-0.817598	-1.59659	11.7213	0.00066314	0.0245033	LINC01358	LINC01135
chr1	59025265	59049977	chr1	58875029	58899920	-0.902574	-1.70264	12.261	0.000499449	0.0208334	LINC01358	LINC01135
chr1	59075056	59100042	chr1	58875029	58899920	-0.883819	-2.00378	11.3789	0.000794259	0.0272523	LINC01358	LINC01135
chr1	59174600	59199641	chr1	58800152	58824856	-1.31466	-2.7538	12.5016	0.000440316	0.0193588	HSD52	LINC01135
chr1	59174600	59199641	chr1	58899917	58925104	-1.14389	-2.59479	11.6951	0.000672365	0.0247108	HSD52	LINC01135
chr1	59249585	59275188	chr1	59025265	59049977	-1.66055	-2.69232	17.6676	3.06e-05	0.00389102	HSD52	LINC01358
chr1	59299932	59325133	chr1	58875029	58899920	-2.00246	-3.0584	21.7751	3.84e-06	0.00107672	FGGY	LINC01135
chr1	59299932	59325133	chr1	58925101	58950679	-1.49201	-3.05696	11.0223	0.000958877	0.0302888	FGGY	LINC01358
chr1	59299932	59325133	chr1	59075056	59100042	-1.24358	-2.3827	15.3569	0.00010002	0.00804647	FGGY	LINC01358
chr1	59600021	59625326	chr1	59075056	59100042	-1.72847	-3.33826	11.2196	0.000863922	0.0285808	FGGY	LINC01358
chr1	59675379	59700053	chr1	58700085	58725957	-1.13746	-2.36502	12.6394	0.000409674	0.0185461	FGGY	MYSM1
chr1	59675379	59700053	chr1	58725954	58749975	-0.947571	-1.84991	14.6743	0.000142249	0.00994024	FGGY
chr1	59675379	59700053	chr1	58749972	58775493	-0.895662	-2.05622	12.6765	0.000401818	0.018358	FGGY
chr1	59675379	59700053	chr1	58950676	58975036	-1.88969	-3.21776	14.5837	0.000149068	0.0102023	FGGY	LINC01358
chr1	59700050	59724975	chr1	58700085	58725957	-1.40102	-1.93526	25.5417	5.87e-07	0.000330408	FGGY	MYSM1
chr1	59700050	59724975	chr1	58725954	58749975	-0.84604	-1.56583	14.0293	0.000198649	0.0120868	FGGY
chr1	59700050	59724975	chr1	58749972	58775493	-0.951342	-2.00866	11.0891	0.000925587	0.0296867	FGGY
chr1	59750139	59775062	chr1	58449766	58475222	-1.8926	-3.46044	14.5957	0.000148143	0.010171	FGGY	DAB1,OMA1
chr1	59899665	59925080	chr1	59800065	59825183	1.32075	-2.67085	13.8523	0.000217756	0.0128066	CYP2J2	FGGY,HOOK1
chr1	60124775	60149751	chr1	59975087	60000047	1.71981	-2.94083	17.4917	3.35e-05	0.00411029		C1orf87
chr1	60174388	60201468	chr1	59975087	60000047	1.78563	-3.58737	11.0174	0.000961344	0.0303343		C1orf87
chr1	60350012	60374966	chr1	60299573	60324820	-1.12137	-2.23718	14.1043	0.000191067	0.0118164
chr1	60949851	60975302	chr1	60899888	60924716	-0.921061	-1.82476	12.9027	0.000357015	0.0171405	NFIA,NFIA-AS2	NFIA
chr1	60999941	61024791	chr1	60949851	60975302	-0.849416	-1.77301	10.9798	0.000980662	0.0306846	NFIA	NFIA,NFIA-AS2
chr1	61024788	61050296	chr1	60850327	60874481	1.50399	-2.79236	15.0703	0.000115945	0.0087745	NFIA	LOC101926964,NFIA
chr1	61024788	61050296	chr1	60924713	60949854	1.08188	-2.39385	12.4184	0.000459922	0.0198623	NFIA	NFIA,NFIA-AS2
chr1	61175167	61200216	chr1	60999941	61024791	-1.35001	-2.97949	13.6104	0.000246923	0.0137736	NFIA	NFIA
chr1	61274997	61300185	chr1	60949851	60975302	-1.92533	-3.34686	16.7513	4.89e-05	0.00520569	NFIA	NFIA,NFIA-AS2
chr1	61300182	61325000	chr1	61074792	61100002	1.42098	-2.93959	13.8369	0.000219502	0.0128646	NFIA	NFIA
chr1	61324997	61350087	chr1	61050293	61074795	1.33595	-2.71924	14.2241	0.000179563	0.0113965	NFIA	NFIA
chr1	61499937	61525182	chr1	60949851	60975302	-1.54483	-3.2441	14.3141	0.000171391	0.0110917		NFIA,NFIA-AS2
chr1	61949853	61975170	chr1	61900099	61925008	0.855144	-1.8961	11.4533	0.000763709	0.0266294	PATJ	PATJ
chr1	61999946	62025002	chr1	61925005	61949856	1.23908	-2.37997	17.4067	3.5e-05	0.00422979	PATJ	PATJ
chr1	62024999	62049898	chr1	61949853	61975170	0.985059	-2.17538	11.7363	0.000657952	0.0243927	PATJ	PATJ
chr1	62099607	62125006	chr1	61925005	61949856	1.65548	-3.50432	11.9498	0.000588066	0.0228847	PATJ	PATJ
chr1	62675191	62699962	chr1	62600260	62624926	1.24405	-2.3169	17.4614	3.4e-05	0.00415069	DOCK7	DOCK7,ANGPTL3
chr1	62724981	62749448	chr1	62525069	62550000	1.13711	-2.39156	13.6009	0.000248137	0.0138193		DOCK7
chr1	62774368	62800256	chr1	62499984	62525072	1.74797	-3.20017	17.755	2.93e-05	0.00379448	ATG4C	DOCK7
chr1	62774368	62800256	chr1	62724981	62749448	0.955082	-2.12431	11.1128	0.00091408	0.0294979	ATG4C
chr1	62825014	62850183	chr1	62774368	62800256	1.06761	-2.41274	12.4811	0.000445061	0.0194759	ATG4C	ATG4C
chr1	62850180	62874915	chr1	62800253	62825017	1.06029	-2.48748	11.202	0.000871988	0.0287321	ATG4C	ATG4C
chr1	63299902	63326307	chr1	62975513	63000224	1.98678	-3.64562	10.9769	0.000982202	0.0307154	LINC00466,FOXD3-AS1,FOXD3	LINC01739
chr1	63425018	63450817	chr1	63326304	63350028	1.44488	-2.35579	23.1299	1.95e-06	0.000710795	ALG6,ITGB3BP	MIR6068
chr1	63425018	63450817	chr1	63350025	63374989	1.10753	-1.8544	20.2564	8.24e-06	0.00174336	ALG6,ITGB3BP	ALG6
chr1	63450814	63474948	chr1	63374986	63399976	1.23781	-2.63975	14.0634	0.000195166	0.0119663	ITGB3BP	ALG6
chr1	63474945	63500070	chr1	63250271	63274923	1.6188	-3.57459	11.0303	0.000954832	0.0302173	ITGB3BP	LINC00466
chr1	63500067	63525015	chr1	63299902	63326307	2.15472	-3.1987	25.0079	7.65e-07	0.000391416	ITGB3BP,EFCAB7	LINC00466,FOXD3-AS1,FOXD3
chr1	63500067	63525015	chr1	63326304	63350028	1.33484	-2.81288	14.6067	0.000147309	0.0101364	ITGB3BP,EFCAB7	MIR6068
chr1	63525012	63548987	chr1	63326304	63350028	1.4693	-2.80414	18.3105	2.21e-05	0.00320399	ITGB3BP,EFCAB7,DLEU2L	MIR6068
chr1	63525012	63548987	chr1	63450814	63474948	1.29853	-2.84902	11.324	0.000817597	0.0277065	ITGB3BP,EFCAB7,DLEU2L	ITGB3BP
chr1	63725253	63749763	chr1	63599701	63625113	1.26039	-3.27262	11.0302	0.000954895	0.0302173		PGM1
chr1	63749760	63774988	chr1	63575139	63599704	1.93581	-3.4958	16.5437	5.44e-05	0.00554162	ROR1	ITGB3BP,PGM1
chr1	63874804	63900233	chr1	63774985	63799931	-1.21204	-2.29712	16.7175	4.97e-05	0.00526009	ROR1	ROR1
chr1	63924803	63950160	chr1	63799928	63824530	-1.15588	-2.4791	12.7046	0.000395941	0.0182047	ROR1	ROR1
chr1	63974918	63999474	chr1	63625110	63649708	-2.28914	-3.37831	16.7794	4.82e-05	0.005158	ROR1	PGM1
chr1	64075113	64100009	chr1	63699974	63725256	-1.66277	-2.87612	17.9033	2.72e-05	0.00362725	ROR1,ROR1-AS1
chr1	64124351	64150008	chr1	63599701	63625113	-0.880584	-2.06701	11.9074	0.000601307	0.0231613	ROR1,ROR1-AS1	PGM1
chr1	64124351	64150008	chr1	63625110	63649708	-0.959582	-2.39392	11.1402	0.00090093	0.029278	ROR1,ROR1-AS1	PGM1
chr1	64174637	64200055	chr1	64124351	64150008	-0.810843	-1.67104	12.2701	0.000497078	0.0207732	ROR1	ROR1,ROR1-AS1
chr1	64824882	64850259	chr1	64274796	64299719	-1.48939	-3.56745	11.7496	0.000653354	0.0242908	RAVER2,JAK1
chr1	64925085	64950189	chr1	64850256	64875910	-0.782248	-1.41104	11.9315	0.000593765	0.0230168	JAK1	JAK1
chr1	65050051	65074932	chr1	64700024	64724976	1.98222	-3.24564	18.0031	2.58e-05	0.00351868	JAK1,MIR3671,MIR101-1
chr1	65050051	65074932	chr1	64724973	64750064	1.30193	-2.9574	11.8241	0.000628236	0.0237536	JAK1,MIR3671,MIR101-1	RAVER2
chr1	65074929	65100150	chr1	64850256	64875910	-1.1015	-2.15956	16.1779	6.56e-05	0.00623109		JAK1
chr1	65074929	65100150	chr1	64875907	64899886	-1.10379	-2.13881	15.2171	0.000107493	0.0083884		JAK1
chr1	65074929	65100150	chr1	64925085	64950189	-1.27225	-2.45128	16.12	6.76e-05	0.00635869		JAK1
chr1	65125007	65150365	chr1	65050051	65074932	1.07142	-2.21074	12.9591	0.000346664	0.0168334	AK4	JAK1,MIR3671,MIR101-1
chr1	65150362	65174543	chr1	65050051	65074932	1.89416	-2.39876	32.3547	2.07e-08	3.5e-05	AK4	JAK1,MIR3671,MIR101-1
chr1	65174540	65199869	chr1	65024928	65050054	1.43649	-2.7486	13.0826	0.000325025	0.0162057	AK4	JAK1
chr1	65174540	65199869	chr1	65050051	65074932	1.58155	-2.51371	21.4451	4.53e-06	0.00119213	AK4	JAK1,MIR3671,MIR101-1
chr1	65199866	65224990	chr1	65050051	65074932	1.15944	-2.01118	20.3701	7.78e-06	0.00167547	AK4	JAK1,MIR3671,MIR101-1
chr1	65199866	65224990	chr1	65100147	65125010	1.09311	-2.11778	15.1005	0.00011415	0.00868295	AK4
chr1	65224987	65250227	chr1	65050051	65074932	2.06046	-2.6282	32.4558	1.97e-08	3.4e-05	AK4,DNAJC6	JAK1,MIR3671,MIR101-1
chr1	65224987	65250227	chr1	65150362	65174543	1.17474	-2.31224	15.1011	0.00011412	0.008682	AK4,DNAJC6	AK4
chr1	65399957	65424695	chr1	65224987	65250227	1.09079	-2.06754	14.6069	0.000147293	0.010136	DNAJC6,LEPROT,LEPR	AK4,DNAJC6
chr1	65450832	65474961	chr1	65224987	65250227	1.39328	-2.86107	14.5737	0.000149846	0.010229	LEPR	AK4,DNAJC6
chr1	65500059	65525179	chr1	65224987	65250227	1.44077	-3.18383	12.5318	0.000433395	0.0191696	LEPR	AK4,DNAJC6
chr1	65674789	65700110	chr1	65224987	65250227	1.21272	-2.33407	16.7623	4.86e-05	0.00519058		AK4,DNAJC6
chr1	65700107	65724949	chr1	65224987	65250227	1.56324	-2.85271	16.8195	4.72e-05	0.00509555		AK4,DNAJC6
chr1	65799963	65825018	chr1	65700107	65724949	1.36372	-2.91243	13.0915	0.000323529	0.0161592	PDE4B
chr1	65874952	65899237	chr1	65775446	65799966	1.16746	-2.75331	11.8928	0.000605963	0.0232602	PDE4B	PDE4B
chr1	65899234	65925027	chr1	65799963	65825018	1.45845	-2.59894	18.9817	1.57e-05	0.00259515	PDE4B	PDE4B
chr1	65925024	65949965	chr1	65775446	65799966	1.72781	-2.91566	22.2454	3.03e-06	0.000928877	PDE4B	PDE4B
chr1	65925024	65949965	chr1	65825015	65850338	1.46072	-2.8978	15.0385	0.000117864	0.00886283	PDE4B	PDE4B
chr1	65949962	65975154	chr1	65700107	65724949	2.61905	-3.62969	23.4053	1.7e-06	0.000648465	PDE4B
chr1	65949962	65975154	chr1	65724946	65750447	1.54996	-3.41023	11.1679	0.000887838	0.029035	PDE4B
chr1	66225107	66250224	chr1	66125227	66150108	1.29883	-2.2279	21.624	4.14e-06	0.00112415	PDE4B	PDE4B
chr1	66300250	66325284	chr1	65949962	65975154	-1.52147	-3.16573	12.6424	0.000409046	0.0185359	PDE4B	PDE4B
chr1	66325281	66350280	chr1	66274820	66300253	0.700101	-0.288534	19.1644	1.43e-05	0.00245901	PDE4B	PDE4B
chr1	66375070	66400289	chr1	65925024	65949965	-1.69996	-3.15576	16.7864	4.8e-05	0.00514668		PDE4B
chr1	66400286	66424994	chr1	65975151	66000878	-1.70564	-3.37798	12.1838	0.000520093	0.021332		PDE4B
chr1	66424991	66449703	chr1	66350277	66375073	0.818427	-1.257	15.0873	0.000114934	0.00871941		PDE4B
chr1	66424991	66449703	chr1	66375070	66400289	0.796635	-0.850341	17.7183	2.98e-05	0.00383343
chr1	66700147	66725057	chr1	66475080	66499640	1.85284	-3.10238	22.1251	3.22e-06	0.000963088	SGIP1
chr1	66700147	66725057	chr1	66524672	66549884	1.25044	-2.89151	11.6224	0.000698587	0.0252851	SGIP1	SGIP1
chr1	66700147	66725057	chr1	66549881	66575123	1.57214	-3.07801	17.3371	3.62e-05	0.00432644	SGIP1	SGIP1
chr1	66700147	66725057	chr1	66625049	66650767	1.83758	-2.44262	28.3114	1.5e-07	0.000138279	SGIP1	SGIP1,MIR3117
chr1	66725054	66749857	chr1	66499637	66524675	2.00409	-2.98499	22.4525	2.74e-06	0.000866851	SGIP1
chr1	66725054	66749857	chr1	66524672	66549884	1.73028	-2.95379	21.2361	5.03e-06	0.00127723	SGIP1	SGIP1
chr1	66725054	66749857	chr1	66549881	66575123	1.73934	-3.21904	15.2529	0.000105525	0.00830003	SGIP1	SGIP1
chr1	66725054	66749857	chr1	66599945	66625052	1.59801	-2.73864	18.8628	1.67e-05	0.00269418	SGIP1	SGIP1
chr1	66725054	66749857	chr1	66650764	66675076	1.3912	-2.7038	15.3983	9.79e-05	0.00794537	SGIP1	SGIP1
chr1	66749854	66774984	chr1	66700147	66725057	1.12796	-2.29278	14.9015	0.000126494	0.00925755	TCTEX1D1	SGIP1
chr1	66825089	66849467	chr1	66725054	66749857	1.25607	-2.82921	11.009	0.00096563	0.0304204	WDR78	SGIP1
chr1	66825089	66849467	chr1	66774981	66799963	0.99141	-2.16657	12.6839	0.000400263	0.0183179	WDR78	TCTEX1D1,INSL5
chr1	66849464	66875113	chr1	66774981	66799963	1.36147	-2.31997	20.9449	5.83e-06	0.00140333	WDR78	TCTEX1D1,INSL5
chr1	67100153	67125477	chr1	66774981	66799963	1.38511	-3.08286	12.1117	0.000540134	0.0217806	C1orf141	TCTEX1D1,INSL5
chr1	67200103	67225584	chr1	67125474	67149638	0.737737	-1.23697	12.1044	0.000542218	0.0218339	C1orf141,IL23R	C1orf141,IL23R
chr1	67299934	67325122	chr1	67149635	67173944	1.23802	-2.59603	13.9665	0.000205229	0.0123203	IL12RB2	C1orf141,IL23R
chr1	67299934	67325122	chr1	67225581	67249889	0.83024	-1.51607	12.5595	0.000427174	0.0189959	IL12RB2	C1orf141,IL23R
chr1	67325119	67350266	chr1	67200103	67225584	1.34612	-2.34676	19.0134	1.55e-05	0.00257304	IL12RB2	C1orf141,IL23R
chr1	67325119	67350266	chr1	67249886	67273952	0.921382	-1.43159	17.1604	3.97e-05	0.00457939	IL12RB2	IL23R
chr1	67350263	67375174	chr1	67125474	67149638	1.42337	-2.8567	11.1276	0.000906972	0.0293839	IL12RB2	C1orf141,IL23R
chr1	67350263	67375174	chr1	67149635	67173944	1.63345	-2.88884	17.832	2.82e-05	0.00370544	IL12RB2	C1orf141,IL23R
chr1	67350263	67375174	chr1	67225581	67249889	1.16024	-1.97129	16.547	5.43e-05	0.00553529	IL12RB2	C1orf141,IL23R
chr1	67424921	67450010	chr1	67200103	67225584	1.07804	-2.2449	12.4564	0.000450846	0.0196285	SERBP1	C1orf141,IL23R
chr1	67424921	67450010	chr1	67350263	67375174	1.23078	-2.02759	22.19	3.12e-06	0.000942787	SERBP1	IL12RB2
chr1	67475402	67500112	chr1	67125474	67149638	1.28107	-2.22056	18.3137	2.2e-05	0.00320143		C1orf141,IL23R
chr1	67500109	67525079	chr1	67125474	67149638	1.1326	-2.20503	14.9784	0.000121571	0.00904071		C1orf141,IL23R
chr1	67500109	67525079	chr1	67173941	67200106	1.0095	-2.28685	11.8997	0.000603765	0.0232143		C1orf141,IL23R
chr1	67599999	67625102	chr1	67549902	67574982	-0.658645	-1.18778	11.1059	0.000917409	0.0295473
chr1	67750188	67775052	chr1	67249886	67273952	-1.85692	-3.32849	12.3133	0.00048596	0.020486	GNG12	IL23R
chr1	67750188	67775052	chr1	67273949	67299937	-1.8423	-3.57977	12.085	0.000547768	0.0219685	GNG12
chr1	67824622	67849630	chr1	67750188	67775052	0.999958	-2.24201	11.5891	0.000710954	0.0255375	GNG12,GNG12-AS1	GNG12
chr1	67874920	67900276	chr1	67750188	67775052	1.46531	-2.85922	14.9041	0.000126327	0.00924972	GNG12-AS1	GNG12
chr1	67900273	67924817	chr1	67750188	67775052	1.78635	-3.36103	13.6909	0.000236803	0.0134416	GNG12-AS1	GNG12
chr1	67950371	67975001	chr1	67824622	67849630	2.30593	-3.09581	25.1254	7.22e-07	0.000377034	GNG12-AS1	GNG12,GNG12-AS1
chr1	67950371	67975001	chr1	67874920	67900276	0.995899	-2.22187	11.8948	0.000605333	0.0232472	GNG12-AS1	GNG12-AS1
chr1	67999858	68024626	chr1	67750188	67775052	1.96	-3.57212	13.5944	0.000248985	0.0138489	GNG12-AS1	GNG12
chr1	68049805	68075639	chr1	67799756	67824625	1.93616	-3.6448	13.3831	0.000277917	0.0147547	GNG12-AS1,DIRAS3	GNG12
chr1	68075636	68100226	chr1	67824622	67849630	1.64075	-3.64308	11.6306	0.000695568	0.0252213	GNG12-AS1,WLS	GNG12,GNG12-AS1
chr1	68075636	68100226	chr1	67874920	67900276	1.76	-3.19877	16.7432	4.91e-05	0.00521892	GNG12-AS1,WLS	GNG12-AS1
chr1	68100223	68124656	chr1	67775049	67799759	2.10833	-3.6683	12.843	0.000368322	0.017465	GNG12-AS1,WLS	GNG12
chr1	68100223	68124656	chr1	67849627	67874923	2.04378	-3.04504	23.2371	1.85e-06	0.000687817	GNG12-AS1,WLS	GNG12-AS1
chr1	68124653	68150215	chr1	68075636	68100226	-1.11276	-2.09529	15.1237	0.000112794	0.00862072	GNG12-AS1,WLS	GNG12-AS1,WLS
chr1	68274956	68299996	chr1	68124653	68150215	1.42678	-2.7224	14.1849	0.000183247	0.0115312		GNG12-AS1,WLS
chr1	68325215	68349997	chr1	68124653	68150215	1.4852	-2.61847	18.6724	1.84e-05	0.00285285		GNG12-AS1,WLS
chr1	68349994	68374983	chr1	68100223	68124656	1.45058	-2.89656	13.8059	0.00022307	0.0129841		GNG12-AS1,WLS
chr1	68424935	68449924	chr1	68100223	68124656	1.87821	-2.72859	17.7331	2.96e-05	0.00381631	RPE65	GNG12-AS1,WLS
chr1	68850518	68875043	chr1	68800994	68824964	-1.12471	-2.07784	14.4103	0.000163064	0.0107562
chr1	68900098	68925150	chr1	68850518	68875043	-1.32839	-2.09366	18.147	2.4e-05	0.00336734
chr1	69200126	69224741	chr1	69150021	69175015	-0.969108	-2.21744	11.6592	0.000685165	0.0249937		LINC01707
chr1	70500392	70525077	chr1	70399940	70425200	1.33752	-2.79739	11.3335	0.000813485	0.0276281		CTH
chr1	70949937	70974993	chr1	70625454	70650056	1.68522	-3.57393	12.1656	0.00052508	0.0214404	PTGER3
chr1	70999925	71024796	chr1	70675055	70699844	1.58635	-3.44006	13.3821	0.000278065	0.0147589	PTGER3
chr1	71024793	71050306	chr1	70525074	70549674	1.48709	-3.3692	11.7348	0.000658437	0.024403	PTGER3,ZRANB2-AS1
chr1	71024793	71050306	chr1	70650053	70675058	2.02467	-3.53785	16.5029	5.55e-05	0.00560886	PTGER3,ZRANB2-AS1
chr1	71024793	71050306	chr1	70675055	70699844	1.42869	-2.8739	14.5629	0.000150683	0.0102625	PTGER3,ZRANB2-AS1
chr1	71050303	71075379	chr1	70249987	70275041	-1.68672	-3.1459	17.2366	3.82e-05	0.00447328	ZRANB2-AS1,ZRANB2,MIR186	SRSF11,ANKRD13C
chr1	71050303	71075379	chr1	70500392	70525077	1.61189	-3.55087	12.2516	0.000501912	0.020896	ZRANB2-AS1,ZRANB2,MIR186
chr1	71050303	71075379	chr1	70675055	70699844	2.28829	-3.34549	25.394	6.32e-07	0.000346628	ZRANB2-AS1,ZRANB2,MIR186
chr1	71075376	71099870	chr1	70200376	70225073	-1.44795	-3.05679	11.8441	0.000621657	0.0236073	ZRANB2,ZRANB2-AS2	LRRC40,SRSF11
chr1	71175134	71199708	chr1	71099867	71125407	1.23327	-3.00317	11.664	0.000683455	0.0249611	ZRANB2-AS2	ZRANB2-AS2
chr1	72675766	72699491	chr1	72625121	72649860	-1.038	-2.3978	11.0992	0.000920671	0.0295972
chr1	73600127	73625066	chr1	73525108	73549895	-1.39391	-2.75755	12.2957	0.000490457	0.0205953
chr1	73600127	73625066	chr1	73549892	73574647	-1.10234	-2.13451	14.0786	0.000193629	0.0119075
chr1	74025249	74049990	chr1	73925003	73950073	-1.37443	-2.87031	11.1085	0.00091614	0.0295309	LRRIQ3
chr1	74249956	74275340	chr1	74174632	74199813	1.77049	-3.10715	19.3679	1.29e-05	0.00230672	FPGT-TNNI3K,TNNI3K	LRRIQ3,FPGT,FPGT-TNNI3K
chr1	74675284	74700279	chr1	74500108	74524265	2.48638	-3.09701	27.6757	2.05e-07	0.000169663		FPGT-TNNI3K,TNNI3K,LRRC53
chr1	74675284	74700279	chr1	74549939	74575121	1.51416	-2.97318	12.9468	0.000348894	0.0168952		ERICH3
chr1	74950604	74974680	chr1	74825067	74849922	1.74379	-3.40254	11.6101	0.00070314	0.025379
chr1	75125069	75150230	chr1	74924576	74950607	2.0655	-3.60876	15.8971	7.58e-05	0.00680034	LHX8
chr1	75175179	75199977	chr1	74749907	74775256	1.90212	-3.55983	15.6487	8.61e-05	0.00736342		TYW3
chr1	75199974	75224677	chr1	74749907	74775256	2.13329	-3.45013	19.4693	1.23e-05	0.00223897	SLC44A5	TYW3
chr1	75575562	75600113	chr1	75224674	75250138	1.77261	-3.41018	15.7614	8.12e-05	0.00709052	SLC44A5	SLC44A5
chr1	75649670	75674966	chr1	75549891	75575565	1.52561	-3.20453	12.2683	0.000497543	0.0207796		SLC44A5
chr1	76349836	76375110	chr1	76250156	76274480	-1.15103	-2.65435	11.5008	0.000744796	0.0262314	ST6GALNAC3	ST6GALNAC3
chr1	76624995	76649726	chr1	76375107	76399742	1.85129	-3.48414	13.2507	0.000297756	0.0153875	ST6GALNAC3	ST6GALNAC3
chr1	77125753	77150234	chr1	75974922	76000035	-1.63113	-3.56856	11.1839	0.000880367	0.0288994	PIGK	LOC101927342
chr1	77125753	77150234	chr1	76125016	76150153	-1.57196	-3.13001	17.4023	3.51e-05	0.00423527	PIGK	ST6GALNAC3
chr1	77150231	77174918	chr1	76125016	76150153	-1.53776	-3.4684	12.8513	0.000366731	0.0174226	PIGK	ST6GALNAC3
chr1	77374771	77400228	chr1	77174915	77199292	-1.21224	-2.57476	14.4069	0.000163345	0.0107657	AK5	PIGK
chr1	77500201	77524895	chr1	77125753	77150234	-1.22079	-2.75129	13.8862	0.000213954	0.012665	AK5	PIGK
chr1	77500201	77524895	chr1	77300192	77324835	-1.03565	-2.64094	11.149	0.000896751	0.0291996	AK5	AK5
chr1	77775077	77799726	chr1	77599599	77625026	1.5825	-3.24626	13.0043	0.000338577	0.0166029	MIGA1	ZZZ3
chr1	77825052	77850082	chr1	77750094	77775080	1.03686	-2.15951	13.5362	0.000256638	0.0140877	MIGA1	USP33
chr1	77975120	77999960	chr1	77900774	77924901	1.27995	-2.72041	13.079	0.000325641	0.0162227	FUBP1,DNAJB4,GIPC2	NEXN
chr1	77999957	78025295	chr1	77874596	77900777	1.30531	-3.04656	10.9784	0.000981393	0.0306983	DNAJB4,GIPC2	MIGA1,NEXN-AS1,NEXN
chr1	77999957	78025295	chr1	77900774	77924901	1.53831	-2.96986	17.0931	4.11e-05	0.0046768	DNAJB4,GIPC2	NEXN
chr1	78075232	78100108	chr1	77900774	77924901	1.19474	-2.64295	13.6135	0.000246521	0.0137632	GIPC2	NEXN
chr1	78075232	78100108	chr1	77999957	78025295	1.06315	-2.07155	14.4574	0.000159136	0.0106037	GIPC2	DNAJB4,GIPC2
chr1	78100105	78124931	chr1	77900774	77924901	1.01248	-2.34759	11.7045	0.000669053	0.0246333	GIPC2	NEXN
chr1	78100105	78124931	chr1	77999957	78025295	1.46393	-2.08806	24.9504	7.88e-07	0.000397152	GIPC2	DNAJB4,GIPC2
chr1	78124928	78150049	chr1	77900774	77924901	1.67202	-3.24501	13.787	0.000225263	0.0130651	GIPC2	NEXN
chr1	78249948	78275313	chr1	78124928	78150049	1.55798	-2.91114	14.5307	0.000153209	0.0103582	MGC27382	GIPC2
chr1	78450090	78474736	chr1	78224935	78249951	1.687	-3.56281	11.5057	0.000742883	0.0261883	PTGFR	MGC27382
chr1	78598845	78625109	chr1	78124928	78150049	1.10812	-2.32	15.2904	0.000103506	0.00821096	IFI44L	GIPC2
chr1	78598845	78625109	chr1	78150046	78174848	1.43428	-3.36824	11.2263	0.000860873	0.02853	IFI44L
chr1	78699850	78724883	chr1	78550413	78575320	-1.46259	-3.13	13.4346	0.000270563	0.0145379
chr1	78899978	78925081	chr1	78825035	78849816	1.57734	-3.48428	12.997	0.000339862	0.0166425	ADGRL4
chr1	79724727	79749907	chr1	79674862	79699604	-1.11241	-2.55185	11.3772	0.000794949	0.027266
chr1	79774780	79800061	chr1	79724727	79749907	-1.44471	-2.68131	13.3996	0.000275544	0.0146787
chr1	79975009	80000074	chr1	79850003	79874827	-1.59046	-3.26239	11.4361	0.000770651	0.0267629
chr1	80349940	80374649	chr1	80250060	80274967	-1.77945	-3.20019	13.2664	0.000295323	0.0153174
chr1	80349940	80374649	chr1	80299969	80324723	-1.18004	-2.37604	13.7463	0.000230084	0.013223
chr1	80824798	80849982	chr1	80750096	80775417	-1.21447	-2.65548	11.4462	0.000766571	0.0266859
chr1	81425159	81450202	chr1	81374901	81399800	-1.35089	-1.98393	21.0595	5.5e-06	0.00135044	ADGRL2	ADGRL2
chr1	83850202	83873763	chr1	83674224	83700676	1.567	-3.59655	11.2416	0.000853939	0.0284069	LINC01725,LOC101927560,TTLL7	LINC01725
chr1	84325245	84350014	chr1	84274781	84300135	-0.914184	-1.63063	15.4175	9.69e-05	0.00789814	SAMD13	SAMD13
chr1	84425056	84450033	chr1	84125154	84150044	0.831398	-1.44684	13.8576	0.000217154	0.012787		PRKACB
chr1	84425056	84450033	chr1	84199909	84225001	-1.062	-2.31071	12.3502	0.000476652	0.0202781		PRKACB
chr1	84474717	84499895	chr1	84125154	84150044	-1.42659	-2.6742	16.2783	6.23e-05	0.0060381	RPF1,GNG5	PRKACB
chr1	84599936	84625194	chr1	84325245	84350014	-2.02666	-3.16633	20.696	6.61e-06	0.00151968		SAMD13
chr1	84700028	84724790	chr1	84075081	84100215	-1.821	-3.27205	18.3746	2.14e-05	0.00314192		PRKACB
chr1	84724787	84750013	chr1	84274781	84300135	-1.65663	-3.16454	14.3276	0.000170195	0.0110456		SAMD13
chr1	84750010	84776000	chr1	84100212	84125157	-1.8474	-2.8179	20.6449	6.78e-06	0.0015439		PRKACB
chr1	84750010	84776000	chr1	84274781	84300135	-1.30099	-2.93336	13.4228	0.000272235	0.0145902		SAMD13
chr1	84775997	84800160	chr1	83950209	83974693	-1.77207	-3.19245	17.017	4.27e-05	0.00478707		TTLL7
chr1	84825001	84849977	chr1	84724787	84750013	-1.23683	-2.70281	12.3694	0.000471862	0.0201505	LPAR3
chr1	84849974	84874966	chr1	84650152	84674406	2.0924	-3.37016	18.6996	1.81e-05	0.00282941	LPAR3	SSX2IP
chr1	85274979	85300328	chr1	85125070	85150721	-1.3882	-3.10408	11.4146	0.00077944	0.0269424	BCL10,LOC646626	WDR63,MIR4423
chr1	85399957	85424945	chr1	85300325	85324884	1.64053	-2.12944	28.1342	1.63e-07	0.000145474	LOC646626,DDAH1	LOC646626,DDAH1
chr1	85474935	85499919	chr1	85300325	85324884	1.41813	-2.79384	13.2095	0.000304214	0.0155669	DDAH1	LOC646626,DDAH1
chr1	85499916	85524713	chr1	85300325	85324884	1.82508	-2.98766	17.4792	3.37e-05	0.00412716	DDAH1	LOC646626,DDAH1
chr1	85549909	85575019	chr1	85274979	85300328	1.56457	-3.3392	13.2944	0.000291059	0.0151768	DDAH1	BCL10,LOC646626
chr1	85549909	85575019	chr1	85300325	85324884	1.48252	-2.66645	20.5884	6.97e-06	0.001572	DDAH1	LOC646626,DDAH1
chr1	85575016	85600255	chr1	85274979	85300328	2.52734	-3.33912	25.0246	7.59e-07	0.000388595	DDAH1,CCN1	BCL10,LOC646626
chr1	85575016	85600255	chr1	85300325	85324884	1.41865	-2.78613	14.1934	0.000182446	0.0115067	DDAH1,CCN1	LOC646626,DDAH1
chr1	85625013	85650160	chr1	85300325	85324884	1.46068	-3.01015	12.3935	0.000465947	0.0200023	ZNHIT6	LOC646626,DDAH1
chr1	85650157	85675378	chr1	85575016	85600255	1.48793	-2.56853	19.1613	1.43e-05	0.00246024	ZNHIT6	DDAH1,CCN1
chr1	85675375	85699720	chr1	85575016	85600255	1.41818	-3.20139	12.9553	0.000347346	0.0168579	ZNHIT6	DDAH1,CCN1
chr1	85699717	85724304	chr1	85300325	85324884	1.53215	-2.84282	13.285	0.000292482	0.0152257	ZNHIT6	LOC646626,DDAH1
chr1	85999572	86023876	chr1	85300325	85324884	2.22703	-3.50727	18.9101	1.63e-05	0.00265354	COL24A1	LOC646626,DDAH1
chr1	86324869	86350100	chr1	86275448	86300018	0.890854	-2.07214	11.6462	0.00068988	0.0250833	ODF2L
chr1	86374782	86399904	chr1	86324869	86350100	1.49325	-3.15851	14.722	0.000138785	0.00979668	ODF2L	ODF2L
chr1	86800013	86825078	chr1	86749996	86775021	-0.992713	-1.95467	13.044	0.00033163	0.0164018
chr1	87725316	87749626	chr1	87399982	87425375	-1.88026	-3.54574	11.3974	0.00078655	0.0270876
chr1	88525012	88550129	chr1	88174543	88199893	1.99609	-3.35005	18.3201	2.2e-05	0.0031939	PKN2-AS1
chr1	88574962	88599872	chr1	88400061	88425062	1.86011	-3.52825	13.3723	0.000279488	0.0148104	PKN2-AS1
chr1	88574962	88599872	chr1	88425059	88449862	1.51746	-3.15973	10.9528	0.00099481	0.0309487	PKN2-AS1
chr1	88599869	88625409	chr1	88174543	88199893	2.01982	-3.51922	13.3375	0.0002846	0.0149652	PKN2-AS1
chr1	88649708	88675171	chr1	88550126	88574965	1.5539	-3.40235	11.055	0.000942436	0.0300042	PKN2-AS1	PKN2-AS1
chr1	88700021	88724813	chr1	88649708	88675171	0.836278	-1.69418	11.8266	0.000627417	0.0237364	PKN2	PKN2-AS1
chr1	88750338	88774775	chr1	88675168	88700024	1.05138	-2.14254	14.6821	0.000141672	0.00992119	PKN2	PKN2-AS1,PKN2
chr1	88824863	88849978	chr1	88675168	88700024	1.31483	-2.53471	14.7069	0.000139872	0.0098446	PKN2	PKN2-AS1,PKN2
chr1	88849975	88874584	chr1	88675168	88700024	0.913691	-2.12875	11.0512	0.000944316	0.0300451	GTF2B	PKN2-AS1,PKN2
chr1	88874581	88899949	chr1	88774772	88800413	1.27514	-2.09415	20.7984	6.27e-06	0.00146737	GTF2B	PKN2
chr1	88924946	88950283	chr1	88700021	88724813	1.40666	-3.2005	10.9878	0.000976541	0.0306175	KYAT3	PKN2
chr1	88924946	88950283	chr1	88724810	88750341	1.63481	-3.02458	17.5718	3.22e-05	0.00400478	KYAT3	PKN2
chr1	88950280	88975376	chr1	88874581	88899949	0.982412	-2.20363	12.9577	0.000346919	0.0168415	KYAT3	GTF2B
chr1	89100154	89125137	chr1	88874581	88899949	1.86623	-3.38211	13.9748	0.000204341	0.0122863	GBP2	GTF2B
chr1	89325539	89349931	chr1	89050181	89074981	-1.28532	-2.27486	19.5429	1.18e-05	0.00218692		GBP1
chr1	89325539	89349931	chr1	89074978	89100157	-1.0204	-2.45054	12.0148	0.000568337	0.0224483
chr1	89349928	89375285	chr1	89249957	89275092	0.85531	-1.44072	15.2752	0.000104321	0.00825069	GBP6	GBP5
chr1	89474912	89499911	chr1	89400197	89425114	1.30819	-2.68934	15.4922	9.33e-05	0.00772701		GBP1P1
chr1	89775001	89800318	chr1	88899946	88924949	-1.7537	-3.63806	12.0116	0.0005693	0.0224687	LRRC8D
chr1	89800315	89825087	chr1	88975373	89000155	-1.58268	-3.42763	11.9774	0.000579618	0.0226983	LRRC8D	KYAT3,RBMXL1
chr1	89974604	90000018	chr1	88899946	88924949	-2.29269	-3.61448	16.727	4.95e-05	0.00524783	GEMIN8P4,ZNF326
chr1	89974604	90000018	chr1	89449771	89474915	-1.43576	-2.83444	17.1859	3.92e-05	0.00454184	GEMIN8P4,ZNF326
chr1	89974604	90000018	chr1	89550277	89575026	-1.43507	-2.88387	14.3876	0.000164984	0.0108306	GEMIN8P4,ZNF326	LRRC8B
chr1	90049854	90074772	chr1	90000015	90025363	1.21223	-2.8071	11.0856	0.000927296	0.0297156		ZNF326
chr1	90324771	90349737	chr1	90099830	90125088	1.45229	-3.3401	11.0477	0.000946078	0.0300755
chr1	90399736	90424813	chr1	90099830	90125088	2.57597	-3.66788	21.912	3.59e-06	0.00103062
chr1	90824970	90849996	chr1	90699990	90725464	0.930058	-1.66611	12.7034	0.000396195	0.0182112	LINC02609	BARHL2
chr1	90950228	90974754	chr1	90574787	90599863	-1.76706	-3.50159	16.9207	4.48e-05	0.00492923	ZNF644
chr1	90950228	90974754	chr1	90900133	90924744	0.834977	-1.78463	11.6515	0.000687957	0.0250457	ZNF644	ZNF644
chr1	91100043	91125005	chr1	90900133	90924744	1.43711	-3.17635	10.9817	0.000979694	0.0306692		ZNF644
chr1	91175092	91199994	chr1	90824970	90849996	1.49532	-3.33174	11.8883	0.000607381	0.0232866		LINC02609
chr1	91299931	91324680	chr1	91224891	91250142	1.21724	-2.70891	11.19	0.000877536	0.0288445	HFM1
chr1	91350161	91374999	chr1	91275221	91299934	1.21153	-3.00283	11.0379	0.000950985	0.0301595	HFM1	HFM1
chr1	91374996	91398766	chr1	91275221	91299934	1.35286	-2.58069	16.6093	5.26e-05	0.00543937	HFM1	HFM1
chr1	91425211	91449923	chr1	91275221	91299934	1.68566	-3.40029	13.6674	0.000239705	0.0135427		HFM1
chr1	91499904	91524634	chr1	91374996	91398766	1.8868	-3.44434	12.8463	0.000367687	0.0174481	CDC7	HFM1
chr1	91674947	91699016	chr1	91449920	91475046	-2.08309	-3.48996	16.4969	5.57e-05	0.00562141	TGFBR3
chr1	91949916	91974739	chr1	91724280	91750489	-1.97729	-3.29775	16.2678	6.26e-05	0.00606026	BRDT	TGFBR3
chr1	92000077	92025381	chr1	91925306	91949919	1.22965	-2.40314	14.8386	0.000130673	0.00945429	BRDT	BRDT
chr1	92125578	92150237	chr1	92025378	92050053	0.99609	-2.27463	12.1099	0.000540654	0.0217927	KIAA1107,BTBD8	EPHX4
chr1	92424683	92449998	chr1	92300365	92324829	0.97357	-2.02048	11.5721	0.000717335	0.0256639		RPAP2
chr1	92449995	92474840	chr1	92300365	92324829	0.785056	-1.45711	13.4475	0.000268759	0.0144747	GFI1	RPAP2
chr1	92525056	92549956	chr1	92474837	92499588	0.648176	-1.0276	11.8826	0.000609219	0.02332	EVI5	GFI1
chr1	92574625	92600227	chr1	92449995	92474840	0.832988	-1.55331	13.5705	0.000252095	0.0139411	EVI5	GFI1
chr1	92574625	92600227	chr1	92525056	92549956	0.756	-0.997064	16.7162	4.98e-05	0.0052606	EVI5	EVI5
chr1	92650189	92674883	chr1	92050050	92074925	1.67124	-3.25084	16.6003	5.28e-05	0.00545254	EVI5	EPHX4,SETSIP
chr1	92650189	92674883	chr1	92175257	92199933	1.92404	-3.1369	21.4031	4.63e-06	0.00120979	EVI5	KIAA1107
chr1	92650189	92674883	chr1	92600224	92624976	1.39669	-1.97922	24.2353	1.12e-06	0.000499966	EVI5	EVI5
chr1	92674880	92700517	chr1	92199930	92224809	1.59272	-3.05025	13.6932	0.000236522	0.0134379	EVI5	C1orf146
chr1	92674880	92700517	chr1	92275244	92300368	1.74741	-3.17447	16.498	5.57e-05	0.0056193	EVI5	GLMN,RPAP2
chr1	92700514	92725120	chr1	92175257	92199933	1.43187	-3.49445	11.0658	0.00093709	0.0299065	EVI5	KIAA1107
chr1	92700514	92725120	chr1	92650189	92674883	0.930177	-1.74811	14.7773	0.000134877	0.00963375	EVI5	EVI5
chr1	92725117	92750136	chr1	92199930	92224809	1.9692	-3.4731	15.8502	7.76e-05	0.00688828	EVI5	C1orf146
chr1	92750133	92775207	chr1	92650189	92674883	1.29423	-2.43105	15.4774	9.4e-05	0.00776486	EVI5	EVI5
chr1	92750133	92775207	chr1	92674880	92700517	1.12987	-2.07451	15.0571	0.000116733	0.00880923	EVI5	EVI5
chr1	92775204	92799858	chr1	92700514	92725120	1.0348	-2.23507	12.8922	0.000358984	0.0171932	EVI5	EVI5
chr1	92799855	92824860	chr1	92700514	92725120	1.33933	-2.32244	18.9976	1.56e-05	0.00258377		EVI5
chr1	92799855	92824860	chr1	92750133	92775207	0.801016	-1.11615	15.1309	0.000112378	0.00860357		EVI5
chr1	92824857	92849579	chr1	92725117	92750136	1.46391	-2.62673	19.0308	1.53e-05	0.00256008	RPL5,DIPK1A,SNORD21,SNORA66	EVI5
chr1	92824857	92849579	chr1	92750133	92775207	1.02848	-2.16946	15.7129	8.33e-05	0.00720571	RPL5,DIPK1A,SNORD21,SNORA66	EVI5
chr1	93149839	93174820	chr1	93074949	93100085	0.901921	-1.38143	16.3804	5.91e-05	0.00585262	TMED5	MTF2
chr1	93174817	93200051	chr1	93074949	93100085	0.948325	-1.5516	15.5354	9.12e-05	0.00761946	TMED5,CCDC18	MTF2
chr1	93174817	93200051	chr1	93125108	93149842	0.986452	-1.34161	19.9816	9.47e-06	0.00189213	TMED5,CCDC18	MTF2,TMED5
chr1	93200048	93224638	chr1	93024982	93049924	1.0821	-2.33097	12.5727	0.000424221	0.0189229	CCDC18
chr1	93200048	93224638	chr1	93074949	93100085	0.966398	-2.04344	11.1298	0.000905874	0.0293669	CCDC18	MTF2
chr1	93224635	93250295	chr1	93125108	93149842	1.39376	-2.33509	22.384	2.83e-06	0.0008859	CCDC18	MTF2,TMED5
chr1	93224635	93250295	chr1	93174817	93200051	0.758299	-1.50485	11.6862	0.0006755	0.0247894	CCDC18	TMED5,CCDC18
chr1	93425071	93449416	chr1	93074949	93100085	1.69344	-3.69414	11.549	0.00072614	0.0258502	FNBP1L	MTF2
chr1	93499777	93526138	chr1	93300150	93324709	1.88916	-3.09587	20.4691	7.41e-06	0.00162821	FNBP1L	CCDC18-AS1
chr1	93599777	93625006	chr1	93526135	93549381	1.17786	-2.32081	15.1689	0.000110198	0.00850625	BCAR3,LOC100129046	FNBP1L
chr1	93800187	93825334	chr1	93526135	93549381	1.77391	-3.14109	14.5095	0.000154898	0.0104241	BCAR3,MIG7	FNBP1L
chr1	93874862	93900084	chr1	93675062	93699957	1.2224	-2.95698	10.9719	0.00098477	0.0307574	DNTTIP2,GCLM	BCAR3
chr1	93975074	94000514	chr1	93874862	93900084	2.18042	-2.89606	19.6449	1.12e-05	0.00212277	ABCA4	DNTTIP2,GCLM
chr1	93975074	94000514	chr1	93900081	93925018	1.21436	-2.73908	11.2107	0.000867974	0.0286549	ABCA4	GCLM
chr1	94200000	94224851	chr1	94050210	94074998	1.34792	-2.55298	14.7509	0.00013673	0.0096987	ARHGAP29	ABCA4
chr1	94325047	94350069	chr1	94050210	94074998	1.19973	-2.00962	20.0033	9.37e-06	0.00188356		ABCA4
chr1	94574778	94599914	chr1	94475142	94500026	1.6274	-2.99395	16.7693	4.84e-05	0.00517728		ABCD3
chr1	94749934	94775253	chr1	94475142	94500026	1.66147	-2.8856	15.2061	0.000108106	0.00841329	SLC44A3-AS1	ABCD3
chr1	94775250	94800375	chr1	94399962	94425451	2.31611	-3.56624	11.6443	0.000690586	0.0251013	SLC44A3-AS1	ABCD3
chr1	94800372	94824851	chr1	94399962	94425451	1.56478	-3.19302	11.524	0.000735772	0.0260318	SLC44A3-AS1,SLC44A3	ABCD3
chr1	94800372	94824851	chr1	94475142	94500026	1.45177	-2.20024	19.1197	1.46e-05	0.00249235	SLC44A3-AS1,SLC44A3	ABCD3
chr1	94800372	94824851	chr1	94500023	94525005	1.19524	-2.23408	13.7227	0.000232919	0.0133198	SLC44A3-AS1,SLC44A3	ABCD3
chr1	95325067	95350003	chr1	95225027	95250102	1.69101	-3.28328	13.5517	0.00025457	0.0140231		TLCD4-RWDD3,RWDD3,LOC101928118
chr1	95824963	95850104	chr1	95699878	95725012	-1.55629	-3.14701	13.1482	0.000314093	0.0158635		LINC02607
chr1	96024972	96049462	chr1	95950195	95975082	-1.27163	-2.71762	11.5177	0.000738182	0.026086		LINC02790
chr1	96224283	96250280	chr1	96175829	96200275	-1.30217	-2.60336	13.8881	0.000213746	0.0126542
chr1	96700100	96725366	chr1	96624807	96649901	1.83463	-3.06704	14.9564	0.000122961	0.00910248	PTBP2
chr1	97974975	98000196	chr1	97599996	97624595	1.44665	-3.34111	10.9533	0.000994555	0.0309443	LINC01930,MIR137HG	DPYD
chr1	99224843	99250387	chr1	99025593	99049802	-2.19552	-3.55706	14.8921	0.00012711	0.00928532	LOC100129620	LOC100129620
chr1	99475057	99500125	chr1	98725260	98749898	-1.66733	-3.31695	18.9517	1.59e-05	0.00262256	LINC01708	SNX7
chr1	99475057	99500125	chr1	98749895	98775056	-1.76507	-3.3556	16.049	7.01e-05	0.00649621	LINC01708	SNX7
chr1	99674897	99699614	chr1	99150124	99175429	1.7926	-3.42048	13.6709	0.00023928	0.0135262	PALMD	LOC100129620
chr1	99674897	99699614	chr1	99475057	99500125	1.94327	-3.32998	16.9907	4.33e-05	0.00482735	PALMD	LINC01708
chr1	99699611	99725006	chr1	99150124	99175429	2.09343	-3.70473	16.4172	5.8e-05	0.00577547	FRRS1	LOC100129620
chr1	99699611	99725006	chr1	99475057	99500125	1.93971	-3.69186	14.9706	0.000122064	0.00905595	FRRS1	LINC01708
chr1	99699611	99725006	chr1	99600194	99624908	1.40192	-2.82802	13.0388	0.000332546	0.0164228	FRRS1	LINC01708
chr1	99775253	99799835	chr1	99699611	99725006	1.37657	-2.89078	12.9878	0.000341511	0.0166809		FRRS1
chr1	100049807	100075122	chr1	99749793	99775256	1.58202	-3.04901	12.1751	0.000522483	0.0213816	SLC35A3,MFSD14A	FRRS1
chr1	100049807	100075122	chr1	99799832	99825322	1.03007	-2.07975	12.6893	0.000399126	0.0182836	SLC35A3,MFSD14A
chr1	100099967	100124933	chr1	100049807	100075122	0.869608	-1.33866	15.8306	7.84e-05	0.00693243	SASS6	SLC35A3,MFSD14A
chr1	100399819	100425082	chr1	100249991	100275305	-0.931468	-2.0746	11.3617	0.000801507	0.0273926	CDC14A	RTCA-AS1,RTCA
chr1	100449857	100475410	chr1	100249991	100275305	-0.987245	-2.20136	13.2065	0.000304696	0.0155786	CDC14A	RTCA-AS1,RTCA
chr1	100475407	100499981	chr1	100249991	100275305	-1.2489	-2.44078	14.0966	0.000191835	0.0118345	CDC14A	RTCA-AS1,RTCA
chr1	100475407	100499981	chr1	100275302	100299698	-1.18829	-2.35445	14.5502	0.000151673	0.010303	CDC14A	RTCA,MIR553
chr1	100475407	100499981	chr1	100350015	100374491	-1.07006	-2.38271	12.4199	0.000459545	0.0198553	CDC14A	CDC14A
chr1	100525137	100549918	chr1	100449857	100475410	1.31225	-2.73357	13.8869	0.000213885	0.0126616	GPR88	CDC14A
chr1	100849647	100874806	chr1	100724445	100749850	1.89624	-2.50474	25.3466	6.47e-07	0.000352505	EXTL2	VCAM1
chr1	100849647	100874806	chr1	100749847	100774986	1.04081	-2.31151	11.753	0.000652186	0.0242621	EXTL2
chr1	101175531	101200087	chr1	101100456	101124462	0.838245	-1.51777	13.5381	0.000256378	0.0140822
chr1	101175531	101200087	chr1	101124459	101150131	0.623368	-0.765655	12.8066	0.000375389	0.0176602
chr1	101200084	101225528	chr1	100899189	100924969	-0.993453	-2.31171	11.4828	0.000751896	0.0263791		SLC30A7
chr1	101225525	101250726	chr1	100899189	100924969	-0.842532	-1.62018	15.2704	0.000104578	0.0082623	LOC101928370,S1PR1	SLC30A7
chr1	101225525	101250726	chr1	100924966	100950099	-0.736176	-1.55941	11.5631	0.00072074	0.0257448	LOC101928370,S1PR1	SLC30A7
chr1	101225525	101250726	chr1	100950096	100975033	-1.08619	-1.92892	15.2514	0.00010561	0.00830348	LOC101928370,S1PR1	SLC30A7
chr1	101225525	101250726	chr1	101124459	101150131	0.761146	-0.925929	18.1468	2.4e-05	0.00336734	LOC101928370,S1PR1
chr1	101225525	101250726	chr1	101150128	101175534	1.07524	-1.08552	29.4878	8.4e-08	9.41e-05	LOC101928370,S1PR1
chr1	101225525	101250726	chr1	101175531	101200087	0.772149	-0.655794	20.3453	7.88e-06	0.00168877	LOC101928370,S1PR1
chr1	101250723	101274994	chr1	101150128	101175534	1.11014	-1.49294	23.9286	1.31e-06	0.000551279
chr1	101250723	101274994	chr1	101175531	101200087	1.033	-1.4144	20.5572	7.08e-06	0.00158674
chr1	101325161	101350116	chr1	100975030	100999924	1.17805	-2.51624	13.7551	0.000229027	0.0131897	LINC01307	SLC30A7,DPH5
chr1	101424871	101449975	chr1	100924966	100950099	2.04135	-3.06069	20.0596	9.1e-06	0.00185064		SLC30A7
chr1	101424871	101449975	chr1	101350113	101374904	1.01912	-1.64751	14.294	0.000173177	0.0111446		LINC01307
chr1	101449972	101475110	chr1	101374901	101399654	0.866272	-1.83363	11.5492	0.000726043	0.0258502		LINC01307
chr1	101549920	101575089	chr1	101475107	101500084	1.23897	-2.67792	12.6482	0.000407799	0.0185132
chr1	101699843	101724978	chr1	101525089	101549923	2.14412	-3.46373	19.6692	1.11e-05	0.00210442
chr1	103449321	103474559	chr1	103350197	103375249	1.63021	-3.45304	12.5765	0.00042339	0.0189025	LOC101928436
chr1	103499954	103524930	chr1	103399702	103425334	2.27016	-3.57412	18.8111	1.71e-05	0.00273243	LOC101928436	LOC101928436
chr1	103499954	103524930	chr1	103425331	103449324	1.8074	-3.28175	20.1086	8.88e-06	0.00182323	LOC101928436	LOC101928436
chr1	104350073	104375498	chr1	104299883	104324904	-1.07613	-2.28942	11.9835	0.000577767	0.022646
chr1	104700255	104725109	chr1	104575061	104600116	-1.65506	-3.21859	14.1545	0.000186164	0.0116427
chr1	105899913	105925299	chr1	105850663	105875266	-1.01079	-2.21126	12.0628	0.000554183	0.0221252
chr1	106149844	106175067	chr1	106100016	106124340	-1.16729	-2.48409	13.3398	0.000284254	0.0149514
chr1	106899913	106925034	chr1	106849874	106874929	-1.40932	-2.61538	15.3459	0.000100592	0.00806994
chr1	107124232	107149976	chr1	106949961	106975296	1.50955	-3.02596	13.5855	0.000250136	0.0138832	NTNG1
chr1	107124232	107149976	chr1	107050057	107075231	1.07904	-2.25029	12.1587	0.000526998	0.0214825	NTNG1	PRMT6
chr1	107275153	107299742	chr1	107174988	107199994	1.95966	-3.11656	20.782	6.33e-06	0.00147651	NTNG1	NTNG1
chr1	107524990	107549764	chr1	107174988	107199994	2.33611	-3.37609	14.8354	0.000130888	0.00946116		NTNG1
chr1	107675055	107699962	chr1	107500008	107524993	2.19806	-3.13001	21.9257	3.56e-06	0.00102702	VAV3
chr1	107675055	107699962	chr1	107524990	107549764	1.56685	-2.87406	14.9109	0.000125883	0.00922783	VAV3
chr1	107699959	107724964	chr1	107599956	107625031	1.6216	-2.95896	16.9832	4.34e-05	0.00483651	VAV3	VAV3
chr1	107724961	107750144	chr1	107425062	107449614	2.11651	-3.26471	19.6561	1.12e-05	0.00211459	VAV3	NTNG1
chr1	107724961	107750144	chr1	107449611	107474655	2.02587	-3.10614	19.4729	1.22e-05	0.0022364	VAV3	NTNG1
chr1	107724961	107750144	chr1	107500008	107524993	2.10518	-3.34111	15.1974	0.000108591	0.00843458	VAV3
chr1	107724961	107750144	chr1	107524990	107549764	1.63662	-3.04992	12.37	0.000471722	0.0201467	VAV3
chr1	107724961	107750144	chr1	107549761	107575406	1.64296	-3.06474	13.337	0.000284665	0.0149664	VAV3	VAV3
chr1	107750141	107775360	chr1	107425062	107449614	1.89483	-3.60853	11.0852	0.000927491	0.0297195	VAV3	NTNG1
chr1	107750141	107775360	chr1	107599956	107625031	1.86988	-3.58429	13.3076	0.000289059	0.0151141	VAV3	VAV3
chr1	107924583	107949417	chr1	107750141	107775360	-1.531	-2.95676	16.6273	5.21e-05	0.00541061	VAV3	VAV3
chr1	108000342	108025186	chr1	107850005	107875356	-1.04059	-2.2324	12.5132	0.000437645	0.0192898		VAV3
chr1	108324658	108349565	chr1	108200181	108225285	1.42966	-2.93188	13.8791	0.000214754	0.0126934		SLC25A24,NBPF4
chr1	108349562	108375129	chr1	108200181	108225285	1.56693	-3.31118	11.7111	0.00066673	0.0245769		SLC25A24,NBPF4
chr1	108649984	108675003	chr1	108599947	108624890	1.05238	-1.96631	16.2626	6.28e-05	0.0060709	HENMT1	FAM102B
chr1	108675000	108700042	chr1	108574701	108599950	1.37192	-2.84866	11.3975	0.000786506	0.0270876	PRPF38B	FAM102B
chr1	109024947	109049850	chr1	108899655	108924893	1.26471	-2.52721	14.6661	0.000142854	0.00995735	WDR47	AKNAD1,GPSM2
chr1	109024947	109049850	chr1	108974725	109000165	0.799051	-1.35982	12.7742	0.00038181	0.0178239	WDR47	WDR47
chr1	109074567	109099904	chr1	108875015	108899658	1.63389	-3.14661	13.9386	0.000208219	0.0124274	TAF13,TMEM167B	AKNAD1,GPSM2
chr1	109099901	109125160	chr1	108799466	108825009	2.0121	-2.94481	24.2458	1.12e-06	0.000498066	SCARNA2,C1orf194,KIAA1324	STXBP3,AKNAD1
chr1	109099901	109125160	chr1	108875015	108899658	1.10062	-2.70456	11.4386	0.000769651	0.0267453	SCARNA2,C1orf194,KIAA1324	AKNAD1,GPSM2
chr1	109125157	109149834	chr1	108725032	108749791	1.56348	-3.63071	12.0416	0.000560387	0.0222594	KIAA1324	FNDC7,STXBP3
chr1	109125157	109149834	chr1	109049847	109074570	1.07498	-2.12754	14.9321	0.000124511	0.00917153	KIAA1324	TAF13
chr1	109149831	109174956	chr1	108875015	108899658	1.53916	-3.36141	12.6072	0.000416643	0.0187197	KIAA1324	AKNAD1,GPSM2
chr1	109149831	109174956	chr1	109074567	109099904	1.04961	-2.30714	12.7188	0.00039301	0.0181398	KIAA1324	TAF13,TMEM167B
chr1	109174953	109199998	chr1	109074567	109099904	1.43655	-2.0513	24.4117	1.03e-06	0.000471952	KIAA1324	TAF13,TMEM167B
chr1	109274340	109299599	chr1	109199995	109225019	0.868772	-1.97879	11.6037	0.000705485	0.0254238	CELSR2,PSRC1,MYBPHL	KIAA1324,SARS
chr1	109450144	109475147	chr1	109249714	109274343	-1.14111	-2.301	15.0147	0.00011932	0.00892978	SYPL2	CELSR2
chr1	109524906	109549607	chr1	109475144	109499786	-0.496837	0.0108456	12.7001	0.000396886	0.0182275	GPR61,GNAI3	SYPL2,ATXN7L2,CYB561D1
chr1	109549604	109574715	chr1	109450144	109475147	1.22205	-2.6779	11.9659	0.000583119	0.0227707	GNAI3	SYPL2
chr1	109724823	109750300	chr1	109674758	109700043	1.37096	-2.46463	19.7456	1.07e-05	0.00204601	GSTM5,GSTM3,EPS8L3	GSTM4,GSTM2,GSTM1
chr1	109850107	109874825	chr1	109800025	109825226	-0.738846	-1.01483	14.2412	0.000177981	0.01134
chr1	109975385	109999928	chr1	109499783	109524909	-1.40457	-2.76152	14.2261	0.000179382	0.0113896	AHCYL1	CYB561D1,AMIGO1
chr1	110225305	110249603	chr1	110174627	110200600	-1.13072	-1.71108	22.5894	2.55e-06	0.000836151	KCNC4	SLC6A17
chr1	110300074	110325322	chr1	110200597	110225308	-0.632684	-0.458873	16.1884	6.52e-05	0.00620721	RBM15-AS1	SLC6A17,LINC02586,KCNC4
chr1	110300074	110325322	chr1	110225305	110249603	-0.849811	-1.13851	18.8582	1.67e-05	0.00269701	RBM15-AS1	KCNC4
chr1	110424712	110449821	chr1	110200597	110225308	-0.726332	-1.29866	11.8054	0.000634434	0.0238791		SLC6A17,LINC02586,KCNC4
chr1	110475022	110500097	chr1	110225305	110249603	-0.948766	-2.15361	11.009	0.000965651	0.0304204	CYMP,CYMP-AS1	KCNC4
chr1	111074821	111099914	chr1	110950121	110975028	1.34526	-2.9876	11.2914	0.000831802	0.0279826		LRIF1
chr1	111125115	111149825	chr1	111050024	111074824	1.20898	-2.20288	16.9388	4.44e-05	0.00490157	DRAM2,CEPT1
chr1	111224826	111250129	chr1	111176365	111199950	-0.710959	-0.923087	15.5122	9.23e-05	0.00767418	CHI3L2	CEPT1,DENND2D
chr1	111599863	111624590	chr1	111399692	111425013	-1.53586	-3.02481	15.2728	0.000104451	0.00825826	RAP1A,LINC01160	OVGP1
chr1	111749849	111775241	chr1	111449042	111474754	0.678004	-1.23518	11.7525	0.000652353	0.024266	INKA2,LOC101928718,DDX20,KCND3	WDR77,ATP5PB,C1orf162
chr1	111749849	111775241	chr1	111474751	111500022	0.908241	-0.964138	25.1474	7.14e-07	0.000373726	INKA2,LOC101928718,DDX20,KCND3	C1orf162,TMIGD3,ADORA3
chr1	111824896	111849970	chr1	111474751	111500022	1.84891	-3.52801	16.4472	5.71e-05	0.00571456	KCND3	C1orf162,TMIGD3,ADORA3
chr1	111824896	111849970	chr1	111749849	111775241	1.40418	-2.53728	16.6721	5.09e-05	0.0053345	KCND3	INKA2,LOC101928718,DDX20,KCND3
chr1	111849967	111874943	chr1	111749849	111775241	2.36778	-3.124	22.2487	3.03e-06	0.000928522	KCND3,KCND3-IT1	INKA2,LOC101928718,DDX20,KCND3
chr1	111874940	111899978	chr1	111749849	111775241	2.07583	-3.69295	13.9504	0.000206946	0.0123835	KCND3	INKA2,LOC101928718,DDX20,KCND3
chr1	111874940	111899978	chr1	111775238	111800221	1.33808	-2.37096	17.5554	3.24e-05	0.0040226	KCND3	KCND3
chr1	111899975	111924933	chr1	111775238	111800221	1.35368	-2.80616	13.6023	0.000247966	0.0138122	KCND3,KCND3-AS1	KCND3
chr1	111974843	111999436	chr1	111749849	111775241	1.96077	-3.59489	13.6738	0.000238914	0.0135176	KCND3,LINC01750	INKA2,LOC101928718,DDX20,KCND3
chr1	112025122	112050052	chr1	111974843	111999436	-0.954069	-1.31461	20.8672	6.06e-06	0.00143798		KCND3,LINC01750
chr1	112325281	112349725	chr1	112175010	112200156	1.63145	-3.14202	14.0456	0.000196977	0.0120268
chr1	112349722	112374864	chr1	112275298	112299955	1.11307	-2.42569	12.8661	0.000363903	0.0173286
chr1	112600276	112624794	chr1	112499934	112525034	0.873658	-1.58817	13.6994	0.000235757	0.0134128	ST7L,CAPZA1	WNT2B,ST7L
chr1	112775057	112800083	chr1	112700042	112725109	1.16517	-1.74727	21.1863	5.16e-06	0.00129431		MOV10,RHOC,PPM1J,TAFA3
chr1	112800080	112824813	chr1	112700042	112725109	0.800342	-1.55172	11.8226	0.000628722	0.023763	LINC01356	MOV10,RHOC,PPM1J,TAFA3
chr1	112949935	112974349	chr1	112850784	112875061	1.75848	-2.44117	30.1886	5.96e-08	7.45e-05	SLC16A1,SLC16A1-AS1
chr1	112949935	112974349	chr1	112875058	112900423	0.8703	-1.84397	12.4074	0.00046258	0.0199233	SLC16A1,SLC16A1-AS1
chr1	113024970	113049821	chr1	112824810	112850787	1.59841	-2.71295	18.7955	1.73e-05	0.00274641	SLC16A1-AS1,LRIG2-DT	LINC01356
chr1	113049818	113074997	chr1	112824810	112850787	1.62476	-3.0219	18.9996	1.56e-05	0.00258343	LRIG2-DT,LRIG2	LINC01356
chr1	113074994	113100196	chr1	112824810	112850787	1.74531	-2.94893	18.5421	1.96e-05	0.00297946	LRIG2	LINC01356
chr1	113100193	113124861	chr1	112850784	112875061	1.66107	-2.95504	15.9416	7.4e-05	0.00671287	LRIG2
chr1	113375949	113400140	chr1	113300284	113324871	1.14957	-2.74575	12.6889	0.000399203	0.0182848	MAGI3
chr1	113400137	113424913	chr1	113124858	113150021	1.40521	-3.03235	13.3144	0.000288037	0.0150791	MAGI3	LRIG2
chr1	113475386	113500120	chr1	113375949	113400140	1.66821	-3.1755	17.7902	2.88e-05	0.00374989	MAGI3	MAGI3
chr1	113550067	113574940	chr1	113450263	113475389	1.07446	-2.26175	15.3854	9.86e-05	0.00797371	MAGI3	MAGI3
chr1	113824775	113849975	chr1	113774806	113799553	0.88596	-1.84009	12.3168	0.000485064	0.0204646	AP4B1-AS1,PTPN22	RSBN1
chr1	113925155	113950037	chr1	113774806	113799553	1.03406	-1.7965	17.2048	3.88e-05	0.00451859	HIPK1-AS1,HIPK1	RSBN1
chr1	113974887	114000047	chr1	113824775	113849975	-1.24344	-2.72882	11.5096	0.000741362	0.0261559	HIPK1,OLFML3	AP4B1-AS1,PTPN22
chr1	114100011	114125077	chr1	114049942	114075028	-0.772608	-1.22446	14.3558	0.000167723	0.0109382	SYT6
chr1	114149905	114174763	chr1	114100011	114125077	-0.710415	-1.25145	12.0583	0.000555511	0.022153	SYT6	SYT6
chr1	114174760	114199085	chr1	113950034	113974890	1.63394	-3.18306	14.1647	0.000185179	0.0115995		HIPK1
chr1	114349716	114374826	chr1	114275062	114299975	-1.22713	-2.40864	15.4744	9.42e-05	0.00777481
chr1	114849961	114875028	chr1	114749935	114775573	1.68339	-3.55108	12.4486	0.000452693	0.0196727	SYCP1	CSDE1,SIKE1
chr1	115099894	115124736	chr1	114949915	114974868	-1.68574	-1.4973	57.0777	1.72e-13	3.39e-09		SYCP1
chr1	115099894	115124736	chr1	115050017	115075448	-0.943985	-0.983143	23.9571	1.29e-06	0.000545936		TSPAN2
chr1	115124733	115149986	chr1	114924805	114949918	-1.96762	-2.8789	23.94	1.3e-06	0.00054914		SYCP1
chr1	115124733	115149986	chr1	114949915	114974868	-1.2599	-1.90883	22.5113	2.66e-06	0.000854077		SYCP1
chr1	115124733	115149986	chr1	114999135	115024901	-1.3818	-2.0618	24.9238	7.98e-07	0.000400329
chr1	115174988	115199319	chr1	115075445	115099897	2.77704	-3.39812	34.0739	9e-09	1.89e-05		TSPAN2
chr1	115325088	115349819	chr1	115124733	115149986	1.53107	-3.17283	15.3415	0.000100816	0.00807671	NGF-AS1,NGF
chr1	115449983	115474996	chr1	115124733	115149986	1.37081	-2.5485	18.995	1.56e-05	0.00258631
chr1	115449983	115474996	chr1	115400005	115424945	-1.07112	-1.78353	18.2838	2.24e-05	0.00322443
chr1	115474993	115500057	chr1	115424942	115449986	-0.959959	-1.66117	14.3844	0.000165257	0.010838
chr1	115524982	115549275	chr1	115149983	115174991	1.80617	-3.64419	12.0552	0.000556395	0.0221649
chr1	115725012	115749502	chr1	115600520	115625273	1.4548	-2.25365	19.2889	1.34e-05	0.00235856	CASQ2
chr1	115749499	115774938	chr1	115600520	115625273	1.13155	-2.31504	15.1142	0.000113351	0.00864488	CASQ2
chr1	115975325	116000031	chr1	115600520	115625273	1.57775	-3.43162	12.2614	0.000499359	0.0208324	SLC22A15
chr1	115975325	116000031	chr1	115625270	115650017	1.94758	-3.67947	11.6594	0.000685092	0.024992	SLC22A15	VANGL1
chr1	115975325	116000031	chr1	115799798	115825255	1.79719	-1.98507	41.1172	3.05e-10	1.45e-06	SLC22A15
chr1	115975325	116000031	chr1	115825252	115850077	1.12388	-2.48963	11.4398	0.000769141	0.026735	SLC22A15	NHLH2
chr1	116000028	116025178	chr1	115774935	115799801	1.5469	-3.12758	16.4555	5.69e-05	0.00569799	SLC22A15
chr1	116000028	116025178	chr1	115799798	115825255	1.06508	-2.15272	13.9979	0.000201907	0.0122041	SLC22A15
chr1	116349937	116375077	chr1	116224604	116250039	-0.964594	-2.05733	14.4897	0.000156493	0.0104911	ATP1A1
chr1	116375074	116399997	chr1	116199941	116224607	-1.10204	-2.30086	17.049	4.2e-05	0.00474373	ATP1A1,ATP1A1-AS1
chr1	116375074	116399997	chr1	116224604	116250039	-0.78442	-1.94447	11.5551	0.000723799	0.0258073	ATP1A1,ATP1A1-AS1
chr1	116375074	116399997	chr1	116324920	116349940	-0.70016	-1.48844	12.1533	0.000528488	0.0215046	ATP1A1,ATP1A1-AS1
chr1	116399994	116424976	chr1	116125176	116150462	-1.02614	-2.35651	12.7549	0.000385678	0.0179459	ATP1A1,ATP1A1-AS1,LINC01762	MAB21L3
chr1	116399994	116424976	chr1	116150459	116174831	-0.837785	-1.97184	11.6018	0.000706194	0.0254426	ATP1A1,ATP1A1-AS1,LINC01762
chr1	116399994	116424976	chr1	116174828	116199944	-0.874479	-2.07628	12.2692	0.000497314	0.0207783	ATP1A1,ATP1A1-AS1,LINC01762
chr1	116399994	116424976	chr1	116199941	116224607	-1.28264	-2.21923	22.3383	2.9e-06	0.000900641	ATP1A1,ATP1A1-AS1,LINC01762
chr1	116399994	116424976	chr1	116224604	116250039	-1.21305	-1.97347	27.2503	2.52e-07	0.000192304	ATP1A1,ATP1A1-AS1,LINC01762
chr1	116399994	116424976	chr1	116250036	116275444	-1.17569	-1.99977	22.4783	2.7e-06	0.000861225	ATP1A1,ATP1A1-AS1,LINC01762
chr1	116399994	116424976	chr1	116324920	116349940	-1.03381	-1.61521	21.5754	4.25e-06	0.00113946	ATP1A1,ATP1A1-AS1,LINC01762
chr1	116424973	116450888	chr1	116224604	116250039	-1.1047	-2.03698	19.4865	1.22e-05	0.00222413	LINC01762
chr1	116474905	116499858	chr1	116125176	116150462	-0.718464	-1.10084	15.0036	0.000120005	0.00896733	LINC01762	MAB21L3
chr1	116474905	116499858	chr1	116199941	116224607	-0.773391	-1.7825	11.4344	0.000771326	0.0267775	LINC01762
chr1	116474905	116499858	chr1	116224604	116250039	-0.856067	-1.70861	15.9819	7.25e-05	0.00663182	LINC01762
chr1	116499855	116525892	chr1	116099901	116125179	-1.50194	-2.6778	21.7691	3.85e-06	0.0010779	CD58	MAB21L3
chr1	116575504	116599960	chr1	116474905	116499858	-1.04197	-2.42503	11.2462	0.000851859	0.0283754	IGSF3	LINC01762
chr1	116874602	116900266	chr1	116599957	116625579	1.59991	-3.13112	11.4367	0.000770398	0.0267596		IGSF3
chr1	116874602	116900266	chr1	116700687	116725045	0.872907	-1.98211	11.6019	0.000706163	0.0254424		C1orf137
chr1	116900263	116925015	chr1	116725042	116750759	-0.772757	-1.80804	11.666	0.000682716	0.0249419	PTGFRN
chr1	116900263	116925015	chr1	116774457	116799980	-0.85302	-2.12781	11.5039	0.000743579	0.026205	PTGFRN
chr1	116925012	116950206	chr1	116625576	116649994	1.55112	-3.21762	14.0978	0.000191713	0.0118345	PTGFRN	IGSF3
chr1	116975144	117000271	chr1	116725042	116750759	-0.892346	-2.03655	12.8171	0.00037335	0.0176073	PTGFRN
chr1	117000268	117025142	chr1	116725042	116750759	-0.863746	-2.00362	12.6219	0.000413454	0.0186391	CD101
chr1	117025139	117050130	chr1	116725042	116750759	-1.49644	-1.69869	37.5633	1.67e-09	5.39e-06	CD101,LOC101929099
chr1	117025139	117050130	chr1	116750756	116774460	-1.0761	-2.29516	15.2123	0.000107759	0.00839781	CD101,LOC101929099	CD2
chr1	117025139	117050130	chr1	116774457	116799980	-1.19928	-2.15751	18.2854	2.24e-05	0.00322333	CD101,LOC101929099
chr1	117050127	117075065	chr1	116750756	116774460	-1.10112	-2.11419	18.7191	1.79e-05	0.00280997	LOC101929099,TTF2	CD2
chr1	117574782	117599966	chr1	117524674	117549897	-0.879217	-1.05155	19.1444	1.45e-05	0.00247243	LOC100996263	MAN1A2
chr1	117624656	117651141	chr1	117574782	117599966	-0.775006	-1.43396	13.653	0.000241512	0.0136015	TENT5C	LOC100996263
chr1	117651138	117674668	chr1	117574782	117599966	-0.861223	-1.0133	19.0605	1.51e-05	0.00253865		LOC100996263
chr1	117674665	117700214	chr1	117624656	117651141	-0.734131	-1.49539	11.5785	0.000714916	0.0256163		TENT5C
chr1	117799932	117825046	chr1	117425184	117450308	1.9683	-3.49538	15.4808	9.38e-05	0.00775614		MAN1A2
chr1	117799932	117825046	chr1	117725476	117750001	0.991775	-2.2046	12.6219	0.000413457	0.0186391
chr1	117874676	117900840	chr1	117799932	117825046	0.990295	-2.17266	12.6475	0.000407945	0.0185162	GDAP2
chr1	117900837	117924830	chr1	117825043	117850298	1.30692	-2.51266	14.0313	0.000198442	0.0120787	GDAP2
chr1	117924827	117949601	chr1	117725476	117750001	1.78503	-3.57454	12.0784	0.000549678	0.0220142	GDAP2,WDR3
chr1	118000017	118024901	chr1	117924827	117949601	1.74121	-3.12284	16.2673	6.26e-05	0.00606099	SPAG17	GDAP2,WDR3
chr1	119174857	119200209	chr1	119124730	119150342	1.2015	-2.30759	16.1434	6.68e-05	0.00630064	WARS2-AS1	WARS2,WARS2-AS1
chr1	119650119	119674747	chr1	119574971	119600205	0.890367	-1.91452	10.9953	0.000972694	0.0305435	PHGDH	LINC00622
chr1	119674744	119699850	chr1	119524803	119550435	1.65439	-2.69073	18.4168	2.09e-05	0.0031001	PHGDH
chr1	119674744	119699850	chr1	119550432	119574974	1.20389	-2.46969	12.7071	0.000395422	0.0181907	PHGDH
chr1	119749996	119774023	chr1	119674744	119699850	1.0629	-2.2854	12.5031	0.000439956	0.019352	HMGCS2	PHGDH
chr1	119899979	119925981	chr1	119800255	119825156	1.24695	-2.30268	16.0734	6.92e-05	0.00644742	NOTCH2	REG4
chr1	119975128	120000194	chr1	119875284	119899982	1.46184	-2.84642	14.8971	0.000126781	0.0092711	NOTCH2	ADAM30
chr1	120149765	120175083	chr1	119875284	119899982	1.51467	-3.5162	11.1341	0.000903838	0.0293377	SEC22B	ADAM30
chr1	125000339	125024047	chr1	124949780	124974057	-1.30118	-2.71229	13.5738	0.000251659	0.0139285
chr1	125150424	125175256	chr1	125050108	125074899	-1.83941	-3.27238	17.088	4.12e-05	0.00468489
chr1	143185432	143199929	chr1	125150424	125175256	-1.37294	-2.40139	18.878	1.66e-05	0.00268132
chr1	143185432	143199929	chr1	125175253	125184388	-2.2202	-1.08544	104.1	1.57e-22	9.89e-18
chr1	143199926	143224529	chr1	125150424	125175256	-1.98381	-1.78048	49.9908	4.63e-12	5.47e-08
chr1	143199926	143224529	chr1	125175253	125184388	-2.29048	-0.23215	190.797	1.5e-37	2.36e-32
chr1	143224526	143250600	chr1	125150424	125175256	-1.99807	-1.27941	77.1998	1.89e-17	6.39e-13
chr1	143224526	143250600	chr1	125175253	125184388	-2.38664	0.254891	269.8	9.17e-50	2.89e-44
chr1	143224526	143250600	chr1	125184385	143185435	-1.32123	-2.90727	11.0512	0.000944333	0.0300451
chr1	143224526	143250600	chr1	143185432	143199929	-1.71136	-0.636849	86.0705	3.77e-19	1.88e-14
chr1	143250597	143274830	chr1	125150424	125175256	-2.05487	-1.3872	79.9278	5.64e-18	2.32e-13
chr1	143250597	143274830	chr1	125175253	125184388	-2.66089	0.0560396	294.496	2.43e-53	1.15e-47
chr1	143250597	143274830	chr1	125184385	143185435	-2.35813	-3.50273	20.6948	6.61e-06	0.00152021
chr1	143250597	143274830	chr1	143185432	143199929	-2.15893	-0.774944	118.709	3.37e-25	2.65e-20
chr1	143250597	143274830	chr1	143199926	143224529	-2.33157	0.204516	254.693	1.6e-47	3.78e-42
chr1	143274827	143299572	chr1	143224526	143250600	-2.48614	-3.29332	22.7702	2.33e-06	0.000794217
chr1	145675032	145700137	chr1	145599514	145625110	1.52608	-2.71318	15.401	9.78e-05	0.00793981	PDZK1	NBPF25P,GPR89A
chr1	145675032	145700137	chr1	145625107	145650314	1.24958	-2.80091	11.915	0.000598926	0.0231204	PDZK1	GPR89A
chr1	145700134	145725005	chr1	145599514	145625110	1.11375	-2.19591	14.3929	0.000164533	0.0108137	PDZK1,CD160	NBPF25P,GPR89A
chr1	145725002	145750073	chr1	145525288	145550037	2.77573	-3.63126	23.4792	1.64e-06	0.000634747	CD160,RNF115
chr1	145775023	145799981	chr1	145700134	145725005	0.946618	-2.15082	11.5322	0.00073259	0.0259718	RNF115	PDZK1,CD160
chr1	145775023	145799981	chr1	145725002	145750073	0.846027	-1.49039	13.2602	0.000296281	0.0153421	RNF115	CD160,RNF115
chr1	145799978	145825175	chr1	145725002	145750073	1.33048	-2.50263	14.2217	0.000179791	0.0114034	RNF115,POLR3C	CD160,RNF115
chr1	145825172	145850038	chr1	145725002	145750073	0.956207	-1.96805	11.634	0.000694347	0.0251954	POLR3C,NUDT17,PIAS3	CD160,RNF115
chr1	145850035	145874997	chr1	145775023	145799981	0.974185	-2.2345	11.244	0.000852865	0.0283881	PIAS3,MIR6736,ANKRD35	RNF115
chr1	145974837	145999751	chr1	145750070	145775026	2.14547	-3.53114	13.8375	0.000219441	0.0128645	POLR3GL,TXNIP	RNF115
chr1	145999748	146024950	chr1	145725002	145750073	1.46855	-3.0553	12.4466	0.000453172	0.0196832	HJV	CD160,RNF115
chr1	146049995	146075068	chr1	145999748	146024950	1.50818	-3.53983	11.3681	0.000798779	0.0273428	RNVU1-6,LINC01719,NBPF10	HJV
chr1	147075123	147099795	chr1	147025363	147049969	0.970365	-1.65003	15.3881	9.84e-05	0.00797011	NUDT4B,NBPF13P	NUDT4B,LOC728989
chr1	147149943	147174910	chr1	147075123	147099795	1.1165	-2.06171	17.5857	3.19e-05	0.00398662	NUDT4B,PRKAB2,CHD1L	NUDT4B,NBPF13P
chr1	147225040	147249998	chr1	147049966	147075126	1.42856	-3.05709	10.9766	0.000982325	0.0307167	NUDT4B,CHD1L,FMO5	NUDT4B,LOC728989
chr1	147225040	147249998	chr1	147149943	147174910	0.767768	-1.45131	12.4542	0.000451364	0.019641	NUDT4B,CHD1L,FMO5	NUDT4B,PRKAB2,CHD1L
chr1	147274979	147300029	chr1	147225040	147249998	1.04233	-2.16812	14.1755	0.000184148	0.0115648	NUDT4B,CHD1L,LINC00624	NUDT4B,CHD1L,FMO5
chr1	147300026	147324898	chr1	147149943	147174910	1.80213	-3.40258	12.7836	0.000379924	0.0177757	NUDT4B,LINC00624	NUDT4B,PRKAB2,CHD1L
chr1	147350103	147375268	chr1	147274979	147300029	1.36933	-2.09205	27.8476	1.88e-07	0.000161267	NUDT4B,LINC00624	NUDT4B,CHD1L,LINC00624
chr1	147375265	147399981	chr1	147225040	147249998	2.30084	-3.71697	16.3263	6.08e-05	0.00594559	NUDT4B,LINC00624	NUDT4B,CHD1L,FMO5
chr1	147375265	147399981	chr1	147249995	147274982	1.18976	-2.59549	13.4106	0.000273967	0.0146395	NUDT4B,LINC00624	NUDT4B,CHD1L,LINC00624
chr1	147375265	147399981	chr1	147274979	147300029	0.978036	-1.84924	15.0164	0.000119212	0.0089236	NUDT4B,LINC00624	NUDT4B,CHD1L,LINC00624
chr1	147399978	147424879	chr1	147249995	147274982	1.58475	-3.14931	14.0765	0.000193841	0.0119142	NUDT4B,LINC00624	NUDT4B,CHD1L,LINC00624
chr1	147424876	147449887	chr1	147350103	147375268	1.35611	-2.66425	15.7949	7.98e-05	0.00701358	NUDT4B,LINC00624	NUDT4B,LINC00624
chr1	148300145	148324893	chr1	148250072	148274978	0.863706	-1.7384	11.7844	0.000641502	0.0240299	NUDT4B,LINC01138	NUDT4B,LOC101927468
chr1	148524863	148550069	chr1	148350176	148375131	1.30555	-2.96986	12.327	0.000482482	0.0204109	NUDT4B,NBPF14	NUDT4B,LINC01138,RNVU1-1
chr1	150024999	150050884	chr1	149949686	149974791	1.05983	-1.09278	26.5266	3.61e-07	0.00024163		OTUD7B
chr1	150200127	150225049	chr1	150124922	150149605	0.950016	-1.9873	12.1746	0.000522623	0.0213847	ANP32E	VPS45,PLEKHO1
chr1	150250590	150274867	chr1	149874742	149900016	-2.20835	-3.49229	15.2084	0.000107975	0.00840804	CA14,APH1A,C1orf54	HIST2H2BE,HIST2H2AC,HIST2H2AB,BOLA1
chr1	150274864	150299899	chr1	149874742	149900016	-2.6779	-3.55751	17.8491	2.79e-05	0.00368613	C1orf54,CIART,MRPS21	HIST2H2BE,HIST2H2AC,HIST2H2AB,BOLA1
chr1	150374573	150400093	chr1	150274864	150299899	1.25945	-2.40468	16.7633	4.86e-05	0.00518829	RPRD2	C1orf54,CIART,MRPS21
chr1	150374573	150400093	chr1	150299896	150324546	0.885482	-2.03492	11.6576	0.000685777	0.0250015	RPRD2	MRPS21,PRPF3
chr1	150400090	150425423	chr1	150200127	150225049	1.54866	-2.84016	17.2124	3.86e-05	0.00450899	RPRD2	ANP32E
chr1	150400090	150425423	chr1	150225046	150250593	1.02547	-2.64354	11.6912	0.000673728	0.0247455	RPRD2	ANP32E
chr1	150425420	150449902	chr1	150299896	150324546	1.06013	-2.22315	14.8944	0.000126959	0.0092779	RPRD2	MRPS21,PRPF3
chr1	150449899	150476430	chr1	150225046	150250593	1.71067	-2.81867	21.1451	5.27e-06	0.00131208	RPRD2	ANP32E
chr1	150449899	150476430	chr1	150349959	150374576	0.923551	-1.96941	13.3299	0.000285719	0.0150076	RPRD2	PRPF3,RPRD2
chr1	150449899	150476430	chr1	150374573	150400093	1.0501	-2.06346	14.6996	0.000140401	0.00986655	RPRD2	RPRD2
chr1	150449899	150476430	chr1	150400090	150425423	0.788496	-1.32951	14.3931	0.00016452	0.0108136	RPRD2	RPRD2
chr1	150524946	150549911	chr1	150225046	150250593	1.15174	-2.64101	13.8236	0.000221022	0.0129151	ADAMTSL4	ANP32E
chr1	150599961	150625557	chr1	150324543	150349962	-1.6462	-3.34717	12.3998	0.000464427	0.0199638	ENSA	PRPF3
chr1	150599961	150625557	chr1	150500086	150524949	-0.99163	-2.18852	12.896	0.000358269	0.0171728	ENSA	TARS2,ECM1,FALEC
chr1	150649714	150675121	chr1	150400090	150425423	-1.23802	-2.794	11.7806	0.000642764	0.0240544	GOLPH3L	RPRD2
chr1	150675118	150700070	chr1	150625554	150649717	1.04821	-1.63217	19.7734	1.05e-05	0.00202741	GOLPH3L,HORMAD1	ENSA,GOLPH3L
chr1	150724900	150750171	chr1	150625554	150649717	0.995109	-2.01167	12.6836	0.000400329	0.0183201	CTSS	ENSA,GOLPH3L
chr1	150724900	150750171	chr1	150675118	150700070	0.965921	-1.81405	15.4713	9.43e-05	0.00777968	CTSS	GOLPH3L,HORMAD1
chr1	150750168	150775315	chr1	150675118	150700070	0.911897	-2.15709	11.7132	0.000665972	0.0245637	CTSS	GOLPH3L,HORMAD1
chr1	150750168	150775315	chr1	150700067	150724903	0.963371	-1.56669	16.9645	4.38e-05	0.00486821	CTSS	HORMAD1
chr1	150775312	150799992	chr1	150675118	150700070	0.951298	-2.32668	10.959	0.000991548	0.0308892	CTSK	GOLPH3L,HORMAD1
chr1	150799989	150825102	chr1	150324543	150349962	-2.3912	-3.45944	18.4284	2.08e-05	0.00308825	CTSK,ARNT	PRPF3
chr1	150875094	150899937	chr1	150724900	150750171	1.13328	-2.44868	11.8143	0.00063147	0.0238249	ARNT,CTXND2	CTSS
chr1	150875094	150899937	chr1	150750168	150775315	1.20416	-2.29174	16.2379	6.36e-05	0.0061176	ARNT,CTXND2	CTSS
chr1	150875094	150899937	chr1	150799989	150825102	1.15597	-1.93268	20.4471	7.49e-06	0.00163779	ARNT,CTXND2	CTSK,ARNT
chr1	150875094	150899937	chr1	150825099	150850167	0.708507	-1.19139	12.4373	0.00045538	0.0197443	ARNT,CTXND2	ARNT
chr1	150924961	150950013	chr1	150675118	150700070	1.36467	-2.86127	13.2065	0.0003047	0.0155786	SETDB1	GOLPH3L,HORMAD1
chr1	150975269	150999908	chr1	150899934	150924964	0.9449	-2.13985	13.6008	0.000248157	0.0138196	ANXA9,MINDY1	CTXND2
chr1	150999905	151024764	chr1	150625554	150649717	1.28707	-2.8551	12.9078	0.000356063	0.0171137	MINDY1,PRUNE1	ENSA,GOLPH3L
chr1	151175131	151199392	chr1	150950010	150975272	-1.37383	-2.83383	13.0527	0.000330138	0.0163616	TMOD4,VPS72,PIP5K1A	SETDB1,CERS2
chr1	151175131	151199392	chr1	151099989	151125472	0.771073	-1.61394	11.779	0.000643306	0.0240659	TMOD4,VPS72,PIP5K1A	GABPB2
chr1	151249934	151274935	chr1	150950010	150975272	-1.44657	-3.18171	11.6391	0.00069247	0.0251504	PSMD4	SETDB1,CERS2
chr1	151249934	151274935	chr1	151175131	151199392	0.757752	-0.991377	15.0751	0.000115659	0.00875824	PSMD4	TMOD4,VPS72,PIP5K1A
chr1	151249934	151274935	chr1	151199389	151225132	0.911049	-1.04769	22.1277	3.22e-06	0.000962818	PSMD4	PIP5K1A
chr1	151274932	151300150	chr1	150999905	151024764	-1.41815	-2.80873	16.3875	5.89e-05	0.00584074	ZNF687-AS1,ZNF687,PI4KB	MINDY1,PRUNE1
chr1	151325055	151350000	chr1	151175131	151199392	0.977433	-2.02653	12.9119	0.000355311	0.0170891	PI4KB,RFX5,GBAT2	TMOD4,VPS72,PIP5K1A
chr1	151424933	151450098	chr1	151325055	151350000	1.33359	-2.41636	19.6766	1.1e-05	0.0020977	POGZ	PI4KB,RFX5,GBAT2
chr1	151450095	151475105	chr1	151199389	151225132	1.63252	-3.41866	12.2428	0.000504256	0.0209542	POGZ	PIP5K1A
chr1	151475102	151500019	chr1	151325055	151350000	1.47979	-3.1153	11.1433	0.000899457	0.0292507		PI4KB,RFX5,GBAT2
chr1	151674924	151699830	chr1	151599925	151625285	0.977383	-1.46862	19.7044	1.09e-05	0.00207642	SNX27	SNX27
chr1	151725030	151749967	chr1	151599925	151625285	0.853959	-1.62717	13.9364	0.000208461	0.0124364	RIIAD1	SNX27
chr1	152024714	152049929	chr1	151925215	151950033	0.952997	-1.76816	13.6857	0.000237438	0.0134622	NBPF18P,S100A11
chr1	152125257	152149453	chr1	152024714	152049929	1.31157	-2.66559	14.1705	0.000184619	0.0115815		NBPF18P,S100A11
chr1	152125257	152149453	chr1	152049926	152074910	0.74831	-1.41473	11.7986	0.000636735	0.0239309
chr1	152274943	152299924	chr1	152199461	152224837	1.17183	-2.45356	13.6215	0.000245502	0.013726	FLG-AS1	FLG-AS1,HRNR
chr1	152299921	152325338	chr1	152049926	152074910	1.33475	-2.99089	11.1006	0.000919964	0.0295877	FLG-AS1,FLG
chr1	152299921	152325338	chr1	152099930	152125260	1.83928	-3.05501	17.8023	2.86e-05	0.00373477	FLG-AS1,FLG	TCHH
chr1	152299921	152325338	chr1	152174983	152199464	1.22242	-2.65036	12.8028	0.000376146	0.01768	FLG-AS1,FLG	FLG-AS1
chr1	152325335	152350119	chr1	152049926	152074910	1.68719	-2.80522	18.0781	2.48e-05	0.00344009	FLG-AS1,FLG2
chr1	152325335	152350119	chr1	152099930	152125260	1.58236	-3.26508	12.2792	0.000494715	0.0207091	FLG-AS1,FLG2	TCHH
chr1	152350116	152375143	chr1	152099930	152125260	1.28044	-2.89675	11.8688	0.000613646	0.0234142	FLG-AS1,FLG2	TCHH
chr1	152350116	152375143	chr1	152199461	152224837	1.744	-2.31518	26.6809	3.34e-07	0.000229318	FLG-AS1,FLG2	FLG-AS1,HRNR
chr1	152350116	152375143	chr1	152299921	152325338	0.991576	-1.49136	18.8128	1.71e-05	0.00273117	FLG-AS1,FLG2	FLG-AS1,FLG
chr1	152425035	152449615	chr1	152224834	152249660	1.5	-3.09069	12.3303	0.000481652	0.0203906		FLG-AS1
chr1	152525162	152550150	chr1	152174983	152199464	2.60029	-3.34996	23.4511	1.66e-06	0.000638805		FLG-AS1
chr1	152525162	152550150	chr1	152199461	152224837	1.48964	-3.44016	11.5685	0.000718692	0.0256969		FLG-AS1,HRNR
chr1	152525162	152550150	chr1	152449612	152474955	1.234	-2.80145	11.9607	0.00058471	0.0228031
chr1	152550147	152575022	chr1	152449612	152474955	1.96993	-3.39014	15.503	9.28e-05	0.00769904	LCE3E
chr1	152849939	152874409	chr1	152649672	152674872	1.52148	-3.15696	12.6341	0.000410808	0.0185715		LCE2D
chr1	152874406	152899999	chr1	152624961	152649675	1.94307	-3.64388	11.7498	0.000653275	0.0242888	SMCP
chr1	153175068	153200766	chr1	152849939	152874409	1.4736	-3.16378	14.0934	0.000192157	0.0118474	LOC101928009
chr1	153249426	153274763	chr1	152975366	152999725	2.11798	-3.66831	14.7946	0.000133673	0.00958395	LOR
chr1	153274760	153299942	chr1	152899996	152924988	2.22529	-3.52763	21.7526	3.88e-06	0.00108216	PGLYRP3	IVL
chr1	153274760	153299942	chr1	152975366	152999725	2.63785	-3.69296	20.2545	8.25e-06	0.00174461	PGLYRP3
chr1	153274760	153299942	chr1	153175068	153200766	1.17013	-2.66533	11.536	0.000731106	0.0259493	PGLYRP3	LOC101928009
chr1	153350903	153375113	chr1	153274760	153299942	1.34416	-2.3644	17.7613	2.92e-05	0.00378606	S100A9,S100A12	PGLYRP3
chr1	153375110	153399374	chr1	153274760	153299942	1.5405	-2.50411	23.8308	1.37e-06	0.000569341	S100A12,S100A8	PGLYRP3
chr1	153449964	153475098	chr1	153274760	153299942	1.39013	-3.24394	12.4169	0.000460268	0.0198707	S100A7	PGLYRP3
chr1	153475095	153500040	chr1	153274760	153299942	1.82423	-3.15504	18.5382	1.97e-05	0.00298161		PGLYRP3
chr1	153475095	153500040	chr1	153299939	153324957	1.53242	-2.82981	17.4059	3.5e-05	0.00422979		PGLYRP3
chr1	153500037	153524946	chr1	153299939	153324957	1.63675	-3.27166	14.6403	0.000144771	0.0100319		PGLYRP3
chr1	153600245	153625029	chr1	153524943	153550192	0.810626	-1.40197	13.7603	0.000228414	0.0131695	S100A16,S100A14,S100A13	S100A6,S100A5,S100A4,S100A3
chr1	153650133	153674969	chr1	153500037	153524946	1.0908	-1.97081	16.8657	4.61e-05	0.00502151	SNAPIN,ILF2
chr1	153650133	153674969	chr1	153574809	153600248	1.34539	-2.20044	20.1911	8.52e-06	0.00178069	SNAPIN,ILF2
chr1	153974987	154000072	chr1	153674966	153699902	1.14868	-2.06704	16.6036	5.27e-05	0.00544927	SLC39A1,JTB,RAB13,RPS27,NUP210L	NPR1,MIR8083
chr1	154024991	154050071	chr1	153974987	154000072	1.8026	-2.02818	39.2057	7.61e-10	2.98e-06	NUP210L	SLC39A1,JTB,RAB13,RPS27,NUP210L
chr1	154050068	154074794	chr1	153974987	154000072	1.34654	-2.6848	18.8436	1.68e-05	0.00270662	NUP210L	SLC39A1,JTB,RAB13,RPS27,NUP210L
chr1	154050068	154074794	chr1	154000069	154024994	0.763012	-1.4835	11.685	0.000675957	0.0247992	NUP210L	NUP210L
chr1	154074791	154099903	chr1	153974987	154000072	1.23973	-2.76506	14.5038	0.000155361	0.0104411	NUP210L	SLC39A1,JTB,RAB13,RPS27,NUP210L
chr1	154074791	154099903	chr1	154000069	154024994	0.976603	-1.82268	15.875	7.66e-05	0.00684166	NUP210L	NUP210L
chr1	154074791	154099903	chr1	154024991	154050071	0.711407	-1.25489	11.6363	0.000693498	0.0251733	NUP210L	NUP210L
chr1	154099900	154125084	chr1	154050068	154074794	0.729383	-1.38667	11.7226	0.000662688	0.0244952	NUP210L,MIR5698	NUP210L
chr1	154125081	154150154	chr1	153974987	154000072	1.07546	-2.33238	14.1244	0.000189085	0.0117461	NUP210L	SLC39A1,JTB,RAB13,RPS27,NUP210L
chr1	154125081	154150154	chr1	154024991	154050071	0.791035	-1.59714	11.8051	0.000634553	0.0238812	NUP210L	NUP210L
chr1	154125081	154150154	chr1	154050068	154074794	0.800223	-1.63823	11.7753	0.000644589	0.0240934	NUP210L	NUP210L
chr1	154125081	154150154	chr1	154074791	154099903	1.04256	-1.28672	25.0669	7.43e-07	0.00038279	NUP210L	NUP210L
chr1	154150151	154175111	chr1	154050068	154074794	1.36132	-2.22826	19.6767	1.1e-05	0.0020977	NUP210L,TPM3	NUP210L
chr1	154175108	154200116	chr1	154099900	154125084	0.916498	-1.94307	13.0619	0.000328562	0.0163158	TPM3,MIR190B,C1orf189	NUP210L,MIR5698
chr1	154200113	154225576	chr1	153924968	153950039	-2.16515	-3.63798	18.0058	2.58e-05	0.00351693	C1orf189,C1orf43,UBAP2L	DENND4B,CRTC2
chr1	154250290	154275156	chr1	154125081	154150154	1.11745	-2.39831	13.4031	0.000275041	0.0146672	UBAP2L,SNORA58B,HAX1	NUP210L
chr1	154300059	154325327	chr1	154125081	154150154	1.26506	-2.68708	12.1213	0.000537437	0.0217119	AQP10	NUP210L
chr1	154300059	154325327	chr1	154175108	154200116	0.88085	-1.48592	16.5555	5.4e-05	0.00552284	AQP10	TPM3,MIR190B,C1orf189
chr1	154325324	154349763	chr1	154175108	154200116	0.709884	-1.26686	12.5519	0.000428858	0.0190447	AQP10,ATP8B2	TPM3,MIR190B,C1orf189
chr1	154349760	154374971	chr1	154074791	154099903	1.55747	-3.32984	13.1456	0.000314514	0.0158723	ATP8B2	NUP210L
chr1	154475250	154499889	chr1	154150151	154175111	1.65341	-3.60638	11.6984	0.000671179	0.0246883	SHE	NUP210L,TPM3
chr1	154575089	154600146	chr1	154425114	154450077	-1.31043	-3.00752	11.4579	0.000761828	0.0265856	CHRNB2,ADAR	IL6R
chr1	154700064	154725079	chr1	154600143	154625638	1.12811	-2.30629	13.2796	0.000293304	0.0152534	KCNN3	ADAR
chr1	154800108	154824926	chr1	154725076	154750702	-0.923197	-1.34008	20.3852	7.73e-06	0.00166768	KCNN3	KCNN3
chr1	154824923	154849987	chr1	154675140	154700067	-0.97258	-1.9796	14.9712	0.000122025	0.00905595	KCNN3	KCNN3
chr1	154899814	154925052	chr1	154275153	154300062	-1.84475	-3.62423	14.9212	0.000125217	0.00919823	PMVK	HAX1
chr1	154975082	155000087	chr1	154450074	154475253	-2.17311	-3.57946	16.4815	5.61e-05	0.0056509	CKS1B,MIR4258,FLAD1,LENEP	IL6R,SHE
chr1	154975082	155000087	chr1	154499886	154524588	-1.61971	-3.40639	11.8697	0.000613373	0.0234075	CKS1B,MIR4258,FLAD1,LENEP	SHE,TDRD10
chr1	155024925	155050316	chr1	154450074	154475253	-1.65448	-3.40643	12.2368	0.000505837	0.0209905	DCST2,DCST1,DCST1-AS1	IL6R,SHE
chr1	155024925	155050316	chr1	154800108	154824926	-1.21657	-2.6475	12.7838	0.000379892	0.0177757	DCST2,DCST1,DCST1-AS1	KCNN3
chr1	155074962	155099990	chr1	154450074	154475253	-1.6057	-3.33652	14.4958	0.000156	0.0104669	EFNA3	IL6R,SHE
chr1	155099987	155125039	chr1	154725076	154750702	-2.52974	-3.56745	18.248	2.28e-05	0.00325954		KCNN3
chr1	155425212	155449887	chr1	155375052	155399897	0.868779	-1.42488	16.2726	6.25e-05	0.0060502	ASH1L,POU5F1P4	ASH1L
chr1	155449884	155475203	chr1	155349953	155375055	0.937437	-1.691	14.8095	0.000132651	0.00954334	ASH1L	ASH1L
chr1	155475200	155499868	chr1	155349953	155375055	0.903672	-1.78494	13.1236	0.00031815	0.0159903	ASH1L	ASH1L
chr1	155525024	155549909	chr1	155349953	155375055	1.06409	-1.63069	19.1926	1.41e-05	0.00243615	ASH1L	ASH1L
chr1	155549906	155575256	chr1	155349953	155375055	0.968194	-1.54126	18.9067	1.63e-05	0.00265579	ASH1L,ASH1L-AS1	ASH1L
chr1	155599713	155625221	chr1	155149974	155174110	1.61051	-3.29137	14.0628	0.00019523	0.0119666	MSTO1,MSTO2P	KRTCAP2,TRIM46
chr1	155599713	155625221	chr1	155325281	155349956	1.11796	-2.12359	14.6984	0.000140489	0.00987125	MSTO1,MSTO2P	RUSC1,ASH1L,MIR555
chr1	155724905	155750481	chr1	155650057	155675394	0.84609	-1.51455	14.2733	0.00017505	0.0112255	MSTO2P,DAP3,GON4L	MSTO2P,YY1AP1
chr1	155774758	155799980	chr1	155675391	155700003	0.937543	-2.08296	11.1113	0.000914785	0.0295126	GON4L	MSTO2P,YY1AP1,DAP3
chr1	155774758	155799980	chr1	155724905	155750481	1.09972	-1.53674	19.8438	1.02e-05	0.0019832	GON4L	MSTO2P,DAP3,GON4L
chr1	155799977	155825078	chr1	155675391	155700003	1.04305	-2.43983	12.3144	0.000485672	0.0204802	GON4L	MSTO2P,YY1AP1,DAP3
chr1	155799977	155825078	chr1	155724905	155750481	0.992008	-2.01284	13.6431	0.000242752	0.0136395	GON4L	MSTO2P,DAP3,GON4L
chr1	155825075	155849969	chr1	155774758	155799980	1.10646	-1.10219	31.5423	3.08e-08	4.65e-05	GON4L	GON4L
chr1	155849966	155875034	chr1	155774758	155799980	0.897736	-1.6807	11.7755	0.0006445	0.0240934	GON4L,SYT11	GON4L
chr1	156000241	156024860	chr1	155875031	155899919	0.783128	-1.62358	11.1633	0.000889986	0.0290647	SSR2	SYT11,RIT1
chr1	156000241	156024860	chr1	155924812	155950003	0.720283	-0.904517	14.0396	0.000197588	0.0120501	SSR2	KHDC4,SCARNA4,RXFP4,ARHGEF2
chr1	156050044	156074984	chr1	155700000	155724908	2.32173	-3.31028	21.9699	3.48e-06	0.00101194	UBQLN4,LAMTOR2,RAB25,MEX3A	MSTO2P,DAP3
chr1	156050044	156074984	chr1	155774758	155799980	1.39622	-2.81929	14.8437	0.000130329	0.00943758	UBQLN4,LAMTOR2,RAB25,MEX3A	GON4L
chr1	156050044	156074984	chr1	155924812	155950003	1.13356	-1.49528	24.0345	1.24e-06	0.00053288	UBQLN4,LAMTOR2,RAB25,MEX3A	KHDC4,SCARNA4,RXFP4,ARHGEF2
chr1	156050044	156074984	chr1	156000241	156024860	0.729581	-0.745139	16.412	5.82e-05	0.00578634	UBQLN4,LAMTOR2,RAB25,MEX3A	SSR2
chr1	156074981	156100009	chr1	155975352	156000244	1.01992	-1.99973	13.589	0.000249679	0.0138708	MEX3A,LMNA	ARHGEF2
chr1	156074981	156100009	chr1	156000241	156024860	0.858369	-1.59658	13.3939	0.000276363	0.0146988	MEX3A,LMNA	SSR2
chr1	156274853	156300094	chr1	156150570	156174776	0.824836	-1.75729	11.1819	0.000881285	0.0289175	SMG5,TMEM79,GLMP,VHLL	SEMA4A
chr1	156300091	156324995	chr1	156125464	156150573	1.59789	-1.7609	40.0495	5.08e-10	2.17e-06	CCT3	LMNA,SEMA4A
chr1	156300091	156324995	chr1	156200036	156224718	1.01207	-2.08638	12.8992	0.000357664	0.0171572	CCT3	SLC25A44,PMF1-BGLAP,PMF1
chr1	156324992	156350023	chr1	156125464	156150573	1.13656	-2.29491	14.7019	0.000140232	0.00985748	CCT3,TSACC	LMNA,SEMA4A
chr1	156324992	156350023	chr1	156150570	156174776	1.20948	-2.37103	16.585	5.32e-05	0.00547992	CCT3,TSACC	SEMA4A
chr1	156324992	156350023	chr1	156174773	156200039	0.992734	-2.39273	10.9994	0.000970554	0.0305117	CCT3,TSACC	SEMA4A,SLC25A44
chr1	156324992	156350023	chr1	156274853	156300094	0.82052	-1.34905	14.9816	0.000121371	0.00903015	CCT3,TSACC	SMG5,TMEM79,GLMP,VHLL
chr1	156350020	156374978	chr1	156100006	156125467	1.19311	-2.99874	11.94	0.000591112	0.0229453	CCT3,RHBG	LMNA
chr1	156350020	156374978	chr1	156125464	156150573	1.13928	-2.64999	12.6465	0.000408158	0.0185207	CCT3,RHBG	LMNA,SEMA4A
chr1	156350020	156374978	chr1	156274853	156300094	1.29366	-2.06371	22.044	3.36e-06	0.000990243	CCT3,RHBG	SMG5,TMEM79,GLMP,VHLL
chr1	156850006	156875004	chr1	156750022	156775028	0.827247	-1.36044	14.7623	0.000135927	0.00966715	NTRK1,INSRR	HDGF,PRCC
chr1	156875001	156899957	chr1	156750022	156775028	1.02856	-1.93729	15.9566	7.35e-05	0.00667818	NTRK1,PEAR1	HDGF,PRCC
chr1	157025074	157049955	chr1	156925164	156949984	0.98844	-2.00401	14.556	0.000151221	0.010288	ARHGEF11	LRRC71,ARHGEF11,MIR765
chr1	157025074	157049955	chr1	156949981	156974703	0.893938	-1.83862	13.5312	0.000257303	0.0141068	ARHGEF11	ARHGEF11
chr1	157049952	157074650	chr1	156949981	156974703	0.994165	-2.16543	12.6925	0.000398461	0.0182638		ARHGEF11
chr1	157099901	157125215	chr1	157025074	157049955	0.9326	-2.23093	11.085	0.000927621	0.0297227	ETV3	ARHGEF11
chr1	157125212	157150220	chr1	156925164	156949984	1.36919	-2.88081	14.5607	0.000150857	0.0102721	ETV3,CYCSP52	LRRC71,ARHGEF11,MIR765
chr1	157150217	157174867	chr1	157074647	157099904	-0.555265	-0.297753	13.9631	0.00020559	0.0123302		ETV3L
chr1	157299830	157324998	chr1	157199943	157224789	1.07988	-1.98616	14.3883	0.00016493	0.0108285
chr1	157324995	157350052	chr1	157174864	157199946	1.74273	-3.11731	11.8925	0.000606041	0.0232621
chr1	157350049	157375164	chr1	157150217	157174867	2.47235	-3.30364	20.6517	6.75e-06	0.00154145
chr1	157350049	157375164	chr1	157174864	157199946	1.65942	-2.72628	19.7369	1.07e-05	0.00205173
chr1	157350049	157375164	chr1	157199943	157224789	1.31629	-2.52043	14.9384	0.000124111	0.00914971
chr1	157375161	157400850	chr1	157150217	157174867	2.63227	-3.42269	20.8158	6.22e-06	0.00145989
chr1	157375161	157400850	chr1	157174864	157199946	1.68916	-3.04346	13.4382	0.000270054	0.0145172
chr1	157400847	157424885	chr1	157150217	157174867	2.05213	-3.5642	11.9653	0.000583309	0.0227752
chr1	157450469	157474965	chr1	157174864	157199946	1.35901	-2.76259	13.6501	0.000241874	0.0136109
chr1	157450469	157474965	chr1	157199943	157224789	1.04818	-2.33415	11.338	0.000811585	0.0275891
chr1	157450469	157474965	chr1	157224786	157249985	1.54261	-2.70298	15.372	9.92e-05	0.00800757
chr1	157474962	157498161	chr1	157099901	157125215	2.02252	-3.38359	13.6771	0.000238506	0.0135008		ETV3
chr1	157474962	157498161	chr1	157174864	157199946	1.24137	-2.04941	20.2075	8.45e-06	0.00177144
chr1	157474962	157498161	chr1	157199943	157224789	1.13266	-2.17677	13.1257	0.000317804	0.0159822
chr1	157474962	157498161	chr1	157375161	157400850	1.36932	-1.55671	28.2761	1.52e-07	0.000139894
chr1	157925064	157950074	chr1	157550000	157575137	2.25982	-3.22245	16.2248	6.4e-05	0.00614011	LOC105371458	FCRL5,FCRL4
chr1	157925064	157950074	chr1	157575134	157599834	1.5201	-2.63442	11.4802	0.000752937	0.026397	LOC105371458	FCRL4
chr1	158100034	158125610	chr1	157950071	157974820	0.808044	-1.86698	11.1441	0.000899088	0.0292437	KIRREL1
chr1	158300001	158325005	chr1	158250000	158275168	-1.06629	-2.14702	12.9207	0.000353676	0.0170454		CD1A
chr1	159050260	159074959	chr1	158174844	158199792	-1.72153	-3.13955	13.9884	0.00020291	0.0122358	IFI16,AIM2	CD1D
chr1	159050260	159074959	chr1	158199789	158225351	-1.77385	-3.44707	11.1832	0.000880694	0.0289051	IFI16,AIM2
chr1	159074956	159099793	chr1	158999931	159024489	1.23236	-1.91496	21.3472	4.76e-06	0.00123476	AIM2	IFI16
chr1	159425243	159450287	chr1	159274969	159299459	1.4904	-2.92195	12.3721	0.000471198	0.0201336	OR10J4,OR10J1	FCER1A
chr1	159774968	159800070	chr1	159700016	159724764	1.13931	-2.43073	11.5973	0.000707868	0.0254792	DUSP23	CRP
chr1	159925353	159950214	chr1	159774968	159800070	-0.778434	-1.35858	14.0968	0.000191814	0.0118345	TAGLN2,IGSF9	DUSP23
chr1	160000324	160025020	chr1	159800067	159825488	1.01555	-2.248	11.0314	0.000954288	0.0302087	KCNJ10,PIGM	FCRL6
chr1	160075127	160100253	chr1	159974942	160000327	1.30598	-2.47621	18.2086	2.33e-05	0.00330348	KCNJ9,IGSF8	LINC01133,KCNJ10
chr1	160125473	160149846	chr1	160075127	160100253	1.21645	-1.42539	27.8942	1.84e-07	0.00015862	ATP1A2	KCNJ9,IGSF8
chr1	160300015	160324988	chr1	160174948	160200077	0.854393	-1.60396	12.502	0.000440207	0.0193567	COPA,SUMO1P3	ATP1A4,CASQ1
chr1	160324985	160349689	chr1	160100250	160125476	0.98015	-2.30823	12.0016	0.000572275	0.0225281	COPA,NCSTN	ATP1A2
chr1	160324985	160349689	chr1	160125473	160149846	1.14141	-2.41675	14.5202	0.00015405	0.0103882	COPA,NCSTN	ATP1A2
chr1	160349686	160374859	chr1	160149843	160174951	0.883711	-1.9142	11.3992	0.000785797	0.0270769	NCSTN,NHLH1	ATP1A4
chr1	160349686	160374859	chr1	160174948	160200077	0.852444	-1.38589	14.3526	0.000168004	0.0109505	NCSTN,NHLH1	ATP1A4,CASQ1
chr1	160374856	160400224	chr1	160075127	160100253	1.40829	-2.33492	24.8864	8.13e-07	0.000403096		KCNJ9,IGSF8
chr1	160374856	160400224	chr1	160100250	160125476	1.20238	-2.2072	17.9975	2.59e-05	0.00352521		ATP1A2
chr1	160374856	160400224	chr1	160125473	160149846	1.06793	-2.11989	13.5062	0.000260666	0.0142179		ATP1A2
chr1	160374856	160400224	chr1	160149843	160174951	1.26173	-2.00432	20.753	6.42e-06	0.00149013		ATP1A4
chr1	160374856	160400224	chr1	160174948	160200077	1.06183	-1.64233	20.1829	8.56e-06	0.00178477		ATP1A4,CASQ1
chr1	160374856	160400224	chr1	160200074	160225443	0.958137	-1.81399	14.9832	0.000121274	0.00902862		CASQ1,LOC729867,PEA15,DCAF8
chr1	160450051	160474841	chr1	160349686	160374859	-1.13603	-2.2205	14.1946	0.000182329	0.0115041		NCSTN,NHLH1
chr1	160474838	160500107	chr1	160274967	160300018	-1.93883	-3.22673	16.8965	4.54e-05	0.00497425	SLAMF6	DCAF8,PEX19,COPA
chr1	160474838	160500107	chr1	160349686	160374859	-1.34026	-2.12194	22.28	2.98e-06	0.000919744	SLAMF6	NCSTN,NHLH1
chr1	160474838	160500107	chr1	160374856	160400224	-1.17721	-1.90831	18.4215	2.09e-05	0.00309666	SLAMF6
chr1	160500104	160524957	chr1	160324985	160349689	-1.35429	-2.62525	15.1208	0.000112964	0.00863024	SLAMF6	COPA,NCSTN
chr1	160500104	160524957	chr1	160349686	160374859	-1.69902	-2.61562	19.5525	1.18e-05	0.0021816	SLAMF6	NCSTN,NHLH1
chr1	160500104	160524957	chr1	160450051	160474841	0.965864	-0.708954	27.5877	2.14e-07	0.000174875	SLAMF6
chr1	160524954	160550146	chr1	160349686	160374859	-1.35791	-2.16331	21.8527	3.69e-06	0.00105004	CD84	NCSTN,NHLH1
chr1	160550143	160575092	chr1	160349686	160374859	-1.03063	-2.16992	12.6904	0.000398894	0.0182757	CD84	NCSTN,NHLH1
chr1	160550143	160575092	chr1	160500104	160524957	0.723678	-0.885228	14.0111	0.000200534	0.0121584	CD84	SLAMF6
chr1	160575089	160600729	chr1	160424957	160450054	0.711288	-1.18443	12.2321	0.000507087	0.0210193	CD84	VANGL2
chr1	160575089	160600729	chr1	160450051	160474841	0.777849	-1.35218	12.7725	0.00038215	0.0178328	CD84
chr1	160575089	160600729	chr1	160500104	160524957	0.726223	-1.16408	12.8131	0.000374127	0.0176272	CD84	SLAMF6
chr1	160600726	160624631	chr1	160149843	160174951	1.70175	-3.56155	11.8001	0.00063621	0.0239216	SLAMF1	ATP1A4
chr1	160624628	160650473	chr1	160349686	160374859	-1.08657	-2.48861	11.9497	0.000588108	0.0228847	SLAMF1	NCSTN,NHLH1
chr1	160650470	160675064	chr1	160349686	160374859	-1.66462	-2.61991	20.7713	6.36e-06	0.00148192		NCSTN,NHLH1
chr1	160699873	160725217	chr1	160324985	160349689	-1.57619	-3.27115	12.8974	0.000358013	0.017167	CD48	COPA,NCSTN
chr1	160725214	160749162	chr1	160349686	160374859	-1.71055	-3.19863	16.9427	4.43e-05	0.0048969	SLAMF7	NCSTN,NHLH1
chr1	160749159	160774834	chr1	160349686	160374859	-1.5049	-3.07381	13.0325	0.000333629	0.0164524	SLAMF7	NCSTN,NHLH1
chr1	160950144	160974694	chr1	160474838	160500107	-2.0077	-3.62622	11.7092	0.000667388	0.0245943	ITLN2	SLAMF6
chr1	160974691	160999972	chr1	160500104	160524957	-1.97874	-3.54626	13.084	0.000324791	0.0162009	F11R	SLAMF6
chr1	160974691	160999972	chr1	160550143	160575092	-1.99327	-3.34849	16.7338	4.93e-05	0.00523772	F11R	CD84
chr1	161249683	161275067	chr1	161175256	161199806	0.833661	-1.71562	12.4228	0.000458859	0.0198403	PCP4L1	PPOX,B4GALT3,ADAMTS4,NDUFS2
chr1	161375002	161400080	chr1	161224945	161249686	0.640428	-0.915112	11.7584	0.000650326	0.0242163	SDHC	TOMM40L,MIR5187,NR1I3
chr1	161375002	161400080	chr1	161249683	161275067	1.14942	-1.61835	22.4765	2.7e-06	0.000861714	SDHC	PCP4L1
chr1	161375002	161400080	chr1	161275064	161299907	0.820892	-1.57077	13.0906	0.000323665	0.0161626	SDHC	PCP4L1
chr1	161400077	161424655	chr1	161150145	161175259	1.53661	-2.94144	15.1465	0.000111475	0.00856202		UFC1,USP21,PPOX,B4GALT3
chr1	161424652	161449863	chr1	161224945	161249686	1.47067	-2.94561	14.9248	0.000124986	0.00918907		TOMM40L,MIR5187,NR1I3
chr1	161424652	161449863	chr1	161275064	161299907	1.42263	-3.20919	11.3218	0.000818553	0.0277274		PCP4L1
chr1	161424652	161449863	chr1	161299904	161325161	1.60997	-3.10005	12.0197	0.000566886	0.0224184		MPZ,SDHC
chr1	161424652	161449863	chr1	161325158	161350151	1.45346	-3.11693	11.0708	0.000934574	0.0298594		SDHC
chr1	161424652	161449863	chr1	161350148	161375005	1.47556	-2.90198	16.5738	5.35e-05	0.00549915		SDHC,CFAP126
chr1	161424652	161449863	chr1	161375002	161400080	1.48015	-1.67734	35.028	5.67e-09	1.36e-05		SDHC
chr1	161499809	161525021	chr1	161449860	161474954	1.87415	-3.20081	15.8022	7.95e-05	0.00699052	FCGR2A,HSPA6
chr1	161800074	161825142	chr1	161750021	161774951	0.933996	-1.96442	12.515	0.000437236	0.0192763	ATF6	DUSP12,ATF6
chr1	161899870	161924774	chr1	161750021	161774951	1.25499	-2.42775	17.5376	3.27e-05	0.00404915	ATF6	DUSP12,ATF6
chr1	162124999	162150072	chr1	162050043	162074745	1.30088	-2.22196	18.046	2.53e-05	0.00347482	NOS1AP	NOS1AP
chr1	162175088	162200036	chr1	162050043	162074745	1.35392	-2.68413	14.0891	0.000192579	0.0118656	NOS1AP	NOS1AP
chr1	162200033	162224430	chr1	162050043	162074745	1.65229	-2.70666	19.3366	1.31e-05	0.00232845	NOS1AP	NOS1AP
chr1	162224427	162249813	chr1	162050043	162074745	1.17636	-2.60348	11.6904	0.000674035	0.024752	NOS1AP	NOS1AP
chr1	162249810	162275105	chr1	162050043	162074745	2.53843	-2.99888	33.2013	1.37e-08	2.6e-05	NOS1AP	NOS1AP
chr1	162275102	162299865	chr1	162050043	162074745	1.42453	-2.83634	14.5311	0.000153179	0.0103582	NOS1AP	NOS1AP
chr1	162474874	162499806	chr1	162324911	162349141	1.72555	-3.69307	10.9577	0.000992201	0.0309019	UHMK1	NOS1AP,MIR556
chr1	162600406	162625284	chr1	162050043	162074745	1.66827	-3.42326	12.368	0.000472213	0.0201555		NOS1AP
chr1	162600406	162625284	chr1	162474874	162499806	1.2285	-2.45553	12.5858	0.000421318	0.0188525		UHMK1
chr1	162650093	162674933	chr1	162550000	162575135	1.83834	-3.15709	16.2163	6.43e-05	0.00615821	DDR2	UAP1
chr1	162774711	162799479	chr1	162625281	162650096	1.42226	-3.113	12.8356	0.000369746	0.0175046	DDR2,HSD17B7	DDR2
chr1	162774711	162799479	chr1	162674930	162699905	2.26786	-3.09796	22.1388	3.2e-06	0.000960564	DDR2,HSD17B7	DDR2
chr1	162774711	162799479	chr1	162699902	162726083	1.1223	-2.60883	12.4703	0.000447576	0.019539	DDR2,HSD17B7	DDR2
chr1	163249742	163275030	chr1	163199909	163225108	0.92818	-2.06229	11.143	0.000899603	0.0292514	RGS5,NUF2	RGS5,LOC101928404
chr1	163299796	163325003	chr1	163225105	163249745	1.24958	-2.76147	12.0872	0.000547145	0.0219509	RGS5,NUF2	RGS5
chr1	163299796	163325003	chr1	163249742	163275030	1.26687	-2.28321	17.8269	2.82e-05	0.00371026	RGS5,NUF2	RGS5,NUF2
chr1	163325000	163350081	chr1	163249742	163275030	1.19081	-2.77102	11.2516	0.000849429	0.0283318	NUF2	RGS5,NUF2
chr1	163574699	163600010	chr1	163375950	163400134	2.05165	-3.59823	13.7926	0.000224611	0.0130386
chr1	164024572	164049470	chr1	163974956	163999902	-1.26609	-2.1101	19.4597	1.23e-05	0.00224443
chr1	164625688	164650072	chr1	164575005	164600318	-0.948448	-2.03825	11.5346	0.000731645	0.0259538	PBX1	PBX1
chr1	164750011	164775110	chr1	164525067	164550395	2.05812	-3.66905	14.0122	0.000200412	0.0121542	PBX1,LOC100505795
chr1	164874875	164900238	chr1	164799933	164824820	-1.1442	-2.58504	11.4581	0.000761766	0.0265856		PBX1
chr1	165075032	165100446	chr1	164974976	164999382	-1.26743	-2.84849	11.0003	0.00097012	0.0305053
chr1	165249914	165275146	chr1	165200199	165225438	-0.971234	-2.00925	13.2849	0.000292498	0.0152257	LMX1A	LMX1A
chr1	165350166	165374934	chr1	165225435	165249917	1.31379	-2.9691	11.1946	0.000875396	0.0288002	LMX1A	LMX1A
chr1	165374931	165399895	chr1	165275143	165300034	1.55495	-3.2556	12.1006	0.000543313	0.0218603		LMX1A
chr1	165850038	165875109	chr1	165750063	165775116	1.09147	-1.96174	15.5149	9.22e-05	0.00766661	UCK2	TMCO1,TMCO1-AS1
chr1	165875106	165900626	chr1	165324848	165350169	-2.20272	-3.61395	16.8656	4.61e-05	0.00502151	UCK2	LMX1A
chr1	165875106	165900626	chr1	165350166	165374934	-1.30822	-3.05635	11.7816	0.000642424	0.0240491	UCK2	LMX1A
chr1	165875106	165900626	chr1	165374931	165399895	-1.21175	-2.49943	15.318	0.000102044	0.00813946	UCK2
chr1	165875106	165900626	chr1	165549852	165574951	-1.1607	-2.8017	11.2053	0.000870494	0.0287069	UCK2	LRRC52-AS1,LRRC52
chr1	165900623	165925106	chr1	165324848	165350169	-2.11238	-3.57976	17.197	3.89e-05	0.00452655	UCK2,MIR3658	LMX1A
chr1	165900623	165925106	chr1	165374931	165399895	-1.31098	-1.93969	29.2789	9.31e-08	0.000100423	UCK2,MIR3658
chr1	165900623	165925106	chr1	165599841	165625452	-0.693994	-1.38779	11.618	0.000700194	0.025321	UCK2,MIR3658
chr1	165925103	165949412	chr1	165374931	165399895	-1.18026	-2.81404	11.9976	0.00057349	0.0225512
chr1	165925103	165949412	chr1	165399892	165424855	-1.33901	-3.02381	13.358	0.000281576	0.0148801		RXRG
chr1	166124823	166149432	chr1	165925103	165949412	1.86457	-3.03107	22.9631	2.12e-06	0.00075113	FAM78B
chr1	166124823	166149432	chr1	166049881	166075254	-0.889896	-1.9681	11.5314	0.000732882	0.0259769	FAM78B	FAM78B
chr1	166149429	166174631	chr1	165900623	165925106	2.07792	-3.58322	17.6657	3.07e-05	0.00389254	FAM78B,MIR921	UCK2,MIR3658
chr1	166149429	166174631	chr1	165925103	165949412	1.87142	-3.19088	18.2507	2.28e-05	0.00325694	FAM78B,MIR921
chr1	166424938	166449942	chr1	165925103	165949412	1.46163	-3.25286	12.713	0.000394213	0.0181598
chr1	166449939	166474980	chr1	165949409	165975423	1.59711	-3.52882	11.0687	0.000935645	0.0298775
chr1	166449939	166474980	chr1	166000060	166025004	1.63749	-3.39696	14.687	0.000141314	0.00990711
chr1	166449939	166474980	chr1	166149429	166174631	2.15296	-3.36092	16.0676	6.94e-05	0.00645666		FAM78B,MIR921
chr1	166474977	166499939	chr1	166000060	166025004	2.03533	-3.63103	15.157	0.000110875	0.00854102	LINC01675
chr1	166474977	166499939	chr1	166049881	166075254	2.56109	-3.70335	21.7508	3.89e-06	0.00108231	LINC01675	FAM78B
chr1	166474977	166499939	chr1	166124823	166149432	2.06497	-3.27238	20.3109	8.02e-06	0.00170831	LINC01675	FAM78B
chr1	166474977	166499939	chr1	166149429	166174631	1.55346	-3.03165	15.2861	0.000103735	0.00822293	LINC01675	FAM78B,MIR921
[truncated: 28,401 more rows]
