# Supplementary material for: Multi-level remodelling of chromatin underlying activation of human T cells
Source: Sci Rep. 2021 Jan 12;11:528. doi: 10.1038/s41598-020-80165-9 (PMC7804404; doi:10.1038/s41598-020-80165-9)
Supplement: Supplementary file 11 — Supplementary Table S3B. [file 41598_2020_80165_MOESM11_ESM.xlsx]

## Sheet: Supplemental_Table_S3B
Table S3B. List of DIs upon T cell activation in CD8+ T cells
seqnames1	start1	end1	seqnames2	start2	end2	logFC	logCPM	F	PValue	FDR	anchor1	anchor2
chr1	873500	900329	chr1	799978	825006	1.23025	-2.84934	13.341	0.00028408	0.0166854	FAM41C	FAM87B
chr1	1000059	1024725	chr1	900326	925116	1.07963	-2.33642	12.9258	0.000352745	0.0188713	HES4,ISG15,AGRN	LINC02593,SAMD11
chr1	1324597	1349562	chr1	1150056	1174897	-1.58577	-3.42871	12.5511	0.000429043	0.0210846	INTS11,CPTP,TAS1R3,DVL1,MIR6808	MIR200B,MIR200A,MIR429,TTLL10
chr1	1425010	1450008	chr1	1349559	1375228	1.10695	-2.48277	14.2358	0.000178478	0.0128962	TMEM88B,LINC01770,VWA1,ATAD3C	MXRA8,AURKAIP1
chr1	1425010	1450008	chr1	1375225	1400058	1.02063	-1.85904	16.5357	5.46e-05	0.00657964	TMEM88B,LINC01770,VWA1,ATAD3C	AURKAIP1,CCNL2,MRPL20-AS1
chr1	1499961	1525084	chr1	1349559	1375228	1.30924	-2.97079	12.8104	0.000374643	0.0194781	ATAD3A	MXRA8,AURKAIP1
chr1	1700140	1725100	chr1	1624828	1650053	1.27282	-3.05679	11.717	0.000664658	0.0268892	MMP23A,CDK11A,SLC35E2A	MIB2,MMP23B,MMP23A,CDK11B
chr1	1874959	1900188	chr1	1600092	1624831	-1.21411	-2.92597	13.1497	0.000313843	0.0176335	GNB1	FNDC10,MIB2
chr1	1949690	1975029	chr1	1900185	1925861	1.30705	-2.93622	13.6757	0.000238682	0.0151223	CFAP74	CALML6,TMEM52,CFAP74
chr1	1975026	1999961	chr1	1900185	1925861	1.86535	-3.39041	17.2104	3.87e-05	0.00537429	CFAP74	CALML6,TMEM52,CFAP74
chr1	1999958	2024987	chr1	1900185	1925861	2.3052	-3.26413	25.39	6.33e-07	0.000439448	CFAP74,GABRD	CALML6,TMEM52,CFAP74
chr1	2275408	2299628	chr1	2224601	2249971	-0.666386	-1.075	13.4866	0.000263338	0.0159561	SKI	SKI
chr1	2799822	2824628	chr1	2349852	2375386	-1.38151	-3.262	11.7043	0.000669125	0.0269982		MORN1,LOC100129534
chr1	2824625	2849975	chr1	2399645	2425117	-1.4617	-3.03621	12.3682	0.000472162	0.022244		RER1,PEX10
chr1	2900156	2925005	chr1	2799822	2824628	-1.09048	-2.31877	15.2287	0.000106852	0.00967891
chr1	3125055	3148899	chr1	2900156	2925005	-1.53397	-3.27094	11.9036	0.000602526	0.0254848	PRDM16,MIR4251
chr1	3399982	3425031	chr1	3000026	3025122	-1.12471	-2.80178	11.5521	0.000724938	0.0282128	PRDM16	ACTRT2
chr1	3899534	3925345	chr1	3849469	3876019	-0.86564	-1.65781	16.7716	4.84e-05	0.00612231	C1orf174,LINC01134	CEP104,DFFB
chr1	4124673	4149998	chr1	3899534	3925345	1.82186	-3.45483	14.6094	0.000147104	0.0115709		C1orf174,LINC01134
chr1	4124673	4149998	chr1	4074783	4100461	-0.892152	-1.65298	17.6829	3.04e-05	0.00466549
chr1	4524838	4550354	chr1	4474686	4499893	-0.956179	-2.12039	14.2255	0.00017944	0.0129301
chr1	4599676	4625472	chr1	4499890	4524841	-1.33104	-2.80099	14.3806	0.000165583	0.0123702
chr1	5075164	5099486	chr1	5025224	5050192	-0.948049	-2.07184	15.1353	0.000112123	0.00992601
chr1	5175052	5200225	chr1	5075164	5099486	-1.10726	-2.51698	14.5595	0.000150949	0.0117545
chr1	5224543	5251112	chr1	5175052	5200225	-0.818702	-1.86677	11.9429	0.000590217	0.0252046
chr1	5350058	5374988	chr1	5274569	5299969	-0.866666	-1.81615	16.9842	4.34e-05	0.00575851
chr1	5374985	5400198	chr1	5325102	5350061	-0.68239	-1.14955	14.0875	0.00019274	0.0134426
chr1	5400195	5424882	chr1	5274569	5299969	-0.9063	-2.07925	13.0592	0.00032901	0.0181331
chr1	5400195	5424882	chr1	5325102	5350061	-1.00146	-1.85547	20.6453	6.78e-06	0.00189605
chr1	5400195	5424882	chr1	5350058	5374988	-0.837481	-1.38581	16.7886	4.8e-05	0.00609373
chr1	5424879	5449911	chr1	5251109	5274572	-1.02652	-2.46785	13.6821	0.000237882	0.0151018
chr1	5424879	5449911	chr1	5274569	5299969	-1.0761	-2.05068	22.6525	2.47e-06	0.0010413
chr1	5424879	5449911	chr1	5374985	5400198	-0.693143	-1.45002	11.9868	0.000576756	0.024859
chr1	5449908	5475099	chr1	5274569	5299969	-1.01687	-2.73954	11.5354	0.000731339	0.0283524
chr1	5475096	5499882	chr1	5175052	5200225	-1.56879	-3.33447	14.4455	0.000160115	0.0121356
chr1	5475096	5499882	chr1	5274569	5299969	-1.006	-2.38512	14.3155	0.000171264	0.012596
chr1	5524881	5550565	chr1	5475096	5499882	-1.02405	-1.838	17.4383	3.44e-05	0.00502086
chr1	5700181	5725484	chr1	5600155	5625056	-0.993776	-2.31883	13.3983	0.000275732	0.0163768
chr1	5750432	5774803	chr1	5600155	5625056	-0.96156	-2.6142	12.3273	0.000482387	0.0225091
chr1	5974995	6000143	chr1	5824876	5849994	1.85218	-3.65695	13.2857	0.000292378	0.0169395	NPHP4,KCNAB2
chr1	6800286	6825097	chr1	6674842	6700016	1.23596	-2.44394	13.5415	0.000255927	0.0157072	CAMTA1	DNAJC11
chr1	6900101	6924567	chr1	6774968	6800289	1.28581	-2.57561	14.707	0.000139866	0.0112394	CAMTA1	CAMTA1-DT,CAMTA1
chr1	6924564	6949653	chr1	6725456	6749900	1.09669	-2.55769	11.8512	0.000619361	0.0258838	CAMTA1	LINC01672
chr1	6924564	6949653	chr1	6774968	6800289	1.49083	-3.14732	12.7966	0.000377361	0.0195607	CAMTA1	CAMTA1-DT,CAMTA1
chr1	6949650	6974782	chr1	6774968	6800289	1.30866	-2.89628	14.7436	0.000137246	0.011123	CAMTA1	CAMTA1-DT,CAMTA1
chr1	6974779	6999870	chr1	6674842	6700016	1.94036	-3.45207	15.449	9.54e-05	0.00907868	CAMTA1	DNAJC11
chr1	6974779	6999870	chr1	6700013	6725459	1.53613	-2.82515	17.4211	3.47e-05	0.00504483	CAMTA1	DNAJC11,LINC01672
chr1	6974779	6999870	chr1	6725456	6749900	1.16099	-2.87521	11.7091	0.000667427	0.0269646	CAMTA1	LINC01672
chr1	6974779	6999870	chr1	6800286	6825097	1.53784	-2.78795	18.2733	2.25e-05	0.00391158	CAMTA1	CAMTA1
chr1	6999867	7024856	chr1	6700013	6725459	1.51441	-3.09648	12.514	0.000437457	0.0213124	CAMTA1	DNAJC11,LINC01672
chr1	6999867	7024856	chr1	6725456	6749900	1.3988	-2.91051	14.5214	0.000153954	0.0118809	CAMTA1	LINC01672
chr1	6999867	7024856	chr1	6800286	6825097	1.39082	-2.90835	13.4251	0.0002719	0.0162383	CAMTA1	CAMTA1
chr1	7149579	7175685	chr1	6725456	6749900	1.50935	-3.4398	11.9353	0.000592576	0.0252655	CAMTA1	LINC01672
chr1	7175682	7200493	chr1	6700013	6725459	1.59655	-3.52818	13.5342	0.000256899	0.0157374	CAMTA1	DNAJC11,LINC01672
chr1	7200490	7225079	chr1	6674842	6700016	1.97723	-3.69088	14.025	0.000199093	0.0136887	CAMTA1	DNAJC11
chr1	7200490	7225079	chr1	6700013	6725459	1.43263	-2.9359	15.1369	0.000112027	0.00992411	CAMTA1	DNAJC11,LINC01672
chr1	7200490	7225079	chr1	6725456	6749900	2.02309	-3.07006	19.4671	1.23e-05	0.00271243	CAMTA1	LINC01672
chr1	7200490	7225079	chr1	6874709	6900104	1.68862	-3.58377	11.8003	0.000636169	0.0262525	CAMTA1	CAMTA1
chr1	7200490	7225079	chr1	6974779	6999870	2.11565	-3.46581	16.97	4.37e-05	0.00577762	CAMTA1	CAMTA1
chr1	7200490	7225079	chr1	7074793	7099292	1.23862	-2.72619	13.2795	0.000293321	0.0169594	CAMTA1	CAMTA1
chr1	7225076	7250103	chr1	7149579	7175685	1.06792	-2.14369	15.4188	9.69e-05	0.00916214	CAMTA1	CAMTA1
chr1	7550260	7575109	chr1	7449546	7475692	1.28884	-2.80039	12.4579	0.000450494	0.021666	CAMTA1	CAMTA1
chr1	7550260	7575109	chr1	7475689	7499205	1.1685	-2.2867	17.8936	2.73e-05	0.00439063	CAMTA1	CAMTA1
chr1	7575106	7600300	chr1	7250100	7275096	1.49952	-3.39106	12.7324	0.000390242	0.0199576	CAMTA1	CAMTA1
chr1	7575106	7600300	chr1	7374887	7399999	1.40961	-3.24616	11.1254	0.000908009	0.0320034	CAMTA1	CAMTA1,LOC102725193
chr1	7600297	7625065	chr1	7425190	7449549	2.57033	-3.56293	21.5173	4.37e-06	0.00146071	CAMTA1	CAMTA1
chr1	7625062	7649768	chr1	7149579	7175685	1.66024	-3.47297	11.4362	0.00077061	0.0292226	CAMTA1	CAMTA1
chr1	7625062	7649768	chr1	7200490	7225079	1.98983	-3.68215	12.5661	0.000425702	0.0209979	CAMTA1	CAMTA1
chr1	7625062	7649768	chr1	7225076	7250103	3.12798	-3.46187	31.3067	3.45e-08	7.01e-05	CAMTA1	CAMTA1
chr1	7625062	7649768	chr1	7250100	7275096	2.56761	-3.63229	21.2123	5.09e-06	0.00159964	CAMTA1	CAMTA1
chr1	7625062	7649768	chr1	7275093	7299993	2.05446	-3.19156	22.8276	2.27e-06	0.000984968	CAMTA1	CAMTA1
chr1	7625062	7649768	chr1	7299990	7324761	2.13336	-3.34937	24.5918	9.41e-07	0.000561126	CAMTA1	CAMTA1
chr1	7625062	7649768	chr1	7374887	7399999	2.34587	-3.32972	28.9273	1.11e-07	0.000144982	CAMTA1	CAMTA1,LOC102725193
chr1	7625062	7649768	chr1	7425190	7449549	1.71217	-2.99463	18.3988	2.11e-05	0.00376268	CAMTA1	CAMTA1
chr1	7625062	7649768	chr1	7449546	7475692	1.22468	-2.96403	12.4932	0.000442246	0.0214286	CAMTA1	CAMTA1
chr1	7625062	7649768	chr1	7524859	7550263	2.16415	-2.56248	41.394	2.68e-10	1.92e-06	CAMTA1	CAMTA1
chr1	7649765	7674728	chr1	7550260	7575109	1.42595	-2.75483	19.4426	1.24e-05	0.00273431	CAMTA1	CAMTA1
chr1	7674725	7700181	chr1	7550260	7575109	1.77844	-3.12174	22.758	2.35e-06	0.00100574	CAMTA1	CAMTA1
chr1	7674725	7700181	chr1	7575106	7600300	1.585	-3.02888	20.5301	7.18e-06	0.00195903	CAMTA1	CAMTA1
chr1	8000106	8024833	chr1	7749353	7775580	1.41986	-3.33105	11.824	0.000628281	0.0260623	ERRFI1	CAMTA1,VAMP3
chr1	8650227	8675083	chr1	8475150	8499899	1.19048	-2.31669	13.5677	0.000252461	0.0156074	RERE	RERE
chr1	8974916	8999926	chr1	8749810	8775027	1.629	-3.15656	17.0289	4.24e-05	0.00567627	CA6	RERE
chr1	8974916	8999926	chr1	8825050	8850004	0.917804	-2.28693	11.2311	0.000858686	0.0310371	CA6
chr1	8999923	9025185	chr1	8700083	8725345	1.51549	-3.47325	11.1256	0.000907899	0.0320022	SLC2A7	RERE
chr1	8999923	9025185	chr1	8825050	8850004	0.962874	-1.96208	14.0405	0.000197494	0.0136302	SLC2A7
chr1	9050048	9075013	chr1	8999923	9025185	0.828357	-1.07276	15.3943	9.81e-05	0.00922537	SLC2A5	SLC2A7
chr1	9075010	9100084	chr1	8999923	9025185	0.766879	-1.37663	12.1159	0.000538958	0.0239362	SLC2A5	SLC2A7
chr1	9100081	9125071	chr1	9025182	9050051	0.98277	-1.69583	15.1269	0.000112607	0.00994657	GPR157	SLC2A7,SLC2A5
chr1	9125068	9149478	chr1	8825050	8850004	1.65731	-3.48583	13.7956	0.000224261	0.0146537	GPR157,MIR34AHG
chr1	9125068	9149478	chr1	8999923	9025185	1.394	-2.17025	22.1299	3.21e-06	0.00121474	GPR157,MIR34AHG	SLC2A7
chr1	9125068	9149478	chr1	9025182	9050051	1.49201	-2.15358	25.7356	5.34e-07	0.000394865	GPR157,MIR34AHG	SLC2A7,SLC2A5
chr1	9125068	9149478	chr1	9050048	9075013	1.37923	-2.08087	24.4526	1.01e-06	0.000589075	GPR157,MIR34AHG	SLC2A5
chr1	9175094	9199595	chr1	8974916	8999926	1.28398	-2.75164	11.2506	0.000849905	0.0308566	MIR34AHG,LNCTAM34A	CA6
chr1	9175094	9199595	chr1	9125068	9149478	0.723176	-0.605864	17.5739	3.21e-05	0.00482839	MIR34AHG,LNCTAM34A	GPR157,MIR34AHG
chr1	9199592	9224668	chr1	9025182	9050051	1.1659	-2.63201	12.0266	0.00056481	0.0245615		SLC2A7,SLC2A5
chr1	9349821	9374919	chr1	9274952	9299877	0.89369	-1.95937	12.1236	0.000536768	0.0238909	SPSB1	SPSB1
chr1	9399623	9424719	chr1	9274952	9299877	0.845478	-1.54807	13.8776	0.00021491	0.0143151		SPSB1
chr1	9525006	9550120	chr1	9374916	9399626	1.49101	-3.00948	13.1699	0.00031057	0.0175372	SLC25A33
chr1	9525006	9550120	chr1	9450178	9474871	1.51769	-2.52866	24.0795	1.21e-06	0.000662921	SLC25A33
chr1	9850298	9875166	chr1	9674944	9699988	-0.924185	-2.0956	12.1934	0.000517483	0.023408	CTNNBIP1	PIK3CD,PIK3CD-AS2
chr1	9875163	9899853	chr1	9674944	9699988	-1.34116	-2.45676	20.8192	6.21e-06	0.00180261	CTNNBIP1	PIK3CD,PIK3CD-AS2
chr1	10050068	10074420	chr1	9924991	9949987	0.950533	-2.34648	11.1326	0.000904571	0.0319393	UBE4B	LZIC,NMNAT1
chr1	10099869	10125080	chr1	10000006	10025150	1.04089	-2.35647	13.5	0.000261516	0.0159012	UBE4B	RBP7
chr1	10099869	10125080	chr1	10025147	10050071	1.31969	-1.96093	24.4607	1e-06	0.000588165	UBE4B	UBE4B
chr1	10125077	10150184	chr1	9949984	9974849	1.46709	-2.34595	21.3913	4.66e-06	0.00152222	UBE4B	NMNAT1,MIR5697
chr1	10150181	10174656	chr1	9924991	9949987	1.31543	-2.75667	11.8717	0.000612701	0.02573	UBE4B	LZIC,NMNAT1
chr1	10150181	10174656	chr1	10025147	10050071	1.30113	-2.46871	13.0915	0.000323513	0.0179622	UBE4B	UBE4B
chr1	10199977	10224990	chr1	10000006	10025150	1.54491	-3.04338	13.1622	0.000311804	0.0175774	KIF1B	RBP7
chr1	10199977	10224990	chr1	10125077	10150184	0.93069	-2.07285	13.8216	0.000221259	0.0145501	KIF1B	UBE4B
chr1	10224987	10250052	chr1	9949984	9974849	1.64663	-3.06449	15.3141	0.000102251	0.00944311	KIF1B	NMNAT1,MIR5697
chr1	10425098	10450061	chr1	10250049	10274416	1.29104	-2.92529	12.5492	0.000429479	0.0211018	CENPS-CORT,CENPS,CORT	KIF1B
chr1	10474774	10499976	chr1	10250049	10274416	2.03942	-3.4421	15.8096	7.92e-05	0.00816189	PEX14	KIF1B
chr1	10499973	10524994	chr1	10349986	10374097	1.46997	-3.18544	12.4508	0.000452174	0.0217004	PEX14	KIF1B
chr1	10999980	11025028	chr1	10849233	10875198	1.78595	-3.25407	18.3415	2.17e-05	0.00383195	TARDBP
chr1	11025025	11049789	chr1	10975048	10999983	0.915486	-1.94234	12.386	0.000467795	0.0221412	TARDBP,MASP2	C1orf127
chr1	11249755	11275154	chr1	11150031	11174930	1.35488	-2.75916	15.8055	7.94e-05	0.0081729	MTOR,UBIAD1	MTOR
chr1	11424983	11449899	chr1	11275151	11300037	1.15462	-2.69161	11.852	0.000619103	0.0258786		UBIAD1
chr1	11599780	11624966	chr1	11225399	11249758	-1.35805	-2.50075	18.416	2.09e-05	0.00374482	LINC01647	MTOR
chr1	11624963	11651021	chr1	11474720	11499834	1.02079	-2.0902	15.4522	9.52e-05	0.00907257	FBXO2	DISP3
chr1	11651018	11675163	chr1	11525873	11549873	1.53848	-3.53105	11.39	0.000789621	0.0296063	FBXO2,FBXO44,FBXO6,MAD2L2	DISP3
chr1	11675160	11700018	chr1	11375072	11399790	1.64183	-3.15226	13.9406	0.000208002	0.0140414	MAD2L2,DRAXIN
chr1	11700015	11725009	chr1	11225399	11249758	-1.03807	-2.43202	12.5619	0.000426637	0.0210225	DRAXIN	MTOR
chr1	11725006	11750001	chr1	11225399	11249758	-1.34212	-2.49374	20.8089	6.24e-06	0.00180585	DRAXIN,AGTRAP	MTOR
chr1	11775061	11800121	chr1	11225399	11249758	-1.44201	-3.28817	11.223	0.000862366	0.0310928	C1orf167,LOC102724659,MTHFR	MTOR
chr1	11849927	11874753	chr1	11474720	11499834	1.72066	-3.6139	12.6313	0.000411423	0.0205732	NPPB	DISP3
chr1	11849927	11874753	chr1	11800118	11824879	0.890005	-1.25002	17.9	2.72e-05	0.00438428	NPPB	MTHFR,CLCN6
chr1	11874750	11899914	chr1	11775061	11800121	0.998713	-1.88538	15.4455	9.56e-05	0.00908608		C1orf167,LOC102724659,MTHFR
chr1	11999887	12025126	chr1	11749998	11775064	2.16563	-3.57603	15.6778	8.48e-05	0.00848723	MFN2,MIIP	AGTRAP,C1orf167
chr1	12049800	12075036	chr1	11800118	11824879	1.88864	-3.17462	16.4427	5.73e-05	0.00675852	TNFRSF8	MTHFR,CLCN6
chr1	12049800	12075036	chr1	11974800	11999890	0.837515	-1.7796	12.7854	0.000379571	0.0196317	TNFRSF8	PLOD1,MFN2
chr1	12049800	12075036	chr1	11999887	12025126	0.732822	-1.2099	12.9482	0.00034863	0.0187551	TNFRSF8	MFN2,MIIP
chr1	12075033	12100123	chr1	12025123	12049803	0.729318	-1.02474	15.2061	0.000108103	0.00973763	TNFRSF8	MIIP,MIR6729
chr1	12174855	12199904	chr1	12125100	12150118	-0.677096	-0.525781	18.8319	1.69e-05	0.0032961	TNFRSF1B,MIR4632	TNFRSF8
chr1	12199901	12224852	chr1	12100120	12125103	-0.658696	-0.143867	21.5018	4.41e-06	0.0014685	TNFRSF1B	TNFRSF8
chr1	12224849	12250195	chr1	12075033	12100123	0.985127	-2.05547	13.6966	0.000236094	0.0150438	VPS13D	TNFRSF8
chr1	12475101	12499994	chr1	12424828	12450077	-0.624164	-0.829512	13.8572	0.000217208	0.0143934	VPS13D	VPS13D
chr1	12725177	12750462	chr1	12650054	12674775	1.29994	-2.55743	17.0549	4.19e-05	0.00563354	AADACL3,C1orf158	AADACL4
chr1	12849992	12874936	chr1	12750459	12775098	1.97903	-3.26867	22.1089	3.25e-06	0.00122221	PRAMEF2	C1orf158,PRAMEF12
chr1	14125039	14149905	chr1	13924835	13950025	1.65419	-3.54087	12.6117	0.00041565	0.0207035	KAZN	KAZN
chr1	14325420	14349932	chr1	14275273	14300191	-0.77426	-1.70492	12.1197	0.000537892	0.0239125	KAZN,KAZN-AS1	KAZN
chr1	14925118	14949906	chr1	14875108	14900025	-0.81864	-1.62908	14.1032	0.00019118	0.0133763	KAZN	KAZN
chr1	15025015	15049973	chr1	14949903	14974677	0.991786	-2.19349	11.8248	0.000627996	0.0260597	KAZN	KAZN
chr1	15250398	15275187	chr1	15149988	15174483	0.966568	-1.43572	19.665	1.11e-05	0.00256526	FHAD1	TMEM51-AS1,TMEM51,C1orf195
chr1	15325294	15349741	chr1	15224955	15250401	1.4331	-2.72112	21.2073	5.11e-06	0.00160059	FHAD1,LOC101927417	FHAD1
chr1	15474996	15500217	chr1	15325294	15349741	1.02087	-2.46509	13.0893	0.000323894	0.0179759	CELA2B,CASP9	FHAD1,LOC101927417
chr1	15525113	15549768	chr1	15425208	15450318	1.08837	-2.72618	11.8026	0.000635387	0.026231	CASP9,DNAJC16,SCARNA21B	EFHD2,CTRC
chr1	15574850	15599898	chr1	15425208	15450318	1.2475	-3.10683	11.3308	0.000814662	0.0301268	DNAJC16,AGMAT	EFHD2,CTRC
chr1	15574850	15599898	chr1	15450315	15474999	1.40912	-3.10556	11.8947	0.000605361	0.0255492	DNAJC16,AGMAT	CELA2A,CELA2B
chr1	15574850	15599898	chr1	15474996	15500217	1.28425	-2.86655	14.1918	0.0001826	0.0130553	DNAJC16,AGMAT	CELA2B,CASP9
chr1	15749875	15774998	chr1	15675231	15699739	0.996381	-2.01751	14.6418	0.000144661	0.0114631	SLC25A34-AS1,FBLIM1	PLEKHM2
chr1	15825077	15850173	chr1	15724277	15749878	1.6804	-3.39384	12.0717	0.000551617	0.0242341	FLJ37453,SPEN	PLEKHM2,SLC25A34,SLC25A34-AS1,TMEM82
chr1	15825077	15850173	chr1	15774995	15800140	1.0713	-2.20758	14.6681	0.000142703	0.0113567	FLJ37453,SPEN	FBLIM1
chr1	15850170	15874964	chr1	15774995	15800140	1.06078	-2.37608	13.0127	0.000337093	0.0184006	SPEN	FBLIM1
chr1	15874961	15899569	chr1	15774995	15800140	1.17782	-2.1231	19.2156	1.39e-05	0.00293325	SPEN	FBLIM1
chr1	16350134	16375117	chr1	16250523	16274823	1.21214	-2.02486	19.8064	1.03e-05	0.00246234	FBXO42,SZRD1	FBXO42
chr1	16450114	16474917	chr1	16350134	16375117	0.981712	-2.33244	11.6015	0.000706334	0.02781	NECAP2,LINC01772,CROCCP3	FBXO42,SZRD1
chr1	16474914	16500144	chr1	16400090	16424985	0.905288	-1.80449	14.089	0.000192589	0.0134361	CROCCP3	SPATA21
chr1	16749455	16775025	chr1	16599855	16624896	-0.857854	-1.76996	13.4173	0.000273017	0.0162846	CROCC,MST1L	NBPF1,CROCCP2
chr1	16924796	16950010	chr1	16624893	16649766	-0.921817	-1.47836	19.2062	1.4e-05	0.0029403	CROCC	CROCCP2,MST1P2
chr1	17049883	17075154	chr1	16624893	16649766	-1.12702	-2.58587	12.1029	0.000542641	0.0240181	SDHB,PADI2	CROCCP2,MST1P2
chr1	17125025	17150572	chr1	17025314	17049886	1.65888	-3.58609	11.3089	0.000824145	0.0303396		SDHB
chr1	17150569	17174868	chr1	17025314	17049886	1.77108	-3.63192	11.9828	0.000577954	0.0248732		SDHB
chr1	17200177	17224966	chr1	17125025	17150572	-0.635724	-1.06389	12.1224	0.00053712	0.0238984	PADI1
chr1	17375145	17399949	chr1	17025314	17049886	1.8727	-3.70555	13.6949	0.000236312	0.0150489	PADI6	SDHB
chr1	17424837	17449950	chr1	17324932	17350055	1.26542	-3.12205	11.3281	0.000815809	0.0301527	RCC2	PADI4
chr1	17499979	17524486	chr1	17424837	17449950	1.05124	-2.6369	11.7371	0.000657644	0.0267396		RCC2
chr1	17550001	17575589	chr1	17424837	17449950	1.56564	-3.24765	12.2053	0.000514258	0.023321	ARHGEF10L	RCC2
chr1	17600113	17625153	chr1	17474847	17499982	1.41215	-1.89057	27.2216	2.56e-07	0.000251223	ARHGEF10L
chr1	17600113	17625153	chr1	17499979	17524486	1.04283	-1.51875	21.1092	5.37e-06	0.00164857	ARHGEF10L
chr1	17975298	18000099	chr1	17923999	17950057	-0.751739	-1.58622	11.8532	0.000618713	0.0258664
chr1	18051111	18074917	chr1	17650076	17674941	1.46593	-3.48664	11.143	0.000899622	0.0318314	LINC01654	ARHGEF10L
chr1	18074914	18099536	chr1	18025171	18051114	-0.892407	-1.90299	12.7228	0.000392192	0.0200088
chr1	18149844	18174441	chr1	18099533	18124158	-0.740865	-1.71039	11.3185	0.000819976	0.030253	IGSF21	IGSF21
chr1	18550513	18574965	chr1	18300001	18324530	1.69151	-3.32285	13.4593	0.000267113	0.0160907		IGSF21
chr1	18574962	18599909	chr1	18274802	18300004	1.57877	-3.41005	13.4933	0.000262419	0.0159238		IGSF21
chr1	18574962	18599909	chr1	18300001	18324530	1.43668	-3.2311	12.1681	0.000524403	0.0235779		IGSF21
chr1	18599906	18625093	chr1	18500866	18524236	1.28105	-3.13364	11.4211	0.000776778	0.0293507
chr1	18725034	18750079	chr1	18675291	18699802	-0.881238	-1.60064	16.5424	5.44e-05	0.00656721	PAX7	PAX7
chr1	18875095	18900403	chr1	18675291	18699802	1.47302	-3.09718	11.5841	0.000712816	0.0279649	ALDH4A1,MIR4695,MIR1290	PAX7
chr1	18875095	18900403	chr1	18824622	18850059	1.03078	-1.74721	18.5717	1.93e-05	0.00356545	ALDH4A1,MIR4695,MIR1290	TAS1R2,ALDH4A1
chr1	18999823	19024993	chr1	18924893	18949556	0.784291	-1.33818	14.9568	0.000122935	0.0104487		IFFO2
chr1	19150259	19174278	chr1	19050131	19074876	1.03322	-2.07962	15.6876	8.44e-05	0.00846547	UBR4	UBR4
chr1	19174275	19199925	chr1	19125040	19150262	0.543069	-0.47015	11.5616	0.000721319	0.028123	UBR4	UBR4
chr1	19550093	19575127	chr1	19375522	19400586	-0.702748	-1.43213	11.6497	0.000688611	0.0274372	MICOS10	CAPZB
chr1	19575124	19599502	chr1	19400583	19425339	-0.653074	-1.29674	11.7847	0.000641399	0.0263754	MICOS10,LOC105378614,MICOS10-NBL1	CAPZB
chr1	19599499	19625074	chr1	19400583	19425339	-0.99861	-1.95306	15.6045	8.81e-05	0.00867633	MICOS10,MICOS10-NBL1,RPS14P3	CAPZB
chr1	19625071	19650041	chr1	19475003	19499892	0.781268	-1.76078	11.6397	0.000692254	0.0275202	MICOS10,MICOS10-NBL1,NBL1	CAPZB,MICOS10
chr1	19800581	19824997	chr1	19499889	19524993	1.59223	-3.59724	11.296	0.000829781	0.0304512	RNF186	MICOS10
chr1	19950048	19974578	chr1	19699617	19725085	1.69976	-3.43123	15.6875	8.44e-05	0.00846547		TMCO4
chr1	19950048	19974578	chr1	19875084	19900270	1.23522	-2.46254	17.4053	3.5e-05	0.00506625		OTUD3
chr1	19974575	20000199	chr1	19824994	19850114	1.6865	-2.95793	16.3222	6.09e-05	0.00699602	PLA2G2A
chr1	20024905	20050254	chr1	19824994	19850114	1.5155	-3.28338	11.3175	0.000820424	0.030262	PLA2G5
chr1	20199941	20224837	chr1	19974575	20000199	-1.16905	-2.74605	13.2598	0.000296349	0.0170583		PLA2G2A
chr1	20224834	20249929	chr1	19925024	19950051	-1.24457	-2.73412	13.0903	0.000323718	0.0179693	LINC01757
chr1	20324734	20349655	chr1	20175027	20199944	1.06997	-2.57051	11.1592	0.000891916	0.0316867	VWA5B1	PLA2G2C,UBXN10-AS1,UBXN10
chr1	20324734	20349655	chr1	20224834	20249929	0.829978	-1.74106	11.974	0.000580641	0.0249502	VWA5B1	LINC01757
chr1	20425068	20450614	chr1	20324734	20349655	0.986781	-1.96203	13.1528	0.000313345	0.0176234	LINC01141	VWA5B1
chr1	20475132	20500021	chr1	20275001	20300050	1.03107	-2.36529	11.6375	0.000693067	0.0275383	CAMK2N1,MUL1	VWA5B1
chr1	20475132	20500021	chr1	20349652	20375037	0.817245	-1.85138	11.902	0.000603019	0.025499	CAMK2N1,MUL1	VWA5B1,LINC01141
chr1	20475132	20500021	chr1	20425068	20450614	0.870996	-1.67467	13.6944	0.000236366	0.0150492	CAMK2N1,MUL1	LINC01141
chr1	20500018	20524977	chr1	20375034	20400450	1.03783	-2.33621	14.3647	0.000166955	0.0124236	MUL1	LINC01141
chr1	20550126	20574896	chr1	20500018	20524977	1.22712	-1.69764	25.1392	7.17e-07	0.000472163	FAM43B	MUL1
chr1	20625019	20649903	chr1	20550126	20574896	0.98167	-1.58752	19.0386	1.53e-05	0.00309765	PINK1,MIR6084,PINK1-AS	FAM43B
chr1	20625019	20649903	chr1	20574893	20599864	0.811201	-1.53934	12.2148	0.000511717	0.0232577	PINK1,MIR6084,PINK1-AS	CDA
chr1	20649900	20674929	chr1	20550126	20574896	1.35022	-2.21394	22.9541	2.13e-06	0.000951514	PINK1,PINK1-AS,DDOST,KIF17	FAM43B
chr1	20649900	20674929	chr1	20574893	20599864	1.16638	-2.13923	17.5658	3.23e-05	0.00483959	PINK1,PINK1-AS,DDOST,KIF17	CDA
chr1	20724627	20750261	chr1	20574893	20599864	1.49754	-3.1854	12.1693	0.000524059	0.0235755	SH2D5,HP1BP3	CDA
chr1	20825057	20849890	chr1	20550126	20574896	1.68057	-3.62012	11.7304	0.00065997	0.026782	EIF4G3	FAM43B
chr1	21100237	21124941	chr1	20999923	21025020	1.01998	-2.19915	12.9666	0.000345309	0.0186529	EIF4G3	EIF4G3
chr1	21175562	21199954	chr1	20724627	20750261	-0.972704	-2.32243	13.3039	0.00028962	0.0168623	EIF4G3	SH2D5,HP1BP3
chr1	21175562	21199954	chr1	21075004	21100240	1.00835	-2.26383	11.8181	0.000630237	0.0261085	EIF4G3	EIF4G3
chr1	21400140	21425180	chr1	21199951	21225181	1.0936	-2.37198	13.7582	0.000228664	0.0147942		ECE1
chr1	21450113	21474914	chr1	21350130	21374937	1.48051	-2.64924	20.6087	6.9e-06	0.00191815	NBPF3
chr1	21500383	21524711	chr1	21374934	21400143	1.38245	-2.63985	18.1621	2.38e-05	0.00404103	ALPL
chr1	21500383	21524711	chr1	21400140	21425180	1.3427	-2.5272	17.9447	2.66e-05	0.00433257	ALPL
chr1	21599749	21625045	chr1	21500383	21524711	1.19464	-2.53015	14.8693	0.000128618	0.0107319	RAP1GAP	ALPL
chr1	21625042	21650117	chr1	21274770	21300093	1.644	-3.46673	11.3017	0.000827281	0.030404	RAP1GAP	ECE1,LOC100506801
chr1	21625042	21650117	chr1	21324240	21350133	1.96696	-3.65785	13.8331	0.000219937	0.0144985	RAP1GAP	ECE1
chr1	21674317	21699757	chr1	21599749	21625045	1.15409	-2.88678	11.9001	0.000603636	0.0255115	USP48	RAP1GAP
chr1	21774768	21799720	chr1	21699754	21725005	0.802963	-1.76243	11.5059	0.000742816	0.0285992	USP48	USP48
chr1	21950009	21975103	chr1	21650114	21674320	1.00317	-2.09048	11.3738	0.000796394	0.0297416		RAP1GAP
chr1	21950009	21975103	chr1	21699754	21725005	0.955819	-1.99153	12.4727	0.000447014	0.0215587		USP48
chr1	22149795	22175236	chr1	21699754	21725005	-1.50526	-3.62411	11.628	0.000696548	0.0276018		USP48
chr1	22200029	22225075	chr1	22099709	22125054	0.96326	-2.27284	11.2358	0.00085657	0.0309867		CDC42,WNT4
chr1	22300146	22324653	chr1	22125051	22149798	0.93042	-2.13611	12.7988	0.000376936	0.0195495		WNT4
chr1	22399924	22425129	chr1	22125051	22149798	0.843185	-1.70154	13.2863	0.00029229	0.0169366		WNT4
chr1	22725007	22749565	chr1	22375020	22399927	1.60766	-3.54263	11.6238	0.000698086	0.0276312	EPHB2
chr1	22825076	22850137	chr1	22549877	22575017	1.53603	-3.2377	12.6984	0.000397229	0.0201643	EPHB2	EPHA8
chr1	22974964	23000560	chr1	22899905	22925000	1.10005	-2.46391	14.0431	0.00019723	0.0136181		EPHB2
chr1	23075362	23099979	chr1	22974964	23000560	1.10273	-1.8669	19.4886	1.21e-05	0.00269461	KDM1A,LUZP1
chr1	23075362	23099979	chr1	23000557	23025397	0.938294	-1.89635	14.0542	0.000196101	0.0135729	KDM1A,LUZP1	TEX46,KDM1A
chr1	23099976	23125308	chr1	22950529	22974967	1.88429	-2.96222	18.2824	2.24e-05	0.0038986	LUZP1	LACTBL1
chr1	23099976	23125308	chr1	23025394	23050118	1.05518	-2.11786	14.8955	0.000126888	0.010651	LUZP1	KDM1A,MIR3115
chr1	23125305	23150192	chr1	23025394	23050118	1.31633	-2.45118	17.2067	3.87e-05	0.00538087	LUZP1	KDM1A,MIR3115
chr1	23150189	23174978	chr1	22950529	22974967	1.46823	-3.36242	12.1971	0.00051648	0.0233871	LUZP1	LACTBL1
chr1	23174975	23199947	chr1	22875222	22899908	2.80996	-3.66554	22.312	2.93e-06	0.00114925	LUZP1,HTR1D	EPHB2
chr1	23174975	23199947	chr1	22974964	23000560	1.03552	-1.94016	16.2806	6.22e-05	0.00708024	LUZP1,HTR1D
chr1	23174975	23199947	chr1	23025394	23050118	0.992641	-2.0632	12.7942	0.000377835	0.0195751	LUZP1,HTR1D	KDM1A,MIR3115
chr1	23199944	23224999	chr1	22875222	22899908	1.68957	-3.49663	14.5811	0.000149272	0.011673		EPHB2
chr1	23199944	23224999	chr1	23000557	23025397	1.6318	-2.57793	21.496	4.42e-06	0.00147106		TEX46,KDM1A
chr1	23224996	23249993	chr1	23125305	23150192	1.00964	-2.38878	11.6435	0.000690873	0.0274884		LUZP1
chr1	23224996	23249993	chr1	23150189	23174978	1.34314	-2.58605	15.1329	0.00011226	0.00992796		LUZP1
chr1	23249990	23274917	chr1	23150189	23174978	1.07534	-2.54249	11.7348	0.00065845	0.0267638		LUZP1
chr1	23424886	23450104	chr1	22974964	23000560	2.47328	-3.65555	19.3045	1.33e-05	0.00285461	ASAP3
chr1	23475216	23499933	chr1	23249990	23274917	1.29635	-3.00076	11.3191	0.000819702	0.0302457	ASAP3
chr1	23475216	23499933	chr1	23399914	23424889	0.973246	-1.58723	17.6341	3.11e-05	0.00474502	ASAP3	TCEA3
chr1	23475216	23499933	chr1	23424886	23450104	0.668907	-1.02685	12.1464	0.000530389	0.0237273	ASAP3	ASAP3
chr1	23649902	23674884	chr1	23524470	23550043	1.02324	-1.21867	25.065	7.44e-07	0.000484575		E2F2
chr1	23674881	23699519	chr1	23424886	23450104	1.38032	-2.43112	19.6881	1.1e-05	0.00255667	RPL11	ASAP3
chr1	23674881	23699519	chr1	23524470	23550043	0.896115	-1.60195	15.163	0.000110531	0.00986181	RPL11	E2F2
chr1	23674881	23699519	chr1	23600020	23625105	1.10499	-2.26812	13.686	0.000237403	0.0150827	RPL11	MDS2
chr1	23699516	23725231	chr1	23450101	23475219	1.22245	-2.5334	13.4035	0.000274977	0.016354		ASAP3
chr1	23699516	23725231	chr1	23524470	23550043	1.06716	-2.15026	14.2176	0.000180168	0.0129579		E2F2
chr1	23725228	23750077	chr1	23524470	23550043	1.4125	-2.39244	20.1986	8.49e-06	0.00217979	ELOA	E2F2
chr1	23725228	23750077	chr1	23649902	23674884	0.905244	-1.92201	13.4422	0.000269498	0.0161603	ELOA
chr1	23725228	23750077	chr1	23674881	23699519	0.968682	-0.925383	26.291	4.05e-07	0.000335725	ELOA	RPL11
chr1	23750074	23775163	chr1	23649902	23674884	1.0054	-2.15185	12.1339	0.000533885	0.0238171	ELOA,ELOA-AS1
chr1	23750074	23775163	chr1	23699516	23725231	0.794266	-1.25631	15.4997	9.29e-05	0.0089517	ELOA,ELOA-AS1
chr1	23775160	23800189	chr1	23699516	23725231	0.797062	-1.8869	11.1556	0.00089364	0.0317146	ELOA-AS1,PITHD1,LYPLA2,GALE
chr1	23775160	23800189	chr1	23725228	23750077	0.744679	-1.54931	11.783	0.000641958	0.0263853	ELOA-AS1,PITHD1,LYPLA2,GALE	ELOA
chr1	23800186	23824873	chr1	23699516	23725231	1.18209	-2.59227	13.0754	0.000326254	0.0180528	GALE,HMGCL
chr1	23900071	23924986	chr1	23625102	23649905	1.5376	-3.25858	11.7486	0.000653685	0.0266377	CNR2	MDS2
chr1	23900071	23924986	chr1	23824870	23850050	0.81063	-1.3458	14.4824	0.000157092	0.0120113	CNR2	HMGCL,FUCA1
chr1	23924983	23949774	chr1	23824870	23850050	0.925505	-2.1027	12.1935	0.000517442	0.023408	MIR378F	HMGCL,FUCA1
chr1	24050148	24074991	chr1	23900071	23924986	1.15164	-2.52217	13.2293	0.000301103	0.017214	MYOM3	CNR2
chr1	24274903	24300140	chr1	24174941	24200266	0.979316	-1.93039	14.8087	0.000132702	0.0108946		IFNLR1,LINC02800
chr1	24300137	24325101	chr1	24174941	24200266	0.915594	-1.88137	12.8145	0.000373843	0.0194581	GRHL3	IFNLR1,LINC02800
chr1	24375068	24399839	chr1	24300137	24325101	1.08933	-1.17912	27.9901	1.75e-07	0.00019446	STPG1	GRHL3
chr1	24600074	24624956	chr1	24200263	24225158	-0.900896	-2.32274	11.2121	0.000867358	0.0312037	NCMAP	LINC02800
chr1	24624953	24649560	chr1	24549833	24575031	0.944961	-1.73961	15.134	0.000112194	0.00992601	SRRM1	NCMAP-DT,NCMAP
chr1	24649557	24674999	chr1	24575028	24600077	1.34271	-2.48198	17.9293	2.68e-05	0.00434836	SRRM1	NCMAP
chr1	24674996	24700196	chr1	24624953	24649560	1.11315	-2.18699	16.9895	4.33e-05	0.00574774		SRRM1
chr1	24800742	24824954	chr1	24674996	24700196	0.71058	-1.1783	11.8588	0.000616883	0.0258253	CLIC4
chr1	24800742	24824954	chr1	24724982	24750039	0.791256	-1.48244	11.2395	0.000854887	0.0309519	CLIC4	CLIC4
chr1	24924312	24950507	chr1	24824951	24850081	-0.859517	-1.97986	13.2287	0.000301194	0.017214	RUNX3	CLIC4
chr1	24924312	24950507	chr1	24850078	24875262	-0.973855	-1.84215	18.9706	1.58e-05	0.0031588	RUNX3
chr1	24924312	24950507	chr1	24875259	24900008	-0.751143	-1.61307	13.4363	0.000270332	0.0161816	RUNX3	RUNX3
chr1	25024684	25049814	chr1	24924312	24950507	-0.538809	-0.57798	11.7347	0.000658474	0.0267638		RUNX3
chr1	25049811	25075235	chr1	24950504	24974946	-0.7436	-1.59069	14.1708	0.000184597	0.0131414		RUNX3
chr1	25049811	25075235	chr1	25000220	25024687	-0.767849	-1.89256	12.3118	0.000486327	0.0226103		MIR4425
chr1	25125071	25150241	chr1	24924312	24950507	-0.799549	-2.08357	12.2768	0.000495348	0.0228332		RUNX3
chr1	25125071	25150241	chr1	24974943	25000223	-1.20824	-2.46681	22.0649	3.32e-06	0.00123279
chr1	25150238	25174448	chr1	24974943	25000223	-1.27045	-2.905	15.3718	9.93e-05	0.00928369
chr1	25150238	25174448	chr1	25000220	25024687	-1.35065	-3.17172	15.6997	8.38e-05	0.00844111		MIR4425
chr1	25150238	25174448	chr1	25024684	25049814	-1.15015	-2.42669	18.7489	1.77e-05	0.00337773
chr1	25174445	25199813	chr1	24950504	24974946	-1.5431	-2.66628	28.8861	1.13e-07	0.000147122		RUNX3
chr1	25174445	25199813	chr1	25000220	25024687	-1.6879	-3.09776	21.0917	5.41e-06	0.00165529		MIR4425
chr1	25199810	25225015	chr1	24649557	24674999	-1.0661	-2.74101	12.6088	0.000416289	0.0207244	SYF2	SRRM1
chr1	25199810	25225015	chr1	24924312	24950507	-1.05783	-2.24227	16.5364	5.46e-05	0.00657893	SYF2	RUNX3
chr1	25199810	25225015	chr1	24974943	25000223	-1.58454	-2.79258	27.6516	2.07e-07	0.000218198	SYF2
chr1	25225012	25249583	chr1	25125071	25150241	1.36478	-2.66454	20.7782	6.34e-06	0.00182407	SYF2,RSRP1
chr1	25624912	25649879	chr1	25474929	25499919	-1.3185	-2.88727	15.2285	0.000106863	0.00967894	MAN1C1	MACO1
chr1	25825179	25849877	chr1	25399541	25424883	-1.33621	-3.19723	13.0008	0.000339195	0.018463	MTFR1L,AUNIP	RHCE
chr1	25825179	25849877	chr1	25499916	25524984	-1.04602	-2.55435	12.4713	0.000447345	0.0215673	MTFR1L,AUNIP	MACO1
chr1	25974894	26000004	chr1	25899615	25924903	-0.513374	-0.495714	11.2078	0.000869311	0.031237	PAFAH2	STMN1,MIR3917
chr1	26049594	26075249	chr1	25974894	26000004	1.39414	-2.35737	24.1975	1.14e-06	0.000638767	TRIM63	PAFAH2
chr1	26075246	26100070	chr1	25800038	25825182	1.54415	-3.48378	11.6381	0.000692824	0.0275347		SELENON,MTFR1L,LOC646471
chr1	26100067	26124697	chr1	26024955	26049597	0.80847	-1.68598	11.6243	0.000697897	0.0276276	PDIK1L	EXTL1,SLC30A2
chr1	26150010	26174930	chr1	26000001	26024958	1.23888	-1.90384	21.4614	4.5e-06	0.00148885	FAM110D,C1orf232,ZNF593	EXTL1
chr1	26150010	26174930	chr1	26024955	26049597	0.802806	-1.33141	14.21	0.000180885	0.0129847	FAM110D,C1orf232,ZNF593	EXTL1,SLC30A2
chr1	26199754	26225182	chr1	26024955	26049597	1.13299	-2.36018	14.3153	0.00017128	0.012596	CATSPER4,LOC101928303	EXTL1,SLC30A2
chr1	26300043	26324686	chr1	26100067	26124697	-0.954608	-2.35599	11.2277	0.000860214	0.031073	UBXN11,CD52,CRYBG2	PDIK1L
chr1	26300043	26324686	chr1	26150010	26174930	-1.03654	-1.97255	19.4092	1.26e-05	0.00276452	UBXN11,CD52,CRYBG2	FAM110D,C1orf232,ZNF593
chr1	26750052	26774836	chr1	26625080	26650046	-0.747532	-1.72959	11.2613	0.000845104	0.0307591	ARID1A
chr1	26774833	26800096	chr1	26600157	26625083	-0.706437	-0.591371	19.2849	1.35e-05	0.00287007	ARID1A,PIGV
chr1	26925119	26949895	chr1	26874909	26900461	0.801368	-1.68791	11.6922	0.000673382	0.0270959	NUDC,KDF1	GPN2,GPATCH3,NUDC
chr1	26949892	26974945	chr1	26900458	26925122	0.735258	-1.09867	12.7297	0.000390788	0.0199733	KDF1	GPATCH3,NUDC,NR0B2
chr1	26974942	26999883	chr1	26900458	26925122	1.02949	-1.92083	14.5374	0.000152684	0.0118297	TRNP1	GPATCH3,NUDC,NR0B2
chr1	26999880	27025046	chr1	26900458	26925122	1.48397	-2.52653	20.3165	8e-06	0.00210429	TRNP1,TENT5B	GPATCH3,NUDC,NR0B2
chr1	26999880	27025046	chr1	26949892	26974945	0.734887	-1.33138	12.6329	0.000411075	0.0205643	TRNP1,TENT5B	KDF1
chr1	27025043	27050391	chr1	26949892	26974945	0.849467	-1.71346	12.1234	0.00053683	0.0238911		KDF1
chr1	27050388	27075205	chr1	26974942	26999883	1.24146	-2.0489	25.9167	4.88e-07	0.00037632		TRNP1
chr1	27075202	27100047	chr1	26974942	26999883	0.886376	-1.72341	13.5512	0.000254634	0.0156636	SLC9A1	TRNP1
chr1	27124809	27148667	chr1	27050388	27075205	0.913562	-2.14978	11.2039	0.000871129	0.031262	SLC9A1
chr1	27199919	27224906	chr1	26974942	26999883	1.16457	-2.77456	11.4394	0.000769305	0.0291873		TRNP1
chr1	27224903	27249952	chr1	26949892	26974945	1.50005	-2.99982	14.0822	0.000193268	0.0134626	WDTC1	KDF1
chr1	27449920	27474944	chr1	27100044	27124812	-1.46061	-3.43486	11.67	0.000681297	0.0272739	WASF2	SLC9A1
chr1	27474941	27499968	chr1	27249949	27274827	-1.46274	-3.26007	15.4185	9.69e-05	0.00916214	WASF2	WDTC1
chr1	27575224	27599975	chr1	27274824	27299784	-1.5292	-2.8136	19.9497	9.62e-06	0.00235446	AHDC1	WDTC1
chr1	27599972	27624905	chr1	27399491	27424944	-0.791297	-1.40709	13.9656	0.000205322	0.0139345	AHDC1,FGR	WASF2
chr1	27649288	27675077	chr1	27124809	27148667	-1.3676	-3.21721	11.1523	0.000895184	0.0317384	LINC02574,IFI6	SLC9A1
chr1	27649288	27675077	chr1	27399491	27424944	-0.956574	-1.70603	17.1101	4.07e-05	0.0055389	LINC02574,IFI6	WASF2
chr1	27700059	27724802	chr1	27075202	27100047	-1.47312	-3.51208	12.1933	0.000517503	0.023408		SLC9A1
chr1	27824921	27849720	chr1	27724799	27750105	1.19304	-1.89851	20.238	8.32e-06	0.00215681	PPP1R8,SCARNA1	FAM76A
chr1	27824921	27849720	chr1	27774944	27799997	0.835227	-1.26709	15.5326	9.14e-05	0.00886654	PPP1R8,SCARNA1	STX12
chr1	27874928	27900050	chr1	27675074	27700062	1.52132	-2.96251	15.7601	8.13e-05	0.00828371	THEMIS2,RPA2
chr1	27874928	27900050	chr1	27799994	27824924	1.01231	-2.17809	13.3196	0.000287253	0.0167914	THEMIS2,RPA2	STX12
chr1	27925052	27949946	chr1	27675074	27700062	1.40047	-3.22065	11.6677	0.000682116	0.0272928	SMPDL3B
chr1	27974966	27999713	chr1	27900047	27925055	-0.681286	-1.40517	11.5787	0.000714854	0.0280045	EYA3	RPA2
chr1	28124962	28150020	chr1	28049705	28074975	0.875983	-1.86758	11.521	0.000736928	0.028478	PTAFR	EYA3
chr1	28150017	28174910	chr1	28099855	28124965	0.644504	-0.636689	13.911	0.00021122	0.0141639	PTAFR
chr1	28224964	28249631	chr1	28124962	28150020	1.71707	-2.31739	29.8359	7.09e-08	0.000110675	DNAJC8,ATP5IF1	PTAFR
chr1	28249628	28274860	chr1	28150017	28174910	1.25655	-2.52061	17.9425	2.66e-05	0.00433257	SESN2	PTAFR
chr1	28474781	28500508	chr1	28400059	28425034	1.10321	-1.39982	24.3213	1.08e-06	0.000614025	PHACTR4	PHACTR4
chr1	28500505	28525255	chr1	28375075	28400062	0.98746	-2.01952	14.6768	0.000142061	0.0113333	RCC1,SNHG3,SNORA73A,SNORA73B	PHACTR4
chr1	28549965	28574992	chr1	28400059	28425034	1.66578	-2.43895	27.4756	2.26e-07	0.000230262	TRNAU1AP	PHACTR4
chr1	28574989	28600134	chr1	28525252	28549968	0.791203	-1.37746	14.0588	0.00019563	0.0135495	TRNAU1AP,SNHG12,SNORD99,SNORA61,SNORA44,SNORA16A,TAF12,RAB42	RCC1
chr1	28800185	28825053	chr1	28274857	28300211	-1.68284	-3.6136	13.3037	0.000289649	0.0168623	OPRD1	SESN2
chr1	28849943	28874894	chr1	28375075	28400062	-1.28672	-2.86401	13.3107	0.000288599	0.0168326	OPRD1	PHACTR4
chr1	28849943	28874894	chr1	28449803	28474784	-1.88542	-2.97109	24.7387	8.75e-07	0.000535258	OPRD1	PHACTR4
chr1	28874891	28900091	chr1	28525252	28549968	-1.37113	-3.28803	12.5392	0.000431739	0.0211529	EPB41	RCC1
chr1	28874891	28900091	chr1	28775023	28800188	0.742071	-1.20263	13.5398	0.000256147	0.0157147	EPB41
chr1	28874891	28900091	chr1	28800185	28825053	1.00287	-2.26991	12.7543	0.000385796	0.0198303	EPB41	OPRD1
chr1	28999887	29024849	chr1	28500505	28525255	-1.5851	-3.63682	12.0384	0.000561334	0.0244745	EPB41	RCC1,SNHG3,SNORA73A,SNORA73B
chr1	29099556	29125168	chr1	28925029	28949827	1.23019	-2.16463	18.4145	2.09e-05	0.00374599	EPB41,TMEM200B	EPB41
chr1	29125165	29150115	chr1	28874891	28900091	0.851256	-1.84557	11.1206	0.000910298	0.0320504	SRSF4	EPB41
chr1	29199859	29225176	chr1	29125165	29150115	0.871753	-1.64394	15.1545	0.000111018	0.00988195	MECR	SRSF4
chr1	29225173	29249762	chr1	29125165	29150115	1.24699	-2.94931	12.6131	0.000415356	0.0206949	MECR,PTPRU	SRSF4
chr1	29275001	29299916	chr1	29174910	29199862	1.51253	-3.393	13.0713	0.00032695	0.0180727	PTPRU	SRSF4,MECR
chr1	29275001	29299916	chr1	29199859	29225176	1.88048	-2.7944	26.7804	3.18e-07	0.000286727	PTPRU	MECR
chr1	29275001	29299916	chr1	29225173	29249762	0.923173	-1.82774	13.9886	0.00020289	0.0138385	PTPRU	MECR,PTPRU
chr1	29299913	29325248	chr1	29225173	29249762	1.27738	-2.20212	19.5102	1.2e-05	0.00267602	PTPRU	MECR,PTPRU
chr1	29325245	29349981	chr1	29199859	29225176	1.63036	-3.18361	14.828	0.000131387	0.0108404	PTPRU,LINC01756	MECR
chr1	29325245	29349981	chr1	29225173	29249762	1.49631	-2.3049	25.2535	6.78e-07	0.00045836	PTPRU,LINC01756	MECR,PTPRU
chr1	29349978	29375069	chr1	29225173	29249762	2.25556	-3.02256	29.5453	8.17e-08	0.000120252	LINC01756	MECR,PTPRU
chr1	29375066	29399952	chr1	29225173	29249762	1.39057	-2.96031	14.9629	0.000122551	0.0104292		MECR,PTPRU
chr1	29475101	29500149	chr1	29225173	29249762	1.59649	-3.54046	11.3999	0.000785515	0.0295285		MECR,PTPRU
chr1	29500146	29525343	chr1	29225173	29249762	2.24016	-3.7168	22.058	3.33e-06	0.00123612		MECR,PTPRU
chr1	29675182	29699609	chr1	29225173	29249762	1.80304	-3.6685	11.1546	0.000894126	0.0317235		MECR,PTPRU
chr1	29675182	29699609	chr1	29249759	29275004	1.64693	-3.23715	13.7832	0.000225712	0.0147028		PTPRU
chr1	29875162	29900081	chr1	29824994	29849873	-0.89838	-1.76915	14.4364	0.00016087	0.0121604
chr1	30075073	30099621	chr1	29225173	29249762	1.5317	-3.44913	11.2288	0.000859743	0.0310681		MECR,PTPRU
chr1	30200259	30224596	chr1	30150053	30174970	-0.873074	-1.77593	17.7046	3.01e-05	0.00463816
chr1	30224593	30250149	chr1	30075073	30099621	-1.12986	-2.61131	15.0337	0.000118153	0.0102149
chr1	30224593	30250149	chr1	30099618	30124997	-0.896293	-2.32884	12.2635	0.000498797	0.0229177
chr1	30599935	30625019	chr1	30475087	30500133	1.19698	-2.62373	14.0517	0.000196349	0.013582
chr1	30625016	30649945	chr1	30275042	30299627	1.8252	-3.42027	14.799	0.000133375	0.0109291
chr1	30625016	30649945	chr1	30325597	30349717	1.62831	-3.38273	13.365	0.00028055	0.0165468
chr1	30674829	30699854	chr1	30575147	30599938	1.43005	-2.54078	22.0692	3.31e-06	0.00123156
chr1	30699851	30724910	chr1	30575147	30599938	2.05689	-3.41032	20.2946	8.09e-06	0.002117	MATN1,MATN1-AS1
chr1	30699851	30724910	chr1	30599935	30625019	1.91672	-3.21051	20.3413	7.9e-06	0.00208523	MATN1,MATN1-AS1
chr1	30699851	30724910	chr1	30625016	30649945	1.43508	-2.6836	20.6802	6.66e-06	0.00187732	MATN1,MATN1-AS1
chr1	30774720	30799678	chr1	30724907	30749907	-0.525096	-0.323217	13.148	0.000314127	0.0176429		MATN1-AS1,LAPTM5,MIR4420
chr1	30875160	30900005	chr1	30825042	30849973	0.657883	-1.07446	11.7092	0.000667373	0.0269646	SDC3	LINC01778
chr1	30900002	30924959	chr1	30774720	30799678	0.773988	-0.866935	19.1581	1.44e-05	0.00298302	SDC3
chr1	31050069	31074941	chr1	31000059	31024951	0.695093	-0.842816	14.7416	0.000137383	0.0111301	PUM1	PUM1
chr1	31124917	31149984	chr1	31050069	31074941	1.16663	-2.19238	18.0102	2.57e-05	0.00423706		PUM1
chr1	31275163	31300166	chr1	31200178	31224968	0.972561	-2.05309	13.7826	0.000225782	0.0147028	SNRNP40,ZCCHC17	NKAIN1
chr1	31300163	31325369	chr1	31074938	31099974	1.45043	-3.0665	12.1703	0.000523803	0.0235705	ZCCHC17
chr1	31374996	31399418	chr1	31174809	31200181	1.21254	-2.27443	17.7187	2.98e-05	0.00462305	FABP3	NKAIN1
chr1	31474820	31499918	chr1	31399415	31424949	1.12302	-2.38702	15.2228	0.000107175	0.00969794		SERINC2
chr1	31474820	31499918	chr1	31424946	31449760	0.968872	-1.58171	16.9182	4.49e-05	0.00585742		SERINC2
chr1	31600011	31624772	chr1	31275163	31300166	1.73983	-3.44493	12.971	0.000344521	0.0186286	HCRTR1	SNRNP40,ZCCHC17
chr1	31600011	31624772	chr1	31474820	31499918	1.19226	-2.88182	11.4407	0.000768794	0.029178	HCRTR1
chr1	31624769	31650176	chr1	31525104	31550169	1.25489	-2.61272	15.6097	8.78e-05	0.00866223	HCRTR1,PEF1	LDC1P,LINC01226
chr1	31624769	31650176	chr1	31550166	31574796	1.07266	-1.62034	23.5149	1.61e-06	0.000795586	HCRTR1,PEF1	LDC1P
chr1	31725114	31750244	chr1	31675035	31699988	-0.75846	-1.12273	17.5396	3.27e-05	0.0048733	ADGRB2	COL16A1
chr1	31900380	31925534	chr1	31699985	31725117	-1.17597	-3.03266	12.7487	0.000386932	0.019866	PTP4A2	COL16A1
chr1	31925531	31949760	chr1	31650173	31675038	-1.3408	-2.60115	19.5639	1.17e-05	0.00263668	PTP4A2	COL16A1
chr1	31949757	31975371	chr1	31725114	31750244	-1.0716	-2.49661	11.9568	0.00058591	0.0250933		ADGRB2
chr1	31949757	31975371	chr1	31775060	31800600	-0.830695	-1.63554	14.0514	0.000196386	0.0135837		SPOCD1
chr1	31975368	31999853	chr1	31725114	31750244	-1.14858	-2.65994	11.4726	0.000755972	0.0289054		ADGRB2
chr1	31999850	32025047	chr1	31650173	31675038	-1.58311	-2.4982	26.3744	3.89e-07	0.00032576	KHDRBS1	COL16A1
chr1	32025044	32049902	chr1	31650173	31675038	-1.55935	-2.79836	20.8393	6.15e-06	0.00179214	KHDRBS1	COL16A1
chr1	32374945	32400236	chr1	32175002	32199894	-0.775417	-1.88845	11.1181	0.000911498	0.032069	BSDC1	KPNA6,TXLNA
chr1	32400233	32424923	chr1	31650173	31675038	-1.69667	-3.42829	13.1021	0.00032173	0.0178986		COL16A1
chr1	32400233	32424923	chr1	32124570	32150111	-1.12926	-2.57655	13.3487	0.000282935	0.0166408		KPNA6
chr1	32449962	32474703	chr1	32374945	32400236	1.09121	-2.5537	11.6794	0.000677918	0.0271963	ZBTB8A,ZBTB8B	BSDC1
chr1	32449962	32474703	chr1	32400233	32424923	0.736296	-1.28585	13.0679	0.000327527	0.0180883	ZBTB8A,ZBTB8B
chr1	32474700	32500110	chr1	32199891	32225217	1.48144	-3.2267	11.4633	0.000759682	0.0289804	ZBTB8A,ZBTB8B	CCDC28B,IQCC,DCDC2B,TMEM234,EIF3I
chr1	32474700	32500110	chr1	32349874	32374948	1.33901	-2.82254	15.2845	0.000103821	0.00952202	ZBTB8A,ZBTB8B	TSSK3,FAM229A,BSDC1
chr1	32474700	32500110	chr1	32374945	32400236	1.62057	-2.77419	18.2862	2.24e-05	0.00389601	ZBTB8A,ZBTB8B	BSDC1
chr1	32474700	32500110	chr1	32400233	32424923	0.978606	-1.73736	17.2081	3.87e-05	0.00537864	ZBTB8A,ZBTB8B
chr1	32500107	32524529	chr1	32400233	32424923	1.26273	-2.37379	16.8199	4.72e-05	0.00604422	ZBTB8A
chr1	32500107	32524529	chr1	32424920	32449965	1.12687	-2.45248	15.5335	9.13e-05	0.00886654	ZBTB8A
chr1	32500107	32524529	chr1	32449962	32474703	0.723213	-1.37574	11.574	0.00071664	0.0280356	ZBTB8A	ZBTB8A,ZBTB8B
chr1	32524526	32549964	chr1	32424920	32449965	1.01863	-2.5696	11.5859	0.000712132	0.0279541	ZBTB8A
chr1	32524526	32549964	chr1	32449962	32474703	0.844704	-1.89099	12.8113	0.000374482	0.0194751	ZBTB8A	ZBTB8A,ZBTB8B
chr1	32549961	32574805	chr1	32374945	32400236	1.4833	-3.52795	11.1857	0.000879541	0.031429	ZBTB8A	BSDC1
chr1	32549961	32574805	chr1	32474700	32500110	0.958343	-1.61386	16.6839	5.06e-05	0.00629866	ZBTB8A	ZBTB8A,ZBTB8B
chr1	32574802	32599950	chr1	32374945	32400236	1.51093	-3.2923	12.2482	0.000502815	0.0230402	ZBTB8A	BSDC1
chr1	32574802	32599950	chr1	32400233	32424923	1.17661	-2.75347	11.7223	0.000662809	0.0268465	ZBTB8A
chr1	32574802	32599950	chr1	32449962	32474703	0.909093	-2.09278	11.8603	0.000616399	0.0258153	ZBTB8A	ZBTB8A,ZBTB8B
chr1	32574802	32599950	chr1	32474700	32500110	1.2769	-1.82277	25.8945	4.93e-07	0.000378553	ZBTB8A	ZBTB8A,ZBTB8B
chr1	32574802	32599950	chr1	32524526	32549964	0.676002	-1.3276	11.368	0.000798813	0.0297996	ZBTB8A	ZBTB8A
chr1	32599947	32625003	chr1	32300009	32325081	1.6394	-3.5974	11.1423	0.000899945	0.0318365	ZBTB8A,ZBTB8OS	HDAC1
chr1	32599947	32625003	chr1	32449962	32474703	0.990327	-2.18765	12.1261	0.000536082	0.0238775	ZBTB8A,ZBTB8OS	ZBTB8A,ZBTB8B
chr1	32599947	32625003	chr1	32474700	32500110	0.889436	-1.90547	12.7886	0.000378934	0.0196117	ZBTB8A,ZBTB8OS	ZBTB8A,ZBTB8B
chr1	32599947	32625003	chr1	32500107	32524529	0.847514	-1.74702	13.3734	0.000279318	0.0165042	ZBTB8A,ZBTB8OS	ZBTB8A
chr1	32599947	32625003	chr1	32549961	32574805	0.845056	-1.22571	16.5572	5.4e-05	0.00654012	ZBTB8A,ZBTB8OS	ZBTB8A
chr1	32625000	32650028	chr1	32474700	32500110	1.31914	-2.38165	16.4686	5.65e-05	0.00669885	ZBTB8OS	ZBTB8A,ZBTB8B
chr1	32650025	32674978	chr1	32474700	32500110	1.28936	-2.60261	15.4729	9.42e-05	0.00901298	ZBTB8OS,RBBP4	ZBTB8A,ZBTB8B
chr1	32749442	32774666	chr1	32650025	32674978	1.09792	-2.4506	16.2973	6.17e-05	0.00704282	KIAA1522	ZBTB8OS,RBBP4
chr1	33074949	33100203	chr1	32874750	32900306	0.902397	-1.71478	13.2443	0.000298753	0.0171476	AK2,AZIN2	HPCA,TMEM54
chr1	33375348	33400320	chr1	33000024	33024966	-1.57884	-3.48934	13.5999	0.000248277	0.0154588	PHC2	AK2
chr1	33450331	33474971	chr1	33125044	33149814	1.25511	-2.54505	13.2492	0.000297986	0.0171243	ZSCAN20	TRIM62
chr1	33450331	33474971	chr1	33149811	33175267	1.15465	-2.74948	11.2556	0.000847653	0.0308076	ZSCAN20	TRIM62
chr1	33450331	33474971	chr1	33199794	33225041	1.21312	-2.61759	12.6698	0.000403213	0.0203402	ZSCAN20
chr1	33524913	33549837	chr1	33424915	33450334	1.18646	-2.78549	11.7904	0.000639461	0.0263354	CSMD2	PHC2
chr1	33549834	33575073	chr1	33450331	33474971	1.45508	-3.01025	17.2657	3.76e-05	0.00527615	CSMD2	ZSCAN20
chr1	33575070	33600242	chr1	33450331	33474971	1.82208	-3.2548	19.4341	1.25e-05	0.00274303	CSMD2	ZSCAN20
chr1	33600239	33625115	chr1	33450331	33474971	2.71607	-3.01912	35.1568	5.33e-09	1.75e-05	CSMD2	ZSCAN20
chr1	33600239	33625115	chr1	33474968	33500066	1.67867	-2.89163	20.2259	8.37e-06	0.00216182	CSMD2	ZSCAN20
chr1	33625112	33650680	chr1	33450331	33474971	1.63393	-3.49469	12.2122	0.000512405	0.0232799	CSMD2	ZSCAN20
chr1	33625112	33650680	chr1	33474968	33500066	2.02594	-3.40885	19.4163	1.26e-05	0.00276075	CSMD2	ZSCAN20
chr1	33724968	33750213	chr1	33625112	33650680	1.20409	-2.80164	12.3163	0.000485191	0.0225894	CSMD2	CSMD2
chr1	33799721	33825031	chr1	33750210	33775056	-0.733552	-1.38027	13.7406	0.000230759	0.0148664	CSMD2	CSMD2
chr1	33974764	33999633	chr1	33924786	33950220	-0.689357	-1.54253	11.1909	0.00087712	0.0313925	CSMD2	CSMD2
chr1	34050057	34074944	chr1	33974764	33999633	-0.842856	-1.95955	12.1855	0.000519642	0.0234515	CSMD2	CSMD2
chr1	34050057	34074944	chr1	33999630	34025040	-1.04138	-1.67003	22.4117	2.79e-06	0.00111555	CSMD2	CSMD2
chr1	34224957	34249416	chr1	34099870	34124654	-1.19172	-2.93325	12.3463	0.000477606	0.0223877		CSMD2
chr1	34724897	34750152	chr1	34474860	34500203	1.6226	-3.20279	13.4202	0.000272602	0.016265	SMIM12
chr1	34724897	34750152	chr1	34600175	34624967	1.16061	-2.48141	13.5716	0.000251952	0.0155924	SMIM12
chr1	34849935	34875452	chr1	34775135	34799897	0.800618	-1.4469	14.8376	0.000130737	0.0108189	SMIM12,DLGAP3	SMIM12,GJB3,GJA4
chr1	35175208	35199945	chr1	35025004	35050008	-0.944092	-2.47589	11.3312	0.000814479	0.0301259	SFPQ	ZMYM6,ZMYM1
chr1	35350066	35374928	chr1	35175208	35199945	1.24922	-2.84914	11.7177	0.000664412	0.0268815	ZMYM4,ZMYM4-AS1	SFPQ
chr1	35350066	35374928	chr1	35199942	35224966	1.00606	-2.54245	11.2136	0.000866648	0.0311877	ZMYM4,ZMYM4-AS1
chr1	35525060	35549983	chr1	35325078	35350069	1.33695	-3.09746	11.3786	0.000794384	0.0297031	KIAA0319L	ZMYM4
chr1	35725087	35749909	chr1	35599909	35625015	-0.81792	-1.87043	14.0265	0.000198936	0.0136839	CLSPN	PSMB2
chr1	35900063	35925049	chr1	35800050	35825257	1.03235	-2.26671	13.1227	0.000318292	0.017786	AGO1	AGO4
chr1	36000268	36025081	chr1	35800050	35825257	1.74999	-2.91687	19.63	1.13e-05	0.00259081	AGO3	AGO4
chr1	36000268	36025081	chr1	35825254	35849948	1.34509	-2.6383	13.4447	0.000269152	0.0161509	AGO3	AGO4
chr1	36000268	36025081	chr1	35849945	35875082	1.47156	-2.29251	23.1953	1.89e-06	0.000877982	AGO3	AGO4,AGO1
chr1	36000268	36025081	chr1	35949999	35974932	0.802187	-1.55041	12.7378	0.000389134	0.0199282	AGO3	AGO3
chr1	36025078	36050006	chr1	35800050	35825257	1.56888	-2.96021	14.5531	0.000151445	0.0117747	AGO3	AGO4
chr1	36050003	36074898	chr1	35925046	35950002	1.1592	-2.17664	16.6269	5.21e-05	0.0064082	AGO3	AGO1,AGO3
chr1	36050003	36074898	chr1	35974929	36000271	0.968879	-1.99872	13.0795	0.000325545	0.0180305	AGO3	AGO3
chr1	36074895	36099974	chr1	35775242	35800053	1.95908	-3.31193	18.0536	2.52e-05	0.00418171	TEKT2,ADPRHL2,COL8A2
chr1	36074895	36099974	chr1	35974929	36000271	1.10306	-2.43003	13.7925	0.000224627	0.0146645	TEKT2,ADPRHL2,COL8A2	AGO3
chr1	36099971	36124850	chr1	35849945	35875082	1.84904	-3.07512	19.2188	1.39e-05	0.00293278	COL8A2	AGO4,AGO1
chr1	36099971	36124850	chr1	35925046	35950002	1.48166	-3.05516	13.6968	0.000236082	0.0150438	COL8A2	AGO1,AGO3
chr1	36499945	36525025	chr1	36424949	36449791	1.22734	-2.72876	12.8641	0.000364285	0.0192048		OSCP1
chr1	36499945	36525025	chr1	36449788	36475071	0.82333	-1.81948	11.4035	0.00078402	0.0295004		OSCP1,MRPS15,CSF3R
chr1	36525022	36550069	chr1	36449788	36475071	1.84809	-2.35007	37.2321	1.96e-09	8.31e-06		OSCP1,MRPS15,CSF3R
chr1	36550066	36575229	chr1	36449788	36475071	1.26534	-2.65195	14.1253	0.000188999	0.0132906		OSCP1,MRPS15,CSF3R
chr1	36625457	36649987	chr1	36575226	36599872	-0.721343	-1.64706	11.4406	0.000768815	0.029178
chr1	36649984	36674981	chr1	36449788	36475071	2.48235	-3.66855	19.0651	1.51e-05	0.00307267		OSCP1,MRPS15,CSF3R
chr1	36649984	36674981	chr1	36525022	36550069	0.983431	-2.33974	11.1649	0.000889235	0.0316347
chr1	36999948	37025028	chr1	36725048	36749080	1.38357	-3.0365	12.4597	0.000450065	0.0216475	GRIK3
chr1	37325109	37350385	chr1	36700142	36725051	2.55696	-3.57763	13.4655	0.00026625	0.016063
chr1	37400344	37424901	chr1	37074974	37100068	1.72714	-2.89972	17.419	3.48e-05	0.00504716
chr1	37400344	37424901	chr1	37124991	37150019	1.42042	-2.98244	11.5148	0.000739341	0.0285275
chr1	37424898	37449946	chr1	37025025	37050010	2.22899	-3.5498	19.5343	1.19e-05	0.00265675		GRIK3
chr1	37424898	37449946	chr1	37224963	37250124	1.38399	-3.15936	11.9865	0.000576844	0.024859
chr1	37449943	37474858	chr1	37374626	37400347	1.35448	-3.17817	13.4268	0.000271665	0.0162326	LINC01137,ZC3H12A
chr1	37449943	37474858	chr1	37400344	37424901	1.21822	-2.34829	19.0483	1.52e-05	0.00308712	LINC01137,ZC3H12A
chr1	37474855	37500086	chr1	37400344	37424901	1.07467	-2.49923	12.0686	0.000552491	0.0242445	ZC3H12A,MIR6732,MEAF6
chr1	37650240	37675039	chr1	37599972	37625060	-0.735705	-0.776938	18.1285	2.42e-05	0.00408191		RSPO1
chr1	37924974	37949937	chr1	37874869	37899955	0.854339	-1.26978	17.905	2.71e-05	0.00437913	INPP5B	INPP5B
chr1	38125094	38149747	chr1	37999948	38024648	1.85737	-3.45583	15.5917	8.86e-05	0.00871989		FHL3,UTP11
chr1	38149744	38174810	chr1	37999948	38024648	2.74651	-3.4454	30.9494	4.11e-08	7.81e-05		FHL3,UTP11
chr1	38249545	38275175	chr1	38050705	38075142	1.20018	-2.61931	12.8674	0.000363654	0.0191905
chr1	38275172	38299955	chr1	38024645	38050708	2.45971	-3.46428	19.2466	1.37e-05	0.00290458		UTP11,POU3F1
chr1	38350564	38375120	chr1	38050705	38075142	1.64725	-3.03359	15.401	9.78e-05	0.00920877
chr1	38475141	38500069	chr1	37999948	38024648	2.176	-3.59885	13.3467	0.000283238	0.0166519	LINC01685	FHL3,UTP11
chr1	38574936	38599809	chr1	38524991	38549970	-0.722031	-1.48241	12.3475	0.000477322	0.0223799
chr1	38800118	38824942	chr1	38375117	38400211	1.43279	-3.08139	13.3082	0.000288965	0.016845
chr1	38800118	38824942	chr1	38549967	38574939	1.50472	-2.83525	14.3065	0.00017206	0.0126255
chr1	38824939	38849986	chr1	38324899	38350567	1.92875	-3.39274	15.1893	0.000109045	0.00978371	RRAGC
chr1	38824939	38849986	chr1	38524991	38549970	1.79444	-3.56291	11.1724	0.000885735	0.0315765	RRAGC
chr1	38824939	38849986	chr1	38549967	38574939	1.69796	-2.94259	18.1697	2.37e-05	0.00402904	RRAGC
chr1	38849983	38874565	chr1	38749827	38775606	2.70242	-3.3132	31.5011	3.14e-08	6.55e-05	RRAGC,LOC105378663,GJA9-MYCBP,MYCBP,GJA9
chr1	38975294	39000125	chr1	38900196	38925022	0.867252	-2.10154	11.6967	0.000671801	0.02706	AKIRIN1	LOC105378663,RHBDL2
chr1	39149871	39174773	chr1	38975294	39000125	1.49285	-3.19473	13.4685	0.000265829	0.0160513	MACF1	AKIRIN1
chr1	39149871	39174773	chr1	39050036	39075121	0.938147	-2.34101	11.1434	0.000899407	0.0318314	MACF1
chr1	39324708	39349721	chr1	39224985	39250035	0.927166	-2.00986	12.6536	0.00040664	0.0204421	MACF1	MACF1
chr1	39424864	39450103	chr1	39300265	39324711	-0.946528	-1.72722	17.9283	2.68e-05	0.00434981	MACF1	MACF1
chr1	39424864	39450103	chr1	39324708	39349721	-0.680218	-1.22207	13.3256	0.000286363	0.0167609	MACF1	MACF1
chr1	39424864	39450103	chr1	39349718	39375064	-0.950582	-1.09947	27.4841	2.25e-07	0.000230041	MACF1	MACF1
chr1	39424864	39450103	chr1	39375061	39399717	-0.758545	-1.12515	17.67	3.06e-05	0.00468449	MACF1	MACF1
chr1	39450100	39474880	chr1	39300265	39324711	-1.13306	-1.88762	23.4287	1.68e-06	0.000816855	MACF1	MACF1
chr1	39450100	39474880	chr1	39349718	39375064	-0.812195	-1.42133	16.3334	6.06e-05	0.00697691	MACF1	MACF1
chr1	39500272	39525050	chr1	39424864	39450103	1.10302	-2.59509	12.0176	0.000567495	0.0246261	BMP8A,OXCT2P1,PPIEL	MACF1
chr1	39550098	39574832	chr1	39450100	39474880	1.14209	-2.23269	16.6482	5.15e-05	0.00636759	PPIEL,PABPC4,PABPC4-AS1,SNORA55	MACF1
chr1	39625101	39649466	chr1	39574829	39600082	0.799381	-0.995937	17.7575	2.93e-05	0.00457158	HEYL	PABPC4
chr1	39649463	39675018	chr1	39550098	39574832	1.0494	-2.26649	14.2626	0.000176024	0.0127993	NT5C1A	PPIEL,PABPC4,PABPC4-AS1,SNORA55
chr1	39750084	39774971	chr1	39675015	39699979	1.03176	-2.47191	13.488	0.000263147	0.0159501	PPIE,BMP8B,OXCT2	HPCAL4,PPIE
chr1	39950068	39974669	chr1	39900147	39925040	0.599909	-0.626544	12.514	0.00043746	0.0213124	MFSD2A	MYCL
chr1	39974666	40000304	chr1	39900147	39925040	0.605932	-0.815079	11.7567	0.000650914	0.0265789		MYCL
chr1	40275196	40300002	chr1	40174976	40199555	0.844414	-1.69699	13.1402	0.000315401	0.0176884	ZMPSTE24	RLF
chr1	40299999	40324944	chr1	40100284	40124998	0.969632	-1.78121	15.0283	0.000118483	0.0102304	COL9A2
chr1	40299999	40324944	chr1	40150254	40174979	0.786779	-1.26174	14.4669	0.000158354	0.0120628	COL9A2	RLF
chr1	40375027	40399656	chr1	40075031	40100287	-0.954856	-2.35086	12.1592	0.00052685	0.0236346	SMAP2	PPT1
chr1	40399653	40424955	chr1	40150254	40174979	-0.862009	-1.69415	15.1064	0.000113805	0.0100112	SMAP2	RLF
chr1	40399653	40424955	chr1	40249913	40275199	-0.876758	-1.84834	13.8709	0.000215663	0.0143422	SMAP2	TMCO2,ZMPSTE24
chr1	40424952	40449943	chr1	40124995	40150257	-0.803179	-1.68107	12.6401	0.000409539	0.0205259
chr1	40449940	40474755	chr1	40174976	40199555	-1.61074	-2.82341	22.4751	2.7e-06	0.00109504	ZFP69B	RLF
chr1	40449940	40474755	chr1	40275196	40300002	-1.60203	-3.02448	17.0591	4.18e-05	0.0056275	ZFP69B	ZMPSTE24
chr1	40474752	40500030	chr1	40124995	40150257	-1.39917	-2.94783	16.3332	6.06e-05	0.00697699	ZFP69
chr1	40500027	40525411	chr1	40124995	40150257	-1.07011	-2.67021	13.0572	0.000329365	0.0181463	EXO5
chr1	40574959	40599778	chr1	40525408	40550562	1.04695	-1.6846	18.3373	2.18e-05	0.0038363		ZNF684
chr1	40599775	40625480	chr1	40525408	40550562	1.22341	-2.46419	15.4185	9.69e-05	0.00916214	RIMS3	ZNF684
chr1	40625477	40649261	chr1	40525408	40550562	1.06661	-2.69628	11.5646	0.000720174	0.028103	RIMS3	ZNF684
chr1	40649258	40675040	chr1	40574959	40599778	0.951907	-2.07139	14.0485	0.000196674	0.0135946	RIMS3
chr1	40774721	40799926	chr1	40675037	40699845	0.769397	-1.666	11.6322	0.000694997	0.0275793	KCNQ4	NFYC-AS1,NFYC
chr1	40924674	40950018	chr1	40825296	40850092	0.98467	-1.69607	18.455	2.05e-05	0.0036966		KCNQ4
chr1	40924674	40950018	chr1	40850089	40875169	1.57086	-1.5599	42.4613	1.61e-10	1.3e-06		CITED4
chr1	40950015	40975595	chr1	40825296	40850092	1.00426	-1.69803	18.512	1.99e-05	0.00363129		KCNQ4
chr1	40950015	40975595	chr1	40875166	40900038	0.918948	-1.54866	17.1338	4.02e-05	0.00550567
chr1	40975592	40999929	chr1	40900035	40924677	1.08042	-2.09153	16.4783	5.62e-05	0.00668039	CTPS1
chr1	41025232	41049843	chr1	40975592	40999929	0.922478	-1.90887	13.731	0.000231921	0.0149066	SLFNL1-AS1,SCMH1	CTPS1
chr1	41049840	41074929	chr1	40900035	40924677	1.54436	-2.91274	17.3586	3.58e-05	0.0051317	SCMH1
chr1	41049840	41074929	chr1	40975592	40999929	1.32588	-2.36465	17.6806	3.04e-05	0.004668	SCMH1	CTPS1
chr1	41074926	41100299	chr1	40999926	41025235	1.24665	-2.80045	12.1182	0.000538307	0.0239242	SCMH1	CTPS1,SLFNL1-AS1,SLFNL1
chr1	41100296	41125016	chr1	40975592	40999929	1.76789	-3.04146	13.9134	0.000210956	0.0141553	SCMH1	CTPS1
chr1	41149938	41174988	chr1	40950015	40975595	1.77769	-3.6246	12.1721	0.000523284	0.02355	SCMH1
chr1	41225092	41249950	chr1	41049840	41074929	2.02876	-2.69278	24.9067	8.05e-07	0.000509113	SCMH1	SCMH1
chr1	41225092	41249950	chr1	41100296	41125016	1.66338	-2.49981	21.4644	4.49e-06	0.00148738	SCMH1	SCMH1
chr1	41249947	41275317	chr1	40999926	41025235	1.64896	-3.32216	12.7033	0.000396226	0.0201383		CTPS1,SLFNL1-AS1,SLFNL1
chr1	41275314	41299899	chr1	41025232	41049843	1.96244	-3.47543	15.8352	7.82e-05	0.00809139		SLFNL1-AS1,SCMH1
chr1	41426946	41450290	chr1	41299896	41324954	0.762064	-1.25539	15.2148	0.00010762	0.00971861
chr1	41426946	41450290	chr1	41349384	41374895	1.05215	-2.16003	13.897	0.000212765	0.0142324		FOXO6
chr1	41450287	41475106	chr1	41374892	41400175	1.11064	-2.36694	14.969	0.000122168	0.0104159		FOXO6,LOC101929901
chr1	41525081	41550071	chr1	41324951	41349387	1.53391	-3.51824	11.4693	0.000757276	0.0289365	HIVEP3
chr1	41649704	41675264	chr1	41574746	41599937	0.780925	-1.19657	14.5776	0.00014954	0.0116863	HIVEP3	HIVEP3
chr1	41749973	41774902	chr1	41501150	41525084	1.80029	-3.45342	12.8526	0.000366486	0.0192671	HIVEP3	HIVEP3
chr1	41925111	41949821	chr1	41624942	41649707	-1.50924	-2.82545	16.7737	4.83e-05	0.00611846	HIVEP3	HIVEP3
chr1	41925111	41949821	chr1	41849927	41874956	-1.06181	-1.82049	23.0342	2.04e-06	0.000927793	HIVEP3	HIVEP3
chr1	41975170	42000108	chr1	41700176	41724498	-1.03728	-2.8671	12.0545	0.000556623	0.0243489	HIVEP3	HIVEP3
chr1	42049950	42075267	chr1	41624942	41649707	-1.58195	-3.29926	15.2668	0.000104772	0.00956858		HIVEP3
chr1	42049950	42075267	chr1	41774899	41799922	-1.14658	-2.96927	11.858	0.000617127	0.0258344		HIVEP3
chr1	42049950	42075267	chr1	41849927	41874956	-0.945598	-2.6151	11.3395	0.000810946	0.0300539		HIVEP3
chr1	42075264	42099979	chr1	41624942	41649707	-1.79308	-3.44887	17.222	3.84e-05	0.00535383		HIVEP3
chr1	42099976	42124857	chr1	41599934	41624945	-1.57099	-3.07128	20.0181	9.3e-06	0.00230856		HIVEP3
chr1	42099976	42124857	chr1	41700176	41724498	-1.49581	-3.35595	11.7722	0.000645616	0.0264539		HIVEP3
chr1	42150172	42174977	chr1	41599934	41624945	-1.56886	-2.99938	19.485	1.22e-05	0.00269829	GUCA2B,GUCA2A	HIVEP3
chr1	42150172	42174977	chr1	41624942	41649707	-1.70065	-3.44717	16.2467	6.33e-05	0.00714441	GUCA2B,GUCA2A	HIVEP3
chr1	42174974	42199961	chr1	41550068	41574749	-1.19965	-2.39683	19.5419	1.18e-05	0.00265237	FOXJ3	HIVEP3
chr1	42174974	42199961	chr1	41574746	41599937	-1.2394	-2.526	17.7729	2.9e-05	0.00455581	FOXJ3	HIVEP3
chr1	42174974	42199961	chr1	41700176	41724498	-1.27549	-3.35371	12.341	0.000478956	0.0224222	FOXJ3	HIVEP3
chr1	42400361	42424824	chr1	41574746	41599937	-1.42279	-3.55607	11.9407	0.000590891	0.0252244	RIMKLA	HIVEP3
chr1	42424821	42450088	chr1	42249775	42275475	-1.19011	-2.93249	11.8299	0.000626325	0.0260269	ZMYND12	FOXJ3
chr1	42525845	42550110	chr1	42325672	42349840	1.11335	-2.69542	11.3232	0.00081796	0.0302077	CCDC30	FOXJ3
chr1	42525845	42550110	chr1	42450085	42475274	1.0909	-2.22654	15.8856	7.62e-05	0.00797171	CCDC30	ZMYND12,PPCS,CCDC30
chr1	42550107	42574594	chr1	42450085	42475274	1.19568	-2.69727	13.4383	0.000270039	0.0161792	CCDC30	ZMYND12,PPCS,CCDC30
chr1	43074805	43100057	chr1	42900580	42924078	-0.723406	-1.01329	16.786	4.8e-05	0.00609547
chr1	43150327	43174963	chr1	43100054	43124885	0.925748	-2.08818	12.1737	0.000522852	0.0235389	FAM183A,EBNA1BP2,MIR6733,CFAP57
chr1	43250470	43275245	chr1	43150327	43174963	1.25574	-2.85065	11.1484	0.000897039	0.0317746	EBNA1BP2,CFAP57,TMEM125	FAM183A,EBNA1BP2,MIR6733,CFAP57
chr1	43349752	43375009	chr1	43224998	43250473	0.808994	-1.06121	17.1038	4.08e-05	0.00555039	MPL,CDC20,ELOVL1,MIR6734	EBNA1BP2,CFAP57
chr1	43349752	43375009	chr1	43250470	43275245	1.00818	-1.6273	19.1493	1.44e-05	0.00299374	MPL,CDC20,ELOVL1,MIR6734	EBNA1BP2,CFAP57,TMEM125
chr1	43349752	43375009	chr1	43275242	43300067	1.19726	-1.66261	27.7454	1.98e-07	0.00021237	MPL,CDC20,ELOVL1,MIR6734	C1orf210
chr1	43349752	43375009	chr1	43300064	43324556	0.682629	-1.18095	12.9606	0.000346392	0.0186889	MPL,CDC20,ELOVL1,MIR6734	TIE1
chr1	43375006	43400005	chr1	43224998	43250473	0.855407	-0.919333	19.4069	1.27e-05	0.00276617	MED8,SZT2	EBNA1BP2,CFAP57
chr1	43400002	43425066	chr1	43150327	43174963	1.19809	-2.5998	12.8568	0.000365678	0.0192492	SZT2	FAM183A,EBNA1BP2,MIR6733,CFAP57
chr1	43449876	43474944	chr1	43199828	43225001	0.871149	-2.03064	11.1662	0.000888638	0.0316226	SZT2,HYI	EBNA1BP2,CFAP57
chr1	43449876	43474944	chr1	43224998	43250473	0.857792	-1.66729	13.8535	0.00021762	0.0144052	SZT2,HYI	EBNA1BP2,CFAP57
chr1	43449876	43474944	chr1	43349752	43375009	0.834417	-1.95746	11.3037	0.000826402	0.0303838	SZT2,HYI	MPL,CDC20,ELOVL1,MIR6734
chr1	43474941	43499737	chr1	43375006	43400005	0.971789	-2.43394	11.7793	0.000643211	0.0264093		MED8,SZT2
chr1	43499734	43525217	chr1	43174960	43199831	1.40475	-3.21956	13.1596	0.000312241	0.0175912	PTPRF	EBNA1BP2,CFAP57
chr1	43499734	43525217	chr1	43400002	43425066	1.44631	-2.50612	20.5154	7.24e-06	0.00196704	PTPRF	SZT2
chr1	43525214	43549997	chr1	43449876	43474944	0.988059	-2.36212	12.3638	0.00047326	0.0222747	PTPRF	SZT2,HYI
chr1	43599314	43624864	chr1	43400002	43425066	1.51904	-3.35131	11.2442	0.000852776	0.0309158	PTPRF	SZT2
chr1	43624861	43649952	chr1	43525214	43549997	0.863988	-1.87592	13.0176	0.00033624	0.0183752		PTPRF
chr1	43649949	43674928	chr1	43549994	43575269	0.999564	-2.32707	14.1651	0.000185142	0.0131564	KDM4A	PTPRF
chr1	43674925	43699970	chr1	43525214	43549997	1.03844	-2.42849	11.161	0.000891069	0.0316709	KDM4A,KDM4A-AS1	PTPRF
chr1	43699967	43724932	chr1	43449876	43474944	1.37854	-3.1666	11.2408	0.000854321	0.0309459	KDM4A,KDM4A-AS1,ST3GAL3,LOC101929592	SZT2,HYI
chr1	43824695	43850241	chr1	43549994	43575269	1.59231	-3.35185	11.7515	0.000652693	0.0266193	KDM4A,ST3GAL3,MIR6079	PTPRF
chr1	43824695	43850241	chr1	43699967	43724932	1.2626	-2.56458	13.2747	0.000294053	0.016983	KDM4A,ST3GAL3,MIR6079	KDM4A,KDM4A-AS1,ST3GAL3,LOC101929592
chr1	43925066	43949659	chr1	43875389	43899978	0.8432	-1.52942	16.0194	7.11e-05	0.0076518	KDM4A,ST3GAL3,ARTN,IPO13	KDM4A,ST3GAL3
chr1	44074456	44100016	chr1	43949656	43975517	1.99944	-3.10584	19.379	1.28e-05	0.00278939		IPO13,DPH2,ATP6V0B
chr1	44100013	44124961	chr1	44025266	44049549	1.4449	-2.74794	17.6879	3.03e-05	0.00465669	KLF17	SLC6A9
chr1	44124958	44149978	chr1	44049546	44074459	0.869037	-1.87848	13.3788	0.000278533	0.0164803	KLF17,KLF18
chr1	44199743	44225015	chr1	44049546	44074459	1.54948	-2.6181	19.9929	9.42e-06	0.00232447	DMAP1,ERI3
chr1	44199743	44225015	chr1	44074456	44100016	1.41337	-2.48441	18.5571	1.95e-05	0.00358354	DMAP1,ERI3
chr1	44199743	44225015	chr1	44100013	44124961	2.15347	-2.45157	41.7509	2.26e-10	1.68e-06	DMAP1,ERI3	KLF17
chr1	44199743	44225015	chr1	44124958	44149978	0.920671	-2.11276	12.5975	0.000418767	0.020787	DMAP1,ERI3	KLF17,KLF18
chr1	44225012	44249878	chr1	43999405	44025269	1.55989	-3.23843	15.1355	0.000112111	0.00992601	ERI3,ERI3-IT1	SLC6A9
chr1	44225012	44249878	chr1	44124958	44149978	1.39129	-2.53007	18.5803	1.93e-05	0.00355757	ERI3,ERI3-IT1	KLF17,KLF18
chr1	44299938	44324977	chr1	43999405	44025269	2.18786	-3.58743	13.684	0.000237656	0.0150912	ERI3	SLC6A9
chr1	44324974	44350503	chr1	44074456	44100016	1.73768	-3.25557	16.0279	7.08e-05	0.00763435	ERI3
chr1	44350500	44375017	chr1	44074456	44100016	1.73879	-3.36888	14.5745	0.000149783	0.0116966	ERI3
chr1	44350500	44375017	chr1	44124958	44149978	1.85235	-3.33838	13.7855	0.000225444	0.0146932	ERI3	KLF17,KLF18
chr1	44424745	44449991	chr1	44350500	44375017	1.03006	-2.20772	13.9596	0.000205963	0.013956	RNF220	ERI3
chr1	44449988	44475191	chr1	44074456	44100016	1.94032	-3.51708	15.4742	9.42e-05	0.00901298	RNF220
chr1	44475188	44499897	chr1	44049546	44074459	2.10439	-3.32826	23.4256	1.68e-06	0.000817025	RNF220
chr1	44499894	44525203	chr1	44124958	44149978	1.68066	-3.33976	14.4764	0.000157573	0.0120295	RNF220	KLF17,KLF18
chr1	44525200	44549710	chr1	44124958	44149978	1.46317	-3.24633	11.2279	0.000860135	0.031073	RNF220,MIR5584	KLF17,KLF18
chr1	44549707	44574914	chr1	44100013	44124961	1.84404	-3.43248	13.7928	0.000224595	0.0146636	RNF220	KLF17
chr1	44574911	44599915	chr1	44475188	44499897	0.935343	-2.19717	13.1164	0.000319351	0.0178211	RNF220	RNF220
chr1	44599912	44624812	chr1	44499894	44525203	1.3063	-2.47981	17.8923	2.73e-05	0.00439063	RNF220	RNF220
chr1	44624809	44650410	chr1	44525200	44549710	1.62212	-2.57846	20.0717	9.05e-06	0.00226668	RNF220,TMEM53	RNF220,MIR5584
chr1	44650407	44674663	chr1	44525200	44549710	1.18187	-2.50701	12.672	0.000402764	0.0203219	RNF220,TMEM53	RNF220,MIR5584
chr1	44674660	44699693	chr1	44499894	44525203	1.90291	-3.58708	12.9764	0.000343548	0.0185983	ARMH1	RNF220
chr1	44750033	44774993	chr1	44650407	44674663	1.27148	-2.65207	14.9418	0.000123892	0.0104913	KIF2C	RNF220,TMEM53
chr1	44825064	44849749	chr1	44750033	44774993	-0.742009	-1.72275	11.4003	0.000785344	0.0295256	PTCH2	KIF2C
chr1	45000197	45025003	chr1	44925162	44950338	0.87706	-1.89759	12.4779	0.000445806	0.0215292	HECTD3,UROD,ZSWIM5	EIF2B3
chr1	45025000	45050134	chr1	44975127	45000200	0.920023	-1.83599	15.7331	8.24e-05	0.00835586	ZSWIM5	EIF2B3
chr1	45349918	45374976	chr1	44699690	44725748	-2.01228	-3.57856	14.9685	0.000122198	0.0104164	TESK2	ARMH1,RNU5F-1
chr1	45474955	45499781	chr1	45000197	45025003	-0.864376	-1.88264	13.9344	0.000208669	0.0140642	TESK2,CCDC163	HECTD3,UROD,ZSWIM5
chr1	45474955	45499781	chr1	45425008	45450116	0.970768	-1.35281	19.5169	1.2e-05	0.00267305	TESK2,CCDC163	TESK2
chr1	45550129	45574947	chr1	44699690	44725748	-1.58159	-3.54533	13.2235	0.000302002	0.0172366	AKR1A1	ARMH1,RNU5F-1
chr1	45550129	45574947	chr1	45000197	45025003	-1.32519	-2.61508	18.3745	2.14e-05	0.00379296	AKR1A1	HECTD3,UROD,ZSWIM5
chr1	45875222	45899951	chr1	45675075	45700005	1.7967	-3.12298	17.6985	3.01e-05	0.00464357	MAST2	GPBP1L1,TMEM69,IPP
chr1	45899948	45924788	chr1	45599665	45624963	1.66542	-3.65826	11.4397	0.000769177	0.0291871	MAST2	NASP,CCDC17
chr1	45899948	45924788	chr1	45675075	45700005	1.97605	-3.33061	18.4138	2.09e-05	0.00374617	MAST2	GPBP1L1,TMEM69,IPP
chr1	45924785	45949944	chr1	45700002	45724320	2.0449	-3.42221	19.9393	9.67e-06	0.00236318	MAST2	IPP
chr1	45924785	45949944	chr1	45799925	45825092	1.71126	-2.80359	19.9228	9.76e-06	0.00237375	MAST2	MAST2
chr1	45924785	45949944	chr1	45825089	45849872	1.14156	-2.56077	13.9688	0.000204979	0.0139212	MAST2	MAST2
chr1	45974756	46000268	chr1	45675075	45700005	2.00961	-3.50675	17.0043	4.3e-05	0.00572063	MAST2	GPBP1L1,TMEM69,IPP
chr1	46125366	46150101	chr1	45750004	45774593	1.86535	-3.36028	15.5684	8.97e-05	0.00877467	PIK3R3,LOC110117498-PIK3R3,LOC101929626	IPP
chr1	46125366	46150101	chr1	45849869	45875225	1.44119	-3.41081	11.3545	0.000804554	0.0299036	PIK3R3,LOC110117498-PIK3R3,LOC101929626	MAST2
chr1	46175211	46200261	chr1	45875222	45899951	1.58101	-3.05049	15.0617	0.000116457	0.0101446	LOC110117498-PIK3R3,TSPAN1,P3R3URF,POMGNT1	MAST2
chr1	46200258	46224827	chr1	45700002	45724320	1.79145	-3.58625	13.673	0.000239009	0.0151278	POMGNT1,LURAP1	IPP
chr1	46200258	46224827	chr1	45750004	45774593	2.09191	-3.26453	21.351	4.75e-06	0.00154266	POMGNT1,LURAP1	IPP
chr1	46200258	46224827	chr1	45825089	45849872	1.799	-3.68194	12.5381	0.00043197	0.0211606	POMGNT1,LURAP1	MAST2
chr1	46224824	46250038	chr1	45624960	45649565	2.03204	-3.59794	15.3403	0.00010088	0.00937142	RAD54L	GPBP1L1,RPS15AP10
chr1	46224824	46250038	chr1	45675075	45700005	1.66174	-3.6338	11.4834	0.000751676	0.0288064	RAD54L	GPBP1L1,TMEM69,IPP
chr1	46224824	46250038	chr1	45774590	45799928	2.2394	-3.66979	17.2984	3.7e-05	0.0052283	RAD54L	MAST2
chr1	46224824	46250038	chr1	45924785	45949944	1.83754	-3.56161	14.9233	0.00012508	0.0105532	RAD54L	MAST2
chr1	46224824	46250038	chr1	46000265	46025098	1.34086	-2.50599	17.6006	3.17e-05	0.00478742	RAD54L	MAST2
chr1	46224824	46250038	chr1	46125366	46150101	1.24042	-2.22505	21.0146	5.63e-06	0.00169689	RAD54L	PIK3R3,LOC110117498-PIK3R3,LOC101929626
chr1	46274764	46299948	chr1	46025095	46050075	-1.37515	-2.9614	15.0836	0.000115152	0.0100716	RAD54L,LRRC41	MAST2,PIK3R3,LOC110117498-PIK3R3
chr1	46350000	46374842	chr1	46299945	46324907	0.817071	-1.56094	12.7862	0.000379408	0.0196272	NSUN4	LRRC41,UQCRH
chr1	46374839	46400746	chr1	46299945	46324907	1.03323	-2.28313	15.1372	0.000112009	0.00992344	FAAH	LRRC41,UQCRH
chr1	46400743	46424373	chr1	46250035	46274767	1.47852	-3.2759	12.297	0.000490117	0.0227117	FAAH	RAD54L,LRRC41
chr1	46424370	46450040	chr1	46324904	46350003	1.63699	-3.22782	16.5894	5.31e-05	0.00647192	FAAHP1,LINC01398	NSUN4
chr1	46524737	46549473	chr1	46424370	46450040	1.13572	-0.942235	32.8803	1.61e-08	4.07e-05	TMEM275,MKNK1-AS1,KNCN	FAAHP1,LINC01398
chr1	46524737	46549473	chr1	46450037	46475335	0.744594	-1.22909	13.3734	0.000279317	0.0165042	TMEM275,MKNK1-AS1,KNCN	FAAHP1,LINC01398
chr1	46700085	46724447	chr1	46424370	46450040	1.31211	-2.59163	14.751	0.000136717	0.0111018	EFCAB14	FAAHP1,LINC01398
chr1	46700085	46724447	chr1	46649915	46674448	0.819296	-1.33276	15.2499	0.000105692	0.00961803	EFCAB14	ATPAF1,TEX38,EFCAB14-AS1
chr1	46775265	46800069	chr1	46724444	46750045	1.14172	-2.23212	17.635	3.11e-05	0.00474383	CYP4B1
chr1	46800066	46825074	chr1	46724444	46750045	0.885248	-2.06132	11.561	0.000721564	0.0281259	CYP4B1
chr1	46825071	46849975	chr1	46750042	46775268	1.41945	-2.92182	15.8496	7.76e-05	0.00806169	CYP4Z2P	CYP4B1
chr1	46849972	46874889	chr1	46724444	46750045	1.44454	-3.23489	12.4853	0.000444073	0.0214785	CYP4Z2P
chr1	47000097	47025088	chr1	46825071	46849975	1.87792	-3.45011	15.6379	8.66e-05	0.00859134	CYP4X1	CYP4Z2P
chr1	47000097	47025088	chr1	46849972	46874889	1.60669	-3.49559	12.6195	0.000413964	0.0206576	CYP4X1	CYP4Z2P
chr1	47025085	47050177	chr1	46724444	46750045	1.84466	-3.667	13.4102	0.000274026	0.0163231	CYP4X1
chr1	47125024	47150053	chr1	46800066	46825074	1.82242	-3.66964	12.9246	0.000352951	0.0188779	CYP4A22	CYP4B1
chr1	47150050	47175209	chr1	46825071	46849975	1.99092	-3.64419	14.4994	0.000155711	0.011955		CYP4Z2P
chr1	47150050	47175209	chr1	46849972	46874889	3.11781	-3.47206	31.1117	3.8e-08	7.47e-05		CYP4Z2P
chr1	47199843	47224978	chr1	46800066	46825074	1.7718	-3.6096	12.0761	0.000550323	0.0242044	TAL1	CYP4B1
chr1	47249806	47274931	chr1	47150050	47175209	1.21781	-2.98023	12.4335	0.000456291	0.0218149	STIL
chr1	47249806	47274931	chr1	47175206	47199846	1.16309	-1.95697	21.5569	4.29e-06	0.00144184	STIL	LINC00853,PDZK1IP1
chr1	47274928	47299634	chr1	47199843	47224978	0.970036	-2.05462	14.0651	0.000194989	0.0135253	STIL	TAL1
chr1	47299631	47325019	chr1	47175206	47199846	1.24779	-2.54433	12.9461	0.000349013	0.0187693	STIL	LINC00853,PDZK1IP1
chr1	47299631	47325019	chr1	47224975	47249809	0.953674	-2.22895	11.8463	0.000620955	0.0259067	STIL	TAL1
chr1	47474941	47499861	chr1	47425207	47450069	0.773755	-1.59529	12.5423	0.00043102	0.0211368		FOXD2-AS1,FOXD2
chr1	47675102	47699716	chr1	47199843	47224978	-1.4776	-3.05693	13.7814	0.000225922	0.0147073		TAL1
chr1	47699713	47725238	chr1	47175206	47199846	-1.21822	-2.34684	14.4681	0.000158253	0.0120606		LINC00853,PDZK1IP1
chr1	47699713	47725238	chr1	47199843	47224978	-1.25516	-2.76056	14.1558	0.000186037	0.0131821		TAL1
chr1	47699713	47725238	chr1	47575075	47600140	1.16144	-2.53533	13.5925	0.00024923	0.0155022
chr1	47875021	47899998	chr1	47749922	47774703	1.16885	-2.49987	13.1984	0.000305985	0.0173729	TRABD2B	TRABD2B
chr1	47925067	47950065	chr1	47725235	47749925	1.65457	-3.46419	11.5246	0.000735503	0.0284438	TRABD2B
chr1	47950062	47975095	chr1	47875021	47899998	0.990602	-2.27287	12.196	0.000516784	0.0233973	TRABD2B	TRABD2B
chr1	47975092	47999828	chr1	47725235	47749925	2.15372	-3.53822	17.659	3.08e-05	0.00470279	TRABD2B
chr1	48024953	48049987	chr1	47774700	47799910	1.67392	-3.51849	11.8494	0.000619952	0.0258941		TRABD2B
chr1	48074645	48100294	chr1	47774700	47799910	1.90223	-3.69437	12.6472	0.000408003	0.0204813	SKINT1L	TRABD2B
chr1	48349796	48375043	chr1	48274774	48299977	1.24245	-2.87357	13.6839	0.000237665	0.0150912	SPATA6	SPATA6
chr1	48675173	48700012	chr1	48625011	48650393	-0.708768	-1.59429	11.8173	0.000630499	0.026117	AGBL4	AGBL4
chr1	48849924	48874921	chr1	48750038	48774935	1.17914	-2.41244	12.2143	0.000511851	0.0232614	AGBL4	AGBL4,BEND5
chr1	49225329	49249830	chr1	49175257	49200199	-0.996138	-1.84315	17.1389	4.01e-05	0.00549913	AGBL4	AGBL4
chr1	49450208	49474494	chr1	49399855	49424915	-1.02875	-2.21844	15.8433	7.79e-05	0.00807351	AGBL4,AGBL4-IT1	AGBL4,AGBL4-IT1
chr1	49574684	49599723	chr1	49525177	49549294	-1.31211	-1.99715	30.6621	4.73e-08	8.64e-05	AGBL4	AGBL4
chr1	49650203	49674888	chr1	49599720	49624996	-0.905017	-1.9821	13.8359	0.000219624	0.0144839	AGBL4	AGBL4
chr1	49699813	49724874	chr1	49650203	49674888	-0.976931	-2.05573	15.5951	8.85e-05	0.00870633	AGBL4	AGBL4
chr1	49849658	49875366	chr1	49799989	49825548	-0.993945	-2.40914	11.1994	0.000873207	0.0313104	AGBL4	AGBL4
chr1	50024667	50050450	chr1	49899993	49924319	-1.65537	-3.3849	16.6031	5.27e-05	0.00644487	ELAVL4	AGBL4
chr1	50299781	50324860	chr1	50075210	50100125	1.78801	-3.47412	15.4064	9.75e-05	0.00919594		ELAVL4
chr1	50324857	50350320	chr1	50250041	50275257	0.989345	-2.41104	11.9882	0.000576317	0.0248515
chr1	50524949	50549862	chr1	50425735	50449974	1.01733	-2.42476	12.8097	0.000374793	0.0194827	FAF1	FAF1
chr1	50549859	50574975	chr1	50449971	50475238	1.31081	-2.76041	16.3925	5.88e-05	0.00685836	FAF1	FAF1
chr1	50574972	50599353	chr1	50425735	50449974	1.34496	-2.92535	13.8237	0.000221014	0.0145391	FAF1	FAF1
chr1	50599350	50624968	chr1	50425735	50449974	1.3297	-2.74026	15.8186	7.89e-05	0.00813471	FAF1	FAF1
chr1	50624965	50650064	chr1	50350317	50375022	1.64088	-3.28088	13.6447	0.000242551	0.0152519	FAF1
chr1	51174991	51199764	chr1	51074930	51099872	1.11107	-2.13515	17.1558	3.98e-05	0.00547089	LINC01562
chr1	51225345	51250265	chr1	51150255	51174994	1.30015	-2.54597	16.5771	5.35e-05	0.00649524	LINC01562,RNF11
chr1	51299413	51325034	chr1	51225345	51250265	1.11876	-2.17794	17.761	2.92e-05	0.00456815	TTC39A	LINC01562,RNF11
chr1	51400009	51425034	chr1	51325031	51349741	1.00155	-2.02685	15.3932	9.82e-05	0.00922776	EPS15	TTC39A,TTC39A-AS1
chr1	51525606	51549611	chr1	51325031	51349741	0.966753	-2.37165	12.2166	0.000511211	0.0232469		TTC39A,TTC39A-AS1
chr1	51525606	51549611	chr1	51349738	51375068	0.914247	-2.07336	12.4272	0.000457812	0.0218544		EPS15
chr1	51800038	51825017	chr1	51725259	51750012	1.1467	-2.66094	13.3503	0.000282707	0.0166306	NRDC	OSBPL9
chr1	51925019	51949998	chr1	51849979	51874999	1.17105	-2.39077	16.2554	6.3e-05	0.00712444	RAB3B	NRDC
chr1	51925019	51949998	chr1	51874996	51900213	1.01346	-1.90322	15.5573	9.02e-05	0.00880604	RAB3B	NRDC
chr1	51949995	51974993	chr1	51599866	51625384	1.88845	-3.60812	12.6413	0.000409263	0.0205183	RAB3B	OSBPL9
chr1	51999714	52025285	chr1	51925019	51949998	0.763011	-1.60138	11.6732	0.000680153	0.0272454	TXNDC12	RAB3B
chr1	52025282	52050198	chr1	51925019	51949998	1.33485	-2.71503	14.5669	0.000150371	0.011724	TXNDC12,KTI12	RAB3B
chr1	52025282	52050198	chr1	51949995	51974993	1.12422	-2.40682	13.9557	0.000206375	0.0139676	TXNDC12,KTI12	RAB3B
chr1	52099973	52125015	chr1	52025282	52050198	0.926899	-2.28704	11.8558	0.000617855	0.0258507		TXNDC12,KTI12
chr1	52300368	52325059	chr1	51999714	52025285	1.27606	-2.86854	12.9518	0.000347975	0.0187327	ZFYVE9	TXNDC12
chr1	52599810	52624945	chr1	52524754	52549716	-0.966976	-1.42942	22.1657	3.16e-06	0.00119988	GPX7	TUT4
chr1	52800052	52824420	chr1	52725280	52749997	0.924763	-1.99459	13.4296	0.000271273	0.0162174	ZYG11B	ZYG11B
chr1	53124874	53149319	chr1	52775018	52800055	1.62179	-3.37216	12.0992	0.000543702	0.0240463	SLC1A7	ZYG11B
chr1	53174923	53200258	chr1	52849922	52874821	1.50981	-2.9262	18.9394	1.6e-05	0.00318734	CPT2	ZYG11A
chr1	53200255	53225052	chr1	53103497	53124877	1.25563	-3.04048	11.573	0.000716989	0.0280404	CPT2,CZIB	SLC1A7
chr1	53374984	53399913	chr1	53274997	53300398	-0.659417	-0.200783	20.5909	6.97e-06	0.00192452		LRP8
chr1	53424848	53450159	chr1	53200255	53225052	1.85847	-3.30179	18.8657	1.67e-05	0.00325732	SLC25A3P1	CPT2,CZIB
chr1	53824936	53850104	chr1	53724884	53750355	1.13639	-2.6379	13.2609	0.000296174	0.0170528	NDC1	GLIS1
chr1	53824936	53850104	chr1	53774842	53800269	1.30757	-1.37335	35.4663	4.59e-09	1.56e-05	NDC1	NDC1
chr1	54049853	54074941	chr1	53774842	53800269	1.59094	-3.31175	12.8343	0.000370001	0.0193601	TMEM59,TCEANC2,MIR4781	NDC1
chr1	54049853	54074941	chr1	53975008	53999726	1.07857	-2.00215	16.3434	6.02e-05	0.00695301	TMEM59,TCEANC2,MIR4781
chr1	54049853	54074941	chr1	53999723	54025013	1.35654	-2.02796	23.6216	1.53e-06	0.000768429	TMEM59,TCEANC2,MIR4781	LDLRAD1
chr1	54074938	54100018	chr1	54025010	54049856	0.922926	-1.86033	13.0299	0.000334092	0.0183039	TCEANC2	TMEM59
chr1	54375259	54400063	chr1	54049853	54074941	-1.24413	-2.68213	15.8836	7.63e-05	0.00797695	SSBP3	TMEM59,TCEANC2,MIR4781
chr1	54375259	54400063	chr1	54149903	54175372	-1.01303	-2.5308	11.3137	0.000822037	0.0302976	SSBP3	CDCP2,CYB5RL
chr1	54375259	54400063	chr1	54299805	54325337	-0.877334	-1.77192	15.3014	0.000102922	0.00947918	SSBP3	SSBP3
chr1	54700076	54724858	chr1	54049853	54074941	-1.37169	-2.63742	19.2875	1.35e-05	0.00286833	MROH7,MROH7-TTC4,TTC4	TMEM59,TCEANC2,MIR4781
chr1	54750063	54774719	chr1	54575213	54599937	1.37293	-3.06563	12.8021	0.000376279	0.0195299	PARS2	ACOT11
chr1	54774716	54799995	chr1	54025010	54049856	-1.84188	-3.35743	17.505	3.33e-05	0.00491361	TTC22	TMEM59
chr1	54799992	54824898	chr1	54025010	54049856	-1.8078	-3.39594	18.0599	2.51e-05	0.00417492	TTC22,LEXM	TMEM59
chr1	54799992	54824898	chr1	54049853	54074941	-1.35249	-2.76139	14.8978	0.000126735	0.0106453	TTC22,LEXM	TMEM59,TCEANC2,MIR4781
chr1	54799992	54824898	chr1	54649778	54675435	-0.695898	-1.64155	12.2378	0.000505578	0.0231097	TTC22,LEXM	MROH7,MROH7-TTC4
chr1	54974967	55000093	chr1	54875039	54900127	1.46544	-2.3878	24.8078	8.45e-07	0.00052436	TMEM61,BSND	DHCR24
chr1	55025049	55050590	chr1	54925299	54949957	0.996113	-1.98945	15.1241	0.000112774	0.00995382	PCSK9
chr1	55050587	55075282	chr1	54875039	54900127	2.04877	-3.60877	15.652	8.59e-05	0.00855539	PCSK9,USP24	DHCR24
chr1	55050587	55075282	chr1	54974967	55000093	1.08797	-2.59284	12.1927	0.000517674	0.0234146	PCSK9,USP24	TMEM61,BSND
chr1	55075279	55100098	chr1	55025049	55050590	0.888408	-2.05295	12.8191	0.000372959	0.0194358	USP24	PCSK9
chr1	55149839	55175293	chr1	55100095	55124822	-0.824966	-1.63114	13.681	0.000238024	0.0151059	USP24	USP24
chr1	55325154	55349738	chr1	55275189	55300036	0.708005	-1.3206	12.3792	0.000469461	0.0221764		MIR4422HG
chr1	55349735	55374840	chr1	55275189	55300036	1.47581	-2.02931	29.2474	9.45e-08	0.000130493		MIR4422HG
chr1	55374837	55399787	chr1	55275189	55300036	1.29671	-2.44659	17.8531	2.79e-05	0.00444799		MIR4422HG
chr1	55399784	55424696	chr1	55275189	55300036	1.26944	-2.9506	11.4039	0.000783862	0.0294995		MIR4422HG
chr1	55424693	55450435	chr1	55275189	55300036	2.13486	-3.23684	22.6184	2.52e-06	0.00105038		MIR4422HG
chr1	55450432	55475090	chr1	55275189	55300036	1.68824	-3.517	13.2587	0.000296521	0.0170642		MIR4422HG
chr1	55475087	55500154	chr1	55275189	55300036	2.02106	-3.49501	17.2782	3.74e-05	0.00525244		MIR4422HG
chr1	55550275	55575032	chr1	55374837	55399787	1.98946	-3.25615	18.7015	1.81e-05	0.00342844
chr1	55849629	55875542	chr1	55374837	55399787	1.92517	-3.68157	11.5174	0.000738333	0.028506	LINC01755
chr1	55849629	55875542	chr1	55800158	55824467	-0.833161	-1.50824	15.5678	8.97e-05	0.00877501	LINC01755
chr1	55949505	55975354	chr1	55725515	55749977	1.74562	-3.48848	13.0938	0.000323134	0.0179474	LINC01755
chr1	55999859	56024550	chr1	55949505	55975354	-0.846051	-1.92659	13.5046	0.000260885	0.0158817		LINC01755
chr1	56199831	56225293	chr1	56075491	56100279	-1.60503	-3.33538	12.3532	0.000475899	0.0223431	PLPP3
chr1	56225290	56249826	chr1	56124948	56150103	-1.36934	-2.8909	13.4042	0.000274883	0.0163527	PLPP3
chr1	56249823	56275371	chr1	56199831	56225293	-0.793601	-1.83396	11.1473	0.000897577	0.0317863	PLPP3	PLPP3
chr1	56425252	56449941	chr1	56374949	56399997	-0.771539	-1.58279	14.4599	0.000158925	0.0120839	PLPP3	PLPP3
chr1	56574469	56599895	chr1	55275189	55300036	2.54481	-3.20576	21.3485	4.76e-06	0.00154279	PLPP3,LOC101929935	MIR4422HG
chr1	56574469	56599895	chr1	55349735	55374840	2.71879	-3.5871	15.6234	8.72e-05	0.00863371	PLPP3,LOC101929935
chr1	56574469	56599895	chr1	55374837	55399787	2.46477	-3.53009	15.3762	9.9e-05	0.00926991	PLPP3,LOC101929935
chr1	56799709	56825006	chr1	56700165	56724699	1.64711	-3.01643	18.3778	2.13e-05	0.00378976	FYB2	PRKAA2,FYB2
chr1	57024758	57050174	chr1	56974916	56999783	-0.840762	-2.00925	11.7873	0.000640519	0.026356	DAB1	DAB1
chr1	57050171	57074628	chr1	56999780	57024761	-0.846949	-1.86292	12.472	0.000447178	0.0215646	DAB1	DAB1
chr1	57074625	57100051	chr1	57024758	57050174	-0.840282	-1.78522	14.361	0.000167272	0.0124388	DAB1	DAB1
chr1	57100048	57124763	chr1	57050171	57074628	-0.910331	-2.21393	11.4704	0.000756828	0.0289253	DAB1	DAB1
chr1	57200073	57225073	chr1	57150287	57175082	-0.727926	-1.79425	11.1418	0.000900159	0.0318402	DAB1	DAB1
chr1	57225070	57250175	chr1	57175079	57200076	-0.94539	-2.16978	13.7606	0.000228377	0.0147826	DAB1	DAB1
chr1	57325870	57350113	chr1	57225070	57250175	-1.30381	-3.0163	13.1588	0.000312371	0.0175958	DAB1	DAB1
chr1	57725570	57750149	chr1	57675102	57699867	-0.818244	-1.91111	12.5082	0.000438783	0.0213497	DAB1	DAB1
chr1	57999671	58024949	chr1	57950419	57975224	-0.717012	-1.57146	11.2145	0.000866239	0.0311801	DAB1	DAB1
chr1	58050042	58076015	chr1	57999671	58024949	-0.830148	-1.89618	11.3704	0.000797828	0.0297734	DAB1	DAB1
chr1	58499571	58524957	chr1	58224963	58249434	1.58407	-3.56121	12.2057	0.00051416	0.0233181	DAB1,OMA1	DAB1
chr1	58499571	58524957	chr1	58350013	58374791	1.29202	-3.05617	11.6373	0.000693124	0.0275383	DAB1,OMA1	DAB1
chr1	58499571	58524957	chr1	58374788	58400115	1.56482	-3.04327	15.5882	8.88e-05	0.00872744	DAB1,OMA1	DAB1
chr1	58499571	58524957	chr1	58400112	58425091	1.28118	-2.74835	15.4056	9.75e-05	0.00919605	DAB1,OMA1	DAB1,OMA1
chr1	58524954	58550048	chr1	58224963	58249434	1.5925	-3.59499	12.2925	0.000491276	0.0227399	DAB1,OMA1	DAB1
chr1	58524954	58550048	chr1	58274626	58300325	2.16612	-3.58537	20.3074	8.03e-06	0.0021092	DAB1,OMA1	DAB1
chr1	58524954	58550048	chr1	58449766	58475222	0.993248	-2.30899	12.2015	0.000515278	0.0233527	DAB1,OMA1	DAB1,OMA1
chr1	58749972	58775493	chr1	58674959	58700088	1.04984	-2.18045	16.0972	6.84e-05	0.00748499		MYSM1
chr1	59000380	59025268	chr1	58875029	58899920	-0.834525	-1.79419	14.6762	0.000142111	0.0113353	LINC01358	LINC01135
chr1	59025265	59049977	chr1	58950676	58975036	-0.714876	-1.43732	12.4645	0.000448949	0.0216104	LINC01358	LINC01358
chr1	59075056	59100042	chr1	58899917	58925104	-0.784051	-1.83454	12.0198	0.000566841	0.0246105	LINC01358	LINC01135
chr1	59125146	59149909	chr1	58824853	58850057	-0.987667	-2.46815	11.9243	0.000595995	0.0253461	LINC01358,HSD52	LINC01135
chr1	59149906	59174603	chr1	58824853	58850057	-0.98534	-2.50479	11.5993	0.000707133	0.0278307	HSD52	LINC01135
chr1	59224709	59249588	chr1	58850054	58875032	-1.27531	-3.15497	11.6962	0.00067198	0.0270614	HSD52	LINC01135
chr1	59224709	59249588	chr1	58875029	58899920	-1.19758	-3.08028	11.3424	0.000809678	0.0300211	HSD52	LINC01135
chr1	59249585	59275188	chr1	58824853	58850057	-1.58713	-2.81229	21.0782	5.45e-06	0.00166201	HSD52	LINC01135
chr1	59275185	59299935	chr1	58775490	58800155	-1.07762	-2.2599	15.9721	7.29e-05	0.00776922	HSD52,FGGY	JUN,LINC01135
chr1	59299932	59325133	chr1	58775490	58800155	-1.2549	-2.44842	17.919	2.69e-05	0.00436	FGGY	JUN,LINC01135
chr1	59299932	59325133	chr1	58975033	59000383	-1.52057	-3.31784	13.4051	0.000274755	0.0163505	FGGY	LINC01358
chr1	59375211	59399806	chr1	59275185	59299935	1.14244	-2.82982	12.1795	0.000521257	0.0235027	FGGY	HSD52,FGGY
chr1	59375211	59399806	chr1	59299932	59325133	0.916364	-2.08265	13.2845	0.000292562	0.0169437	FGGY	FGGY
chr1	59399803	59425031	chr1	59299932	59325133	1.41806	-2.13452	28.5204	1.35e-07	0.000163444	FGGY	FGGY
chr1	59425028	59449524	chr1	59275185	59299935	1.39218	-2.53662	20.929	5.87e-06	0.00174857	FGGY	HSD52,FGGY
chr1	59425028	59449524	chr1	59299932	59325133	1.07667	-1.96431	17.6467	3.1e-05	0.00472076	FGGY	FGGY
chr1	59425028	59449524	chr1	59325130	59349849	0.885858	-2.09571	13.4184	0.000272857	0.0162781	FGGY	FGGY
chr1	59425028	59449524	chr1	59349846	59375214	1.08623	-1.94751	20.2132	8.43e-06	0.00217087	FGGY	FGGY
chr1	59449521	59474898	chr1	59275185	59299935	2.03314	-2.94588	28.9	1.12e-07	0.000146526	FGGY	HSD52,FGGY
chr1	59449521	59474898	chr1	59299932	59325133	1.21762	-2.45117	18.4839	2.02e-05	0.00366142	FGGY	FGGY
chr1	59449521	59474898	chr1	59349846	59375214	1.37469	-2.30729	25.5039	5.98e-07	0.000423344	FGGY	FGGY
chr1	59474895	59500160	chr1	59275185	59299935	1.41952	-2.74743	18.494	2.01e-05	0.00364911	FGGY	HSD52,FGGY
chr1	59474895	59500160	chr1	59299932	59325133	1.35658	-2.36269	22.0897	3.28e-06	0.00122712	FGGY	FGGY
chr1	59525120	59551234	chr1	59275185	59299935	1.86925	-3.44377	12.5536	0.000428477	0.0210716	FGGY	HSD52,FGGY
chr1	59650083	59675382	chr1	58725954	58749975	-1.08067	-2.68981	12.1781	0.000521645	0.0235101	FGGY
chr1	59650083	59675382	chr1	58749972	58775493	-1.28185	-2.70393	14.5482	0.000151828	0.0117919	FGGY
chr1	59675379	59700053	chr1	58649950	58674962	-1.52652	-3.25083	12.9915	0.000340845	0.0185175	FGGY	MYSM1
chr1	59675379	59700053	chr1	58725954	58749975	-1.46849	-1.84991	34.5797	7.04e-09	2.11e-05	FGGY
chr1	59675379	59700053	chr1	58749972	58775493	-0.9248	-2.05622	11.8669	0.000614254	0.0257651	FGGY
chr1	59700050	59724975	chr1	58649950	58674962	-1.14704	-2.97264	11.9973	0.00057359	0.0247877	FGGY	MYSM1
chr1	59700050	59724975	chr1	58700085	58725957	-1.19356	-1.93526	24.6998	8.92e-07	0.000541967	FGGY	MYSM1
chr1	59700050	59724975	chr1	58725954	58749975	-1.21065	-1.56583	31.8937	2.59e-08	5.74e-05	FGGY
chr1	59724972	59750142	chr1	59149906	59174603	1.38985	-3.00446	12.528	0.000434265	0.0212268	FGGY,MIR4711	HSD52
chr1	59750139	59775062	chr1	58775490	58800155	2.10755	-2.84511	25.0609	7.46e-07	0.00048522	FGGY	JUN,LINC01135
chr1	59750139	59775062	chr1	58975033	59000383	2.15712	-3.55209	18.0334	2.54e-05	0.00420263	FGGY	LINC01358
chr1	59750139	59775062	chr1	59025265	59049977	1.55663	-3.26777	14.3339	0.000169636	0.0125451	FGGY	LINC01358
chr1	59949685	59975090	chr1	59875220	59899668	0.96327	-1.93901	14.5115	0.000154743	0.0119064		HOOK1,CYP2J2
chr1	60075135	60099238	chr1	59975087	60000047	1.13859	-2.53876	14.9028	0.000126411	0.010624		C1orf87
chr1	60350012	60374966	chr1	60149748	60174391	-1.7148	-3.58977	12.5031	0.000439961	0.0213779
chr1	60650076	60674934	chr1	60600150	60624755	-1.04811	-1.89421	17.8313	2.82e-05	0.00447841	LOC101926964	LINC01748
chr1	60724894	60749656	chr1	60674931	60700240	-0.844822	-1.7928	14.7754	0.000135006	0.0110159	LOC101926964	LOC101926964
chr1	60949851	60975302	chr1	60899888	60924716	-0.830131	-1.82476	13.5566	0.000253925	0.0156473	NFIA,NFIA-AS2	NFIA
chr1	61224854	61250140	chr1	60999941	61024791	-1.31798	-3.00915	11.7118	0.000666488	0.0269447	NFIA,NFIA-AS1	NFIA
chr1	61300182	61325000	chr1	60949851	60975302	-1.4755	-3.31737	14.5766	0.000149617	0.0116898	NFIA	NFIA,NFIA-AS2
chr1	61324997	61350087	chr1	61074792	61100002	1.21287	-2.91242	11.8877	0.000607567	0.0256078	NFIA	NFIA
chr1	61700086	61724846	chr1	61625038	61650399	1.52965	-2.29974	28.4626	1.39e-07	0.000166638	TM2D1
chr1	61999946	62025002	chr1	61925005	61949856	0.938825	-2.37997	11.5119	0.000740452	0.0285488	PATJ	PATJ
chr1	62024999	62049898	chr1	61874947	61900102	1.32273	-3.09737	11.5574	0.000722911	0.0281585	PATJ	PATJ
chr1	62024999	62049898	chr1	61900099	61925008	1.0802	-2.58048	11.862	0.000615835	0.0257998	PATJ	PATJ
chr1	62074915	62099610	chr1	61900099	61925008	1.6659	-3.41141	14.0959	0.0001919	0.0134058	PATJ,MIR3116-1,MIR3116-2	PATJ
chr1	62099607	62125006	chr1	61925005	61949856	1.67323	-3.50432	12.9276	0.000352406	0.0188598	PATJ	PATJ
chr1	62125003	62149884	chr1	62024999	62049898	1.50225	-2.61208	23.0847	1.99e-06	0.000910816	PATJ	PATJ
chr1	62125003	62149884	chr1	62049895	62074918	0.892692	-2.20403	11.2795	0.000837026	0.0305808	PATJ	PATJ
chr1	62375144	62400063	chr1	62174977	62200412	1.00519	-1.60743	17.0601	4.18e-05	0.00562643		PATJ,L1TD1
chr1	62400060	62425195	chr1	62300477	62324942	1.24172	-2.51918	13.7206	0.000233179	0.0149531		KANK4
chr1	62425192	62449841	chr1	62200409	62225071	1.86232	-3.6688	12.126	0.000536096	0.0238775	USP1	L1TD1
chr1	62425192	62449841	chr1	62250049	62275676	1.50098	-3.07411	12.9916	0.000340829	0.0185175	USP1	KANK4
chr1	62425192	62449841	chr1	62349962	62375147	1.30222	-3.04053	11.9207	0.000597146	0.0253688	USP1
chr1	63000221	63024630	chr1	62900041	62924954	1.05771	-2.72466	11.7289	0.000660503	0.0267908	LINC01739
chr1	63299902	63326307	chr1	63000221	63024630	2.13456	-3.66914	17.0961	4.1e-05	0.00556033	LINC00466,FOXD3-AS1,FOXD3	LINC01739
chr1	63500067	63525015	chr1	63350025	63374989	0.973952	-2.28123	12.488	0.000443462	0.0214588	ITGB3BP,EFCAB7	ALG6
chr1	63525012	63548987	chr1	63326304	63350028	1.36969	-2.80414	11.5834	0.0007131	0.0279689	ITGB3BP,EFCAB7,DLEU2L	MIR6068
chr1	63699974	63725256	chr1	63575139	63599704	1.46373	-3.00225	13.3179	0.000287513	0.0167983		ITGB3BP,PGM1
chr1	63824527	63850217	chr1	63774985	63799931	-0.816747	-1.41604	14.4349	0.000160999	0.0121672	ROR1	ROR1
chr1	64525260	64550064	chr1	64374994	64399714	1.53096	-3.11888	11.7745	0.000644857	0.0264401	CACHD1
chr1	64724973	64750064	chr1	64299716	64325216	2.16022	-3.65837	15.417	9.7e-05	0.00916649	RAVER2
chr1	64800079	64824885	chr1	64550061	64575562	1.86251	-3.55104	12.0682	0.000552613	0.0242464	RAVER2	CACHD1
chr1	65125007	65150365	chr1	65050051	65074932	1.52002	-2.21074	29.5017	8.35e-08	0.000121337	AK4	JAK1,MIR3671,MIR101-1
chr1	65150362	65174543	chr1	65050051	65074932	1.26043	-2.39876	17.8242	2.83e-05	0.00448796	AK4	JAK1,MIR3671,MIR101-1
chr1	65174540	65199869	chr1	65050051	65074932	1.24874	-2.51371	16.6908	5.04e-05	0.00628343	AK4	JAK1,MIR3671,MIR101-1
chr1	65199866	65224990	chr1	65050051	65074932	1.57747	-2.01118	31.2451	3.56e-08	7.17e-05	AK4	JAK1,MIR3671,MIR101-1
chr1	65199866	65224990	chr1	65074929	65100150	0.938904	-1.87751	13.4436	0.0002693	0.0161577	AK4
chr1	65224987	65250227	chr1	65125007	65150365	1.38254	-2.4269	18.5936	1.91e-05	0.00354607	AK4,DNAJC6	AK4
chr1	65224987	65250227	chr1	65150362	65174543	1.01178	-2.31224	11.7692	0.000646646	0.0264732	AK4,DNAJC6	AK4
chr1	65299826	65325377	chr1	65224987	65250227	0.900923	-2.17716	11.3506	0.000806182	0.0299414	DNAJC6	AK4,DNAJC6
chr1	65299826	65325377	chr1	65250224	65275212	1.01231	-1.74938	16.3394	6.04e-05	0.00696238	DNAJC6	DNAJC6
chr1	65399957	65424695	chr1	65224987	65250227	1.00812	-2.06754	15.0517	0.00011706	0.0101753	DNAJC6,LEPROT,LEPR	AK4,DNAJC6
chr1	65399957	65424695	chr1	65299826	65325377	0.951352	-2.27778	13.1663	0.000311142	0.01756	DNAJC6,LEPROT,LEPR	DNAJC6
chr1	65424692	65450835	chr1	65050051	65074932	1.34881	-3.27418	11.3619	0.000801386	0.0298479	LEPROT,LEPR	JAK1,MIR3671,MIR101-1
chr1	65474958	65500062	chr1	65224987	65250227	1.12913	-2.76635	11.1527	0.000894995	0.0317354	LEPR	AK4,DNAJC6
chr1	65474958	65500062	chr1	65399957	65424695	1.20034	-2.65471	13.6054	0.000247565	0.0154324	LEPR	DNAJC6,LEPROT,LEPR
chr1	65500059	65525179	chr1	65199866	65224990	1.69133	-3.08373	17.6133	3.15e-05	0.0047773	LEPR	AK4
chr1	65574967	65599410	chr1	65474958	65500062	1.01616	-2.62394	11.1528	0.000894946	0.0317354	LEPR	LEPR
chr1	65674789	65700110	chr1	65224987	65250227	1.12976	-2.33407	15.1904	0.000108981	0.00978348		AK4,DNAJC6
chr1	65850335	65874955	chr1	65799963	65825018	0.917191	-2.00832	13.7433	0.000230443	0.0148562	PDE4B	PDE4B
chr1	65874952	65899237	chr1	65724946	65750447	2.14357	-3.23995	22.7691	2.33e-06	0.0010029	PDE4B
chr1	65874952	65899237	chr1	65775446	65799966	1.29271	-2.75331	14.2304	0.000178985	0.0129148	PDE4B	PDE4B
chr1	65874952	65899237	chr1	65799963	65825018	1.48448	-2.84999	17.9043	2.71e-05	0.00437925	PDE4B	PDE4B
chr1	65899234	65925027	chr1	65700107	65724949	1.72594	-3.31165	15.7108	8.34e-05	0.00841461	PDE4B
chr1	65899234	65925027	chr1	65724946	65750447	1.20891	-2.87694	12.3775	0.000469872	0.0221881	PDE4B
chr1	65925024	65949965	chr1	65700107	65724949	1.79254	-2.93137	22.3989	2.81e-06	0.00112037	PDE4B
chr1	65925024	65949965	chr1	65724946	65750447	1.51535	-2.87759	17.1245	4.04e-05	0.00551974	PDE4B
chr1	65925024	65949965	chr1	65799963	65825018	1.58826	-2.62774	21.346	4.76e-06	0.00154279	PDE4B	PDE4B
chr1	65925024	65949965	chr1	65825015	65850338	1.52832	-2.8978	18.212	2.32e-05	0.00398755	PDE4B	PDE4B
chr1	65949962	65975154	chr1	65700107	65724949	2.96426	-3.62969	26.2665	4.1e-07	0.000338039	PDE4B
chr1	65949962	65975154	chr1	65724946	65750447	1.80104	-3.41023	14.3108	0.000171682	0.0126135	PDE4B
chr1	65949962	65975154	chr1	65750444	65775449	1.86098	-3.551	15.2019	0.000108336	0.00975231	PDE4B
chr1	65949962	65975154	chr1	65775446	65799966	2.03221	-3.68026	17.0263	4.25e-05	0.00568127	PDE4B	PDE4B
chr1	66225107	66250224	chr1	65799963	65825018	1.87611	-3.43084	20.7214	6.52e-06	0.00185706	PDE4B	PDE4B
chr1	66225107	66250224	chr1	66049866	66074591	1.51994	-2.66021	14.1836	0.000183371	0.0130941	PDE4B	PDE4B,LOC101927139
chr1	66350277	66375073	chr1	66300250	66325284	-0.720735	-1.35306	13.5875	0.000249878	0.0155249	PDE4B	PDE4B
chr1	66375070	66400289	chr1	66225107	66250224	-0.860699	-1.79403	14.4544	0.000159384	0.0121062		PDE4B
chr1	66449700	66475083	chr1	65925024	65949965	-0.944007	-1.82805	14.4915	0.000156347	0.0119833		PDE4B
chr1	66499637	66524675	chr1	65925024	65949965	-1.20668	-2.61303	12.604	0.000417326	0.0207542		PDE4B
chr1	66700147	66725057	chr1	66599945	66625052	1.25746	-2.7194	13.6781	0.000238385	0.0151108	SGIP1	SGIP1
chr1	66725054	66749857	chr1	66625049	66650767	1.82773	-2.68437	27.8531	1.88e-07	0.000205378	SGIP1	SGIP1,MIR3117
chr1	66875110	66899914	chr1	66799960	66825092	1.04138	-2.43946	13.3144	0.000288039	0.016816	WDR78	INSL5,WDR78
chr1	67249886	67273952	chr1	67050176	67074893	1.62219	-3.45446	13.1389	0.000315627	0.0176952	IL23R	SLC35D1
chr1	67273949	67299937	chr1	67173941	67200106	1.32517	-2.37402	22.2154	3.08e-06	0.00118228		C1orf141,IL23R
chr1	67299934	67325122	chr1	67173941	67200106	1.17622	-2.55563	13.6385	0.000243344	0.0152794	IL12RB2	C1orf141,IL23R
chr1	67299934	67325122	chr1	67225581	67249889	0.725444	-1.51607	11.6388	0.000692577	0.0275284	IL12RB2	C1orf141,IL23R
chr1	67325119	67350266	chr1	67249886	67273952	0.711742	-1.43159	11.2226	0.000862548	0.0310981	IL12RB2	IL23R
chr1	67450007	67475405	chr1	67273949	67299937	-0.976581	-2.28556	13.7263	0.00023248	0.0149265
chr1	67500109	67525079	chr1	67424921	67450010	0.852938	-1.90128	12.302	0.000488839	0.0226771		SERBP1
chr1	67674975	67699947	chr1	67525076	67549905	1.10417	-2.45367	13.0385	0.000332584	0.0182566	GADD45A
chr1	67750188	67775052	chr1	67525076	67549905	0.673672	-1.01022	11.9941	0.000574534	0.0248108	GNG12
chr1	67824622	67849630	chr1	67750188	67775052	0.90188	-2.24201	11.7181	0.00066428	0.0268791	GNG12,GNG12-AS1	GNG12
chr1	67849627	67874923	chr1	67500109	67525079	1.73536	-3.61162	11.6159	0.000700982	0.0276847	GNG12-AS1
chr1	67849627	67874923	chr1	67750188	67775052	1.36962	-2.38057	22.6262	2.51e-06	0.00104906	GNG12-AS1	GNG12
chr1	67950371	67975001	chr1	67799756	67824625	1.564	-3.22969	13.3739	0.000279248	0.0165042	GNG12-AS1	GNG12
chr1	67950371	67975001	chr1	67874920	67900276	0.932218	-2.22187	12.174	0.000522774	0.0235382	GNG12-AS1	GNG12-AS1
chr1	67999858	68024626	chr1	67849627	67874923	1.42017	-2.7516	16.7622	4.86e-05	0.00614255	GNG12-AS1	GNG12-AS1
chr1	68024623	68049808	chr1	67849627	67874923	1.90726	-2.9255	22.5356	2.62e-06	0.00107346	GNG12-AS1,DIRAS3	GNG12-AS1
chr1	68049805	68075639	chr1	67824622	67849630	1.45682	-3.32094	13.2488	0.00029805	0.0171259	GNG12-AS1,DIRAS3	GNG12,GNG12-AS1
chr1	68075636	68100226	chr1	67775049	67799759	2.15748	-3.57323	15.5532	9.04e-05	0.00881341	GNG12-AS1,WLS	GNG12
chr1	68075636	68100226	chr1	67799756	67824625	2.26093	-3.69048	17.1573	3.97e-05	0.00546755	GNG12-AS1,WLS	GNG12
chr1	68075636	68100226	chr1	67824622	67849630	1.83546	-3.64308	13.2676	0.000295141	0.0170189	GNG12-AS1,WLS	GNG12,GNG12-AS1
chr1	68075636	68100226	chr1	67849627	67874923	1.82047	-3.02391	22.9895	2.09e-06	0.000939703	GNG12-AS1,WLS	GNG12-AS1
chr1	68075636	68100226	chr1	67924814	67950374	1.85848	-3.25514	18.8352	1.69e-05	0.00329273	GNG12-AS1,WLS	GNG12-AS1
chr1	68100223	68124656	chr1	67849627	67874923	1.64754	-3.04504	18.6312	1.88e-05	0.00350168	GNG12-AS1,WLS	GNG12-AS1
chr1	68100223	68124656	chr1	67874920	67900276	1.59165	-3.4424	11.5184	0.00073793	0.0285039	GNG12-AS1,WLS	GNG12-AS1
chr1	68124653	68150215	chr1	67849627	67874923	1.79939	-3.60783	13.8306	0.00022023	0.0145059	GNG12-AS1,WLS	GNG12-AS1
chr1	68299993	68325218	chr1	68100223	68124656	1.47214	-2.88234	13.6563	0.000241094	0.0152092		GNG12-AS1,WLS
chr1	68325215	68349997	chr1	68100223	68124656	1.60836	-2.51456	24.1276	1.19e-06	0.000651027		GNG12-AS1,WLS
chr1	68349994	68374983	chr1	68100223	68124656	1.56804	-2.89656	15.9684	7.3e-05	0.00777774		GNG12-AS1,WLS
chr1	68674898	68700026	chr1	68574566	68600096	-1.26627	-3.03743	12.2336	0.00050669	0.0231437
chr1	68700023	68725177	chr1	68649850	68674901	-1.04371	-2.18578	15.2714	0.000104528	0.00955908
chr1	68775278	68800997	chr1	68725174	68749923	-1.18832	-2.65395	11.7846	0.000641438	0.0263754
chr1	69025000	69049472	chr1	68974871	68999908	-1.30017	-2.57784	17.182	3.92e-05	0.00542582
chr1	69049469	69075457	chr1	68999905	69025003	-1.3437	-2.164	26.6009	3.48e-07	0.000303181	LINC01707
chr1	69075454	69100113	chr1	68974871	68999908	-1.06876	-2.92627	11.2473	0.000851398	0.0308871	LINC01707
chr1	69200126	69224741	chr1	69125501	69150024	-1.04994	-2.60127	11.3121	0.000822757	0.0303099		LINC01707
chr1	69725210	69750015	chr1	69624851	69650320	-1.53259	-3.31842	13.703	0.000235322	0.0150221	LRRC7	LRRC7
chr1	70399940	70425200	chr1	70200376	70225073	-1.02134	-2.51633	12.1352	0.000533514	0.0238117	CTH	LRRC40,SRSF11
chr1	70500392	70525077	chr1	70399940	70425200	1.32549	-2.79739	16.1343	6.71e-05	0.00739787		CTH
chr1	71024793	71050306	chr1	70525074	70549674	1.61879	-3.3692	12.1299	0.000535023	0.0238466	PTGER3,ZRANB2-AS1
chr1	71024793	71050306	chr1	70774994	70799931	1.95349	-3.69403	15.5783	8.92e-05	0.00874965	PTGER3,ZRANB2-AS1	LINC01788
chr1	71024793	71050306	chr1	70850150	70874885	1.9089	-3.48402	14.7667	0.000135615	0.0110494	PTGER3,ZRANB2-AS1	PTGER3
chr1	71024793	71050306	chr1	70874882	70899429	1.37822	-3.16704	13.3652	0.000280518	0.0165461	PTGER3,ZRANB2-AS1	PTGER3
chr1	71050303	71075379	chr1	70675055	70699844	1.72138	-3.34549	15.1038	0.000113957	0.0100145	ZRANB2-AS1,ZRANB2,MIR186
chr1	71075376	71099870	chr1	70200376	70225073	-1.33944	-3.05679	14.2457	0.000177571	0.0128631	ZRANB2,ZRANB2-AS2	LRRC40,SRSF11
chr1	71125404	71149996	chr1	70999925	71024796	-1.76711	-3.26079	16.5168	5.51e-05	0.0066127	ZRANB2-AS2	PTGER3
chr1	71125404	71149996	chr1	71024793	71050306	-1.78419	-3.27005	19.8898	9.92e-06	0.00239909	ZRANB2-AS2	PTGER3,ZRANB2-AS1
chr1	71199705	71224781	chr1	71125404	71149996	1.29369	-2.92244	12.6785	0.000401383	0.0202771	ZRANB2-AS2	ZRANB2-AS2
chr1	71449778	71474453	chr1	71274951	71299695	-1.78173	-3.48981	15.8444	7.78e-05	0.00807164	ZRANB2-AS2,NEGR1	ZRANB2-AS2
chr1	71700100	71724859	chr1	71650358	71675066	-0.909208	-2.2552	11.4523	0.000764097	0.0290725	NEGR1	NEGR1
chr1	71750215	71775022	chr1	71700100	71724859	-0.942035	-2.17392	13.4652	0.000266285	0.016063	NEGR1	NEGR1
chr1	71849761	71875393	chr1	71724856	71750218	-1.39525	-3.33845	11.2721	0.000840323	0.0306559	NEGR1	NEGR1
chr1	73250251	73274963	chr1	73201193	73224820	-1.02209	-2.27403	14.0755	0.000193944	0.0134906
chr1	73424885	73449821	chr1	73375277	73400200	-1.15065	-2.28452	16.4355	5.75e-05	0.00677267
chr1	73700234	73724667	chr1	73525108	73549895	-1.6974	-3.63628	13.9639	0.000205507	0.0139403	LINC02238
chr1	74074703	74100775	chr1	74025249	74049990	-1.23696	-2.46122	17.358	3.59e-05	0.0051317	LRRIQ3	LRRIQ3
chr1	74825067	74849922	chr1	74749907	74775256	1.56234	-2.93058	17.3005	3.69e-05	0.00522579		TYW3
chr1	75175179	75199977	chr1	74749907	74775256	2.63245	-3.55983	22.9188	2.17e-06	0.000957121		TYW3
chr1	75175179	75199977	chr1	74775253	74799819	2.22366	-3.69051	16.3703	5.94e-05	0.00690301
chr1	75175179	75199977	chr1	74799816	74825070	1.63226	-3.48493	12.1188	0.000538132	0.0239198
chr1	75199974	75224677	chr1	74749907	74775256	2.75294	-3.45013	26.3049	4.03e-07	0.000334013	SLC44A5	TYW3
chr1	76450108	76475031	chr1	76349836	76375110	-1.05545	-2.54054	12.5559	0.000427976	0.0210602	ST6GALNAC3	ST6GALNAC3
chr1	76749918	76774779	chr1	76700022	76725527	-0.984147	-1.87289	18.079	2.48e-05	0.00415254	LINC02567
chr1	77150231	77174918	chr1	76125016	76150153	-1.86065	-3.4684	14.5159	0.000154387	0.0118984	PIGK	ST6GALNAC3
chr1	77374771	77400228	chr1	77199289	77225061	-1.22216	-2.39867	17.9856	2.6e-05	0.00427175	AK5	PIGK
chr1	77400225	77425055	chr1	77300192	77324835	-0.98397	-2.19663	14.0654	0.000194958	0.0135253	AK5	AK5
chr1	77425052	77450530	chr1	77274818	77300195	-1.25253	-2.34687	18.8746	1.66e-05	0.0032503	AK5	AK5
chr1	77425052	77450530	chr1	77300192	77324835	-1.01489	-2.21257	14.7971	0.000133502	0.0109376	AK5	AK5
chr1	77425052	77450530	chr1	77324832	77350000	-1.06652	-2.06199	17.1959	3.9e-05	0.00540188	AK5	AK5
chr1	77450527	77475020	chr1	77174915	77199292	-1.1271	-2.46709	18.2512	2.28e-05	0.00394265	AK5	PIGK
chr1	77450527	77475020	chr1	77274818	77300195	-1.05541	-2.43671	14.5935	0.000148313	0.0116259	AK5	AK5
chr1	77450527	77475020	chr1	77300192	77324835	-1.24841	-2.32032	21.3337	4.79e-06	0.00154687	AK5	AK5
chr1	77450527	77475020	chr1	77400225	77425055	-1.01584	-1.60233	22.9651	2.12e-06	0.000949326	AK5	AK5
chr1	77475017	77500204	chr1	77174915	77199292	-1.16444	-2.54309	15.6964	8.4e-05	0.00845109	AK5	PIGK
chr1	77475017	77500204	chr1	77199289	77225061	-1.31352	-2.38406	21.6626	4.06e-06	0.00139295	AK5	PIGK
chr1	77475017	77500204	chr1	77274818	77300195	-1.07249	-2.2499	15.93	7.45e-05	0.00786529	AK5	AK5
chr1	77500201	77524895	chr1	77100108	77125756	-1.98523	-3.53353	19.641	1.12e-05	0.00258385	AK5	PIGK
chr1	77500201	77524895	chr1	77150231	77174918	-1.15923	-2.36734	18.037	2.54e-05	0.00419935	AK5	PIGK
chr1	77500201	77524895	chr1	77174915	77199292	-1.16249	-2.57978	12.0161	0.000567953	0.0246377	AK5	PIGK
chr1	77500201	77524895	chr1	77199289	77225061	-1.05624	-2.67992	11.4218	0.000776473	0.0293473	AK5	PIGK
chr1	77500201	77524895	chr1	77225058	77250103	-1.43811	-3.01182	15.7334	8.24e-05	0.00835586	AK5
chr1	77500201	77524895	chr1	77324832	77350000	-1.02796	-2.44679	12.5688	0.000425102	0.0209817	AK5	AK5
chr1	77500201	77524895	chr1	77374771	77400228	-1.22338	-2.26344	19.6998	1.09e-05	0.00254541	AK5	AK5
chr1	77524892	77549853	chr1	77125753	77150234	-1.45392	-1.98803	39.1967	7.64e-10	4.22e-06	AK5	PIGK
chr1	77524892	77549853	chr1	77150231	77174918	-1.01282	-1.88403	17.705	3e-05	0.00463816	AK5	PIGK
chr1	77524892	77549853	chr1	77225058	77250103	-1.0624	-2.87905	11.2584	0.000846414	0.0307854	AK5
chr1	77524892	77549853	chr1	77300192	77324835	-0.928319	-2.25908	12.7219	0.000392388	0.0200142	AK5	AK5
chr1	77524892	77549853	chr1	77374771	77400228	-0.912427	-2.28307	12.4184	0.000459924	0.0219093	AK5	AK5
chr1	77549850	77574965	chr1	77150231	77174918	-0.987202	-2.54634	11.529	0.000733831	0.0284117	AK5,ZZZ3	PIGK
chr1	77625023	77649662	chr1	77125753	77150234	-1.37769	-3.44386	11.1952	0.000875136	0.0313535	ZZZ3	PIGK
chr1	77649659	77674906	chr1	77125753	77150234	-1.53948	-3.48877	16.48	5.62e-05	0.00667563	ZZZ3	PIGK
chr1	77649659	77674906	chr1	77199289	77225061	-1.29785	-3.24857	13.2301	0.000300975	0.017214	ZZZ3	PIGK
chr1	77775077	77799726	chr1	77625023	77649662	1.21294	-2.92809	11.3336	0.000813475	0.0301112	MIGA1	ZZZ3
chr1	77874596	77900777	chr1	77825052	77850082	0.863323	-2.0295	11.1508	0.000895898	0.0317516	MIGA1,NEXN-AS1,NEXN	MIGA1
chr1	77949949	77975123	chr1	77674903	77699879	-1.11506	-2.66319	11.8852	0.000608369	0.0256278	FUBP1	ZZZ3,USP33
chr1	77949949	77975123	chr1	77699876	77724837	-1.08738	-2.32285	14.6798	0.000141842	0.0113242	FUBP1	USP33
chr1	77949949	77975123	chr1	77724834	77750097	-0.994614	-2.60383	12.4773	0.000445936	0.0215328	FUBP1	USP33
chr1	78025292	78050003	chr1	77975120	77999960	1.13232	-1.87902	20.3777	7.76e-06	0.00205917	GIPC2	FUBP1,DNAJB4,GIPC2
chr1	78200461	78224938	chr1	78124928	78150049	1.12026	-2.58841	12.2244	0.000509145	0.0231948		GIPC2
chr1	78300240	78324994	chr1	78200461	78224938	1.16371	-2.8281	11.7259	0.000661539	0.0268183	MGC27382,PTGFR
chr1	78350094	78375095	chr1	78150046	78174848	1.89546	-3.59693	12.7122	0.000394386	0.0200717	MGC27382,PTGFR
chr1	78450090	78474736	chr1	78150046	78174848	2.0242	-3.36082	17.6073	3.16e-05	0.004787	PTGFR
chr1	78575317	78598848	chr1	78124928	78150049	1.85382	-3.15678	15.6258	8.71e-05	0.0086258		GIPC2
chr1	78575317	78598848	chr1	78150046	78174848	1.55229	-3.30189	12.7789	0.000380868	0.0196773
chr1	78598845	78625109	chr1	78150046	78174848	1.7315	-3.36824	12.9122	0.000355259	0.0189366	IFI44L
chr1	78675251	78699853	chr1	78550413	78575320	-1.17691	-2.95472	11.1793	0.000882522	0.0315079
chr1	79250040	79275215	chr1	79200011	79225007	-1.13507	-2.18182	18.2744	2.25e-05	0.00391049
chr1	79424819	79450054	chr1	79324668	79349741	-1.35516	-3.17371	12.5138	0.000437515	0.0213129
chr1	79699601	79724730	chr1	79650030	79674865	-0.88578	-2.19634	11.5751	0.000716193	0.0280289
chr1	79724727	79749907	chr1	79674862	79699604	-1.27738	-2.55185	15.7735	8.07e-05	0.0082481
chr1	79749904	79774783	chr1	79699601	79724730	-1.11609	-2.34804	13.1596	0.000312236	0.0175912
chr1	79874824	79899887	chr1	79824462	79850006	-0.95132	-2.18069	14.0351	0.000198055	0.0136482
chr1	79899884	79924920	chr1	79800058	79824465	-1.54334	-3.50127	13.491	0.000262741	0.0159341
chr1	79950229	79975012	chr1	79899884	79924920	-1.04014	-2.43324	11.5035	0.000743742	0.0286207
chr1	80575242	80599629	chr1	80525129	80549744	-1.41167	-2.22656	21.9206	3.57e-06	0.00129321	LINC01781	LINC01781
chr1	80675077	80699718	chr1	80599626	80625092	-1.20725	-2.5612	11.6233	0.000698258	0.0276356		LINC01781
chr1	80699715	80725471	chr1	80649878	80675080	-1.20149	-2.39099	16.222	6.41e-05	0.00719242
chr1	80750096	80775417	chr1	80699715	80725471	-1.20099	-2.40612	17.435	3.45e-05	0.00502532
chr1	80775414	80799868	chr1	80725468	80750099	-1.13804	-2.43147	13.7747	0.000226717	0.0147307
chr1	80799865	80824801	chr1	80750096	80775417	-0.992493	-2.22906	13.8026	0.000223445	0.0146176
chr1	80824798	80849982	chr1	80775414	80799868	-1.03635	-2.46704	11.6224	0.000698577	0.027637
chr1	80875019	80899957	chr1	80824798	80849982	-1.02153	-2.53562	11.6614	0.000684394	0.0273435
chr1	80950195	80974459	chr1	80849979	80875022	-1.61607	-3.56698	11.3867	0.000790982	0.0296255
chr1	81050153	81075585	chr1	81000132	81025019	-1.31764	-2.39364	19.5138	1.2e-05	0.00267313
chr1	81099707	81125170	chr1	81050153	81075585	-0.877969	-1.9124	13.4428	0.000269408	0.0161585
chr1	81175024	81200366	chr1	81099707	81125170	-1.27934	-2.30109	19.8575	1.01e-05	0.00242092
chr1	81425159	81450202	chr1	81374901	81399800	-0.814857	-1.98393	12.232	0.000507098	0.0231557	ADGRL2	ADGRL2
chr1	81849940	81874948	chr1	81799593	81824910	-1.40734	-2.74082	16.6944	5.03e-05	0.00627675	ADGRL2	ADGRL2
chr1	81950297	81974939	chr1	81899445	81924979	-0.8861	-2.05117	12.2395	0.000505129	0.0231003	ADGRL2	ADGRL2
chr1	81974936	82000339	chr1	81924976	81950300	-1.08294	-2.64927	12.0442	0.000559631	0.0244269	ADGRL2	ADGRL2
chr1	82274520	82299392	chr1	82174971	82199829	-1.35988	-3.00134	12.8935	0.000358728	0.0190414
chr1	82375175	82400094	chr1	82324711	82350056	-1.2501	-2.33071	19.9012	9.86e-06	0.00238875
chr1	82475034	82500053	chr1	82375175	82400094	1.2134	-2.89618	11.454	0.000763393	0.0290574
chr1	82699933	82725494	chr1	82649961	82675080	-0.97222	-2.50729	11.2884	0.000833123	0.0305099
chr1	83074672	83099718	chr1	82949922	82974869	-1.52809	-3.49998	11.3828	0.000792602	0.0296663	LINC01362	LINC01362,LINC01361
chr1	84574918	84599939	chr1	84425056	84450033	-0.752914	-1.82338	11.4297	0.000773257	0.0292843
chr1	84700028	84724790	chr1	84125154	84150044	-1.44312	-2.84884	16.3629	5.97e-05	0.00691875		PRKACB
chr1	84700028	84724790	chr1	84199909	84225001	-1.3228	-3.34631	11.4894	0.000749293	0.0287489		PRKACB
chr1	84724787	84750013	chr1	83900380	83925025	-1.44934	-2.94827	13.5851	0.00025019	0.0155367		TTLL7
chr1	84724787	84750013	chr1	83925022	83950212	-1.43338	-2.95789	14.596	0.000148124	0.0116188		TTLL7
chr1	84724787	84750013	chr1	83974690	84000046	-1.67762	-3.51216	14.6658	0.000142874	0.0113665		TTLL7
chr1	84724787	84750013	chr1	84125154	84150044	-1.04619	-2.69794	11.5421	0.000728765	0.028291		PRKACB
chr1	84724787	84750013	chr1	84199909	84225001	-1.79067	-3.31987	19.214	1.4e-05	0.00293325		PRKACB
chr1	84750010	84776000	chr1	83900380	83925025	-1.18407	-2.64398	13.77	0.000227261	0.014743		TTLL7
chr1	84750010	84776000	chr1	83925022	83950212	-1.09185	-2.63154	11.2792	0.000837139	0.0305818		TTLL7
chr1	84750010	84776000	chr1	84100212	84125157	-2.43917	-2.8179	42.6267	1.49e-10	1.26e-06		PRKACB
chr1	84750010	84776000	chr1	84150041	84174265	-1.39937	-3.06302	13.2574	0.00029672	0.0170706		PRKACB
chr1	84775997	84800160	chr1	83900380	83925025	-1.41124	-3.12146	13.4801	0.00026423	0.0159955		TTLL7
chr1	84924813	84950382	chr1	84125154	84150044	-1.77355	-3.48869	15.3368	0.000101062	0.00938003	MCOLN2	PRKACB
chr1	84999567	85024649	chr1	84950379	84975424	-0.587087	-0.950065	11.5708	0.000717834	0.0280521	WDR63,MCOLN3	MCOLN2
chr1	85049417	85075134	chr1	84999567	85024649	-0.743117	-1.62597	11.8396	0.000623152	0.0259533	WDR63	WDR63,MCOLN3
chr1	85375028	85399960	chr1	85274979	85300328	1.2075	-2.93072	11.6989	0.000671027	0.0270423	LOC646626,DDAH1	BCL10,LOC646626
chr1	85399957	85424945	chr1	85274979	85300328	1.54304	-3.17715	13.1103	0.000320371	0.0178601	LOC646626,DDAH1	BCL10,LOC646626
chr1	85424942	85449767	chr1	85300325	85324884	1.27367	-2.69499	12.2725	0.000496462	0.0228644	DDAH1	LOC646626,DDAH1
chr1	85499916	85524713	chr1	85300325	85324884	1.29122	-2.98766	11.7081	0.00066777	0.0269714	DDAH1	LOC646626,DDAH1
chr1	85549909	85575019	chr1	85274979	85300328	2.29875	-3.3392	18.9884	1.57e-05	0.00313904	DDAH1	BCL10,LOC646626
chr1	85575016	85600255	chr1	85274979	85300328	2.71804	-3.33912	25.437	6.19e-07	0.000431801	DDAH1,CCN1	BCL10,LOC646626
chr1	85575016	85600255	chr1	85300325	85324884	1.37767	-2.78613	14.9808	0.000121426	0.0103792	DDAH1,CCN1	LOC646626,DDAH1
chr1	85650157	85675378	chr1	85575016	85600255	1.55059	-2.56853	21.3022	4.87e-06	0.00155913	ZNHIT6	DDAH1,CCN1
chr1	85875006	85900418	chr1	85699717	85724304	1.97369	-3.69404	12.2075	0.000513681	0.0233042	COL24A1	ZNHIT6
chr1	86399901	86424957	chr1	86300015	86324872	1.59806	-3.45448	15.2313	0.000106708	0.00967241	CLCA2
chr1	86700492	86725207	chr1	86399901	86424957	-1.2503	-2.88347	13.1687	0.000310753	0.0175454	CLCA4-AS1,SH3GLB1	CLCA2
chr1	86725204	86749999	chr1	86449891	86474902	-1.47889	-3.02137	14.2717	0.000175195	0.0127627	SH3GLB1	CLCA2,CLCA1
chr1	86749996	86775021	chr1	86350097	86374785	-1.96315	-3.25323	21.8079	3.78e-06	0.0013337		ODF2L,MIR7856
chr1	87074914	87100498	chr1	86900267	86925112	-1.07278	-2.45106	12.4467	0.000453151	0.021731	HS2ST1,LINC01140	SELENOF,HS2ST1
chr1	87225000	87249891	chr1	87100495	87124556	1.1765	-2.67964	11.8904	0.000606706	0.0255829	LINC02801	HS2ST1,LINC01140
chr1	87324949	87350432	chr1	87124553	87150014	1.57523	-3.09114	12.7281	0.000391115	0.0199814	LMO4	LINC01140
chr1	87849965	87875059	chr1	87799475	87825349	-0.850961	-1.92741	12.1914	0.000518025	0.0234239
chr1	87950982	87974058	chr1	87225000	87249891	-1.53683	-3.38412	12.562	0.000426601	0.0210218		LINC02801
chr1	87950982	87974058	chr1	87274790	87299844	-1.23598	-2.51805	17.5949	3.18e-05	0.00479524
chr1	87974055	88000369	chr1	87225000	87249891	-1.26841	-3.03345	11.3591	0.000802612	0.0298682		LINC02801
chr1	88525012	88550129	chr1	88375917	88400064	1.71839	-3.23189	14.1675	0.000184915	0.0131531	PKN2-AS1
chr1	88574962	88599872	chr1	88375917	88400064	2.37746	-3.60894	17.2577	3.77e-05	0.0052859	PKN2-AS1
chr1	88649708	88675171	chr1	88550126	88574965	1.6909	-3.40235	15.4819	9.38e-05	0.0089965	PKN2-AS1	PKN2-AS1
chr1	89024832	89050184	chr1	88950280	88975376	1.59471	-2.44779	22.4833	2.69e-06	0.0010921		KYAT3
chr1	89249957	89275092	chr1	88924946	88950283	1.24558	-2.82092	12.8425	0.000368425	0.0193143	GBP5	KYAT3
chr1	89325539	89349931	chr1	89050181	89074981	-0.981027	-2.27486	12.7504	0.000386585	0.0198575		GBP1
chr1	89325539	89349931	chr1	89200036	89225267	-1.05431	-2.11738	18.1501	2.4e-05	0.00405626
chr1	89375282	89400200	chr1	89024832	89050184	-1.04006	-2.44226	12.3894	0.000466957	0.0221198	GBP6
chr1	89425111	89449774	chr1	88975373	89000155	-0.871738	-1.99873	13.0176	0.000336234	0.0183752	GBP1P1	KYAT3,RBMXL1
chr1	89449771	89474915	chr1	88924946	88950283	-0.934731	-2.41772	11.4614	0.000760448	0.0289984		KYAT3
chr1	89449771	89474915	chr1	88950280	88975376	-0.9405	-2.01193	14.7881	0.000134127	0.0109723		KYAT3
chr1	89449771	89474915	chr1	89000152	89024835	-0.933939	-1.98498	13.8032	0.000223377	0.0146162		GBP3
chr1	89474912	89499911	chr1	88950280	88975376	-1.35913	-2.7834	19.5746	1.16e-05	0.00263034		KYAT3
chr1	89674854	89700610	chr1	89550277	89575026	-1.10026	-2.47527	13.476	0.000264794	0.0160114	LRRC8C,LRRC8D	LRRC8B
chr1	89674854	89700610	chr1	89575023	89599902	-1.0915	-2.19513	19.5316	1.19e-05	0.00265845	LRRC8C,LRRC8D	LRRC8B,LRRC8C-DT
chr1	89674854	89700610	chr1	89599899	89625151	-0.697594	-1.45431	12.7753	0.000381583	0.0197045	LRRC8C,LRRC8D	LRRC8C-DT
chr1	89700607	89725051	chr1	89499908	89526281	-1.04989	-2.68772	11.5236	0.000735911	0.0284541	LRRC8C,LRRC8D	LRRC8B
chr1	89725048	89749967	chr1	89674854	89700610	-0.680109	-1.11065	13.6454	0.000242465	0.0152493	LRRC8C,LRRC8D	LRRC8C,LRRC8D
chr1	89749964	89775004	chr1	88975373	89000155	-1.89314	-2.96887	28.1454	1.62e-07	0.000185602	LRRC8C,LRRC8D	KYAT3,RBMXL1
chr1	89749964	89775004	chr1	89575023	89599902	-0.7794	-1.60414	13.5108	0.000260047	0.0158501	LRRC8C,LRRC8D	LRRC8B,LRRC8C-DT
chr1	89775001	89800318	chr1	88924946	88950283	-1.94976	-3.61433	12.3373	0.000479884	0.0224477	LRRC8D	KYAT3
chr1	89800315	89825087	chr1	89575023	89599902	-0.957965	-2.46934	12.0843	0.000547969	0.0241435	LRRC8D	LRRC8B,LRRC8C-DT
chr1	89825084	89850214	chr1	88950280	88975376	-1.54152	-3.33513	12.009	0.000570062	0.0246865	LRRC8D	KYAT3
chr1	89874985	89899997	chr1	89526278	89550280	-1.27894	-3.18964	13.5062	0.000260676	0.015873	LRRC8D	LRRC8B
chr1	89974604	90000018	chr1	88950280	88975376	-1.451	-3.38547	12.2105	0.000512857	0.0232875	GEMIN8P4,ZNF326	KYAT3
chr1	89974604	90000018	chr1	88975373	89000155	-1.72159	-3.21695	16.2419	6.35e-05	0.00715339	GEMIN8P4,ZNF326	KYAT3,RBMXL1
chr1	89974604	90000018	chr1	89526278	89550280	-1.22866	-2.75392	14.2729	0.000175086	0.0127604	GEMIN8P4,ZNF326	LRRC8B
chr1	90000015	90025363	chr1	89575023	89599902	-1.42064	-3.33518	11.6292	0.000696079	0.0275957	ZNF326	LRRC8B,LRRC8C-DT
chr1	90099830	90125088	chr1	90000015	90025363	1.6278	-3.46327	15.7745	8.07e-05	0.0082481		ZNF326
chr1	90149660	90175270	chr1	90025360	90049857	2.00514	-3.61987	14.7724	0.000135214	0.0110272		ZNF326
chr1	90250130	90275144	chr1	90125085	90149663	1.4514	-3.21288	11.9131	0.000599522	0.0254283
chr1	90275141	90299855	chr1	90074769	90099833	1.94047	-3.70405	11.7307	0.000659866	0.0267801
chr1	90349734	90375139	chr1	90099830	90125088	1.83129	-3.68181	13.1215	0.000318493	0.0177931
chr1	91050085	91074955	chr1	90950228	90974754	-1.14147	-2.36396	15.8934	7.59e-05	0.00795387		ZNF644
chr1	91100043	91125005	chr1	91025221	91050088	1.28148	-2.52369	19.5104	1.2e-05	0.00267602
chr1	91398763	91425214	chr1	91275221	91299934	1.49218	-3.10634	14.638	0.00014494	0.0114728	HFM1	HFM1
chr1	91475043	91499907	chr1	91398763	91425214	1.17735	-2.80059	13.399	0.000275631	0.0163733		HFM1
chr1	91674947	91699016	chr1	91524631	91549926	-0.831894	-1.76878	16.4274	5.77e-05	0.00678794	TGFBR3	CDC7
chr1	91699013	91724283	chr1	91499904	91524634	-0.81094	-1.97815	13.8561	0.00021733	0.0143979	TGFBR3	CDC7
chr1	91699013	91724283	chr1	91524631	91549926	-0.726314	-1.89447	11.5973	0.000707893	0.027849	TGFBR3	CDC7
chr1	91774888	91800171	chr1	91475043	91499907	-1.2459	-2.97643	14.1363	0.000187924	0.013245	TGFBR3
chr1	91824911	91850035	chr1	91774888	91800171	-0.852116	-1.41983	19.6843	1.1e-05	0.00255838	TGFBR3	TGFBR3
chr1	91850032	91875038	chr1	91774888	91800171	-0.756031	-1.50255	15.5034	9.28e-05	0.00894467	TGFBR3	TGFBR3
chr1	92224806	92249835	chr1	92175257	92199933	0.874909	-1.92278	12.9153	0.00035467	0.0189177	C1orf146,GLMN	KIAA1107
chr1	92400033	92424686	chr1	92300365	92324829	1.00208	-1.74709	17.9407	2.66e-05	0.00433427	RPAP2	RPAP2
chr1	92449995	92474840	chr1	92300365	92324829	0.819931	-1.45711	14.5744	0.000149784	0.0116966	GFI1	RPAP2
chr1	92449995	92474840	chr1	92350031	92374641	0.934578	-1.8006	16.9023	4.53e-05	0.00588237	GFI1	RPAP2
chr1	92574625	92600227	chr1	91974736	92000080	-1.46487	-3.56695	11.3956	0.000787272	0.0295733	EVI5	BRDT
chr1	92574625	92600227	chr1	92000077	92025381	-1.34927	-3.5315	11.1769	0.00088363	0.0315299	EVI5	BRDT
chr1	92600224	92624976	chr1	91974736	92000080	-0.961731	-2.29647	12.1316	0.000534522	0.0238336	EVI5	BRDT
chr1	92600224	92624976	chr1	92525056	92549956	0.80981	-1.8959	11.4193	0.000777522	0.0293682	EVI5	EVI5
chr1	92700514	92725120	chr1	92074922	92099941	1.69749	-3.56235	12.083	0.000548345	0.0241523	EVI5	SETSIP,KIAA1107,BTBD8
chr1	92824857	92849579	chr1	92725117	92750136	1.17472	-2.62673	12.7604	0.000384558	0.0197911	RPL5,DIPK1A,SNORD21,SNORA66	EVI5
chr1	92824857	92849579	chr1	92750133	92775207	1.41552	-2.16946	21.3122	4.85e-06	0.00155451	RPL5,DIPK1A,SNORD21,SNORA66	EVI5
chr1	93300150	93324709	chr1	93200048	93224638	-1.17181	-2.41162	19.1165	1.47e-05	0.00302624	CCDC18-AS1	CCDC18
chr1	93324706	93349782	chr1	92824857	92849579	-2.01782	-3.62379	19.5908	1.15e-05	0.00262171	CCDC18-AS1,DR1	RPL5,DIPK1A,SNORD21,SNORA66
chr1	93324706	93349782	chr1	93100082	93125111	-1.50208	-3.12623	16.4015	5.85e-05	0.00683783	CCDC18-AS1,DR1	MTF2
chr1	93900081	93925018	chr1	93625003	93650001	-1.92995	-3.21716	24.071	1.22e-06	0.000663822	GCLM	BCAR3
chr1	94024857	94050213	chr1	93599777	93625006	-1.66716	-3.55478	13.4213	0.000272448	0.0162609	ABCA4	BCAR3,LOC100129046
chr1	94399962	94425451	chr1	94250132	94274897	1.57491	-3.12406	13.6854	0.000237472	0.0150841	ABCD3	ARHGAP29
chr1	94800372	94824851	chr1	94649537	94675040	1.57325	-3.05885	15.8724	7.67e-05	0.00800493	SLC44A3-AS1,SLC44A3	SLC44A3-AS1
chr1	95299457	95325070	chr1	95200247	95225030	1.35373	-3.14948	11.1579	0.000892563	0.0316957	LINC01760	TLCD4-RWDD3,RWDD3,LOC101928118
chr1	95325067	95350003	chr1	95225027	95250102	1.34552	-3.28328	12.3819	0.000468791	0.0221625		TLCD4-RWDD3,RWDD3,LOC101928118
chr1	95699878	95725012	chr1	95650146	95675098	-0.845199	-2.01918	12.4073	0.0004626	0.021982	LINC02607	LINC02607
chr1	95900029	95924959	chr1	95775022	95799817	-1.62175	-3.40546	13.4078	0.000274362	0.016339		LINC02607
chr1	95950195	95975082	chr1	95900029	95924959	-1.05687	-2.12239	16.9636	4.39e-05	0.00578778	LINC02790
chr1	96075215	96100010	chr1	96024972	96049462	-0.902313	-2.13818	11.718	0.000664296	0.0268791
chr1	96200272	96224286	chr1	96150183	96175832	-0.890975	-2.26667	11.5453	0.000727525	0.0282695
chr1	96824829	96850089	chr1	96750092	96773917	1.32405	-2.83632	12.2645	0.000498529	0.0229155		PTBP2
chr1	97624592	97650013	chr1	97550018	97575476	-1.08895	-2.59807	13.874	0.000215313	0.0143316	DPYD	DPYD
chr1	97950048	97974978	chr1	97849756	97874999	-1.53289	-2.68295	19.1031	1.48e-05	0.00303842	LINC01930	DPYD
chr1	98025477	98049885	chr1	96949882	96975589	-1.27855	-2.88917	12.7758	0.000381493	0.019702	LINC01930,MIR137HG,MIR2682,MIR137
chr1	98049882	98075085	chr1	96975586	97000390	-1.12499	-2.62258	13.3949	0.000276208	0.0163961
chr1	98375221	98399549	chr1	98225351	98249429	-1.24722	-3.11159	13.7811	0.000225958	0.0147084		LINC01776
chr1	98399546	98424940	chr1	98275466	98299986	-1.32368	-3.12023	16.0715	6.93e-05	0.0075424
chr1	98874713	98900207	chr1	98824966	98849947	-0.776541	-1.69677	11.6551	0.000686654	0.0273906	PLPPR5
chr1	99224843	99250387	chr1	99025593	99049802	-1.54626	-3.55706	12.6386	0.000409855	0.0205336	LOC100129620	LOC100129620
chr1	99450063	99475060	chr1	99374983	99400381	1.15896	-2.70475	12.7429	0.000388102	0.0199009	LINC01708
chr1	99674897	99699614	chr1	99450063	99475060	1.74037	-3.60902	11.438	0.000769866	0.0291986	PALMD	LINC01708
chr1	99674897	99699614	chr1	99475057	99500125	1.53513	-3.32998	12.585	0.000421497	0.0208573	PALMD	LINC01708
chr1	99674897	99699614	chr1	99525575	99550707	1.57796	-3.31317	12.5167	0.000436848	0.0213035	PALMD	LINC01708
chr1	99674897	99699614	chr1	99600194	99624908	1.08799	-2.49889	13.2176	0.000302931	0.0172657	PALMD	LINC01708
chr1	99799832	99825322	chr1	99725003	99749796	1.35055	-2.6949	16.4719	5.64e-05	0.00669325		FRRS1
chr1	99925368	99950005	chr1	99849838	99874743	0.984459	-2.06908	13.7665	0.000227683	0.014763		AGL
chr1	99950002	99975050	chr1	99825319	99849841	0.989664	-2.1886	13.6251	0.000245041	0.0153417	SLC35A3,MFSD14A
chr1	100249991	100275305	chr1	100024682	100049810	-1.24878	-2.72015	14.6976	0.000140542	0.0112641	RTCA-AS1,RTCA	SLC35A3,MFSD14A
chr1	100399819	100425082	chr1	100224809	100249994	-0.958182	-2.43155	12.5893	0.000420562	0.0208415	CDC14A	DBT
chr1	100399819	100425082	chr1	100350015	100374491	-0.789016	-1.00099	20.6043	6.92e-06	0.00191891	CDC14A	CDC14A
chr1	100475407	100499981	chr1	100249991	100275305	-0.992677	-2.44078	14.2573	0.000176502	0.0128157	CDC14A	RTCA-AS1,RTCA
chr1	100499978	100525140	chr1	100374488	100399822	-1.12728	-2.87465	11.7447	0.000655018	0.0266779	CDC14A	CDC14A
chr1	100699787	100724448	chr1	100599433	100625212	1.03069	-1.81059	20.8245	6.19e-06	0.0018	VCAM1
chr1	100825059	100849650	chr1	99775253	99799835	-1.53483	-3.45646	12.3335	0.000480834	0.0224732
chr1	100849647	100874806	chr1	99799832	99825322	-1.58673	-2.30153	30.8912	4.23e-08	8.01e-05	EXTL2
chr1	100849647	100874806	chr1	100625209	100649865	1.44233	-2.4642	24.2661	1.11e-06	0.000625098	EXTL2	LINC01349
chr1	100874803	100899192	chr1	99799832	99825322	-1.16913	-2.65521	13.9944	0.000202277	0.0138132	EXTL2,SLC30A7
chr1	100874803	100899192	chr1	99825319	99849841	-1.58761	-3.1724	15.6628	8.55e-05	0.00852934	EXTL2,SLC30A7
chr1	100874803	100899192	chr1	100599433	100625212	1.18501	-2.74784	15.1307	0.000112385	0.00993537	EXTL2,SLC30A7
chr1	100874803	100899192	chr1	100699787	100724448	1.04003	-2.86357	11.7549	0.000651533	0.0265881	EXTL2,SLC30A7	VCAM1
chr1	100899189	100924969	chr1	100350015	100374491	-2.2192	-3.64763	24.8759	8.17e-07	0.000514551	SLC30A7	CDC14A
chr1	100999921	101024857	chr1	100950096	100975033	-0.60512	-0.945997	11.6226	0.000698508	0.027637	DPH5	SLC30A7
chr1	101200084	101225528	chr1	100874803	100899192	-1.15829	-2.95452	11.2997	0.000828152	0.0304174		EXTL2,SLC30A7
chr1	101200084	101225528	chr1	100899189	100924969	-1.27796	-2.31171	20.8299	6.18e-06	0.00179735		SLC30A7
chr1	101200084	101225528	chr1	100950096	100975033	-0.940992	-2.31986	12.063	0.000554119	0.0242861		SLC30A7
chr1	101200084	101225528	chr1	100975030	100999924	-1.12369	-2.16919	18.0179	2.56e-05	0.00422562		SLC30A7,DPH5
chr1	101225525	101250726	chr1	100899189	100924969	-0.83699	-1.62018	14.0284	0.000198742	0.0136756	LOC101928370,S1PR1	SLC30A7
chr1	101225525	101250726	chr1	100924966	100950099	-1.14065	-1.55941	26.7531	3.23e-07	0.00028896	LOC101928370,S1PR1	SLC30A7
chr1	101225525	101250726	chr1	100950096	100975033	-1.08999	-1.92892	22.1008	3.26e-06	0.0012243	LOC101928370,S1PR1	SLC30A7
chr1	101225525	101250726	chr1	101175531	101200087	0.726068	-0.655794	16.9131	4.5e-05	0.00586373	LOC101928370,S1PR1
chr1	101250723	101274994	chr1	100950096	100975033	-0.899198	-1.89041	14.3869	0.00016505	0.012345		SLC30A7
chr1	101250723	101274994	chr1	101175531	101200087	0.787508	-1.4144	13.7287	0.000232192	0.0149166
chr1	101274991	101300048	chr1	101124459	101150131	0.734088	-1.02687	15.3789	9.89e-05	0.00926327
chr1	101274991	101300048	chr1	101175531	101200087	0.693706	-1.37801	11.6284	0.000696392	0.0275996
chr1	101325161	101350116	chr1	100899189	100924969	-1.07854	-2.15048	15.5162	9.21e-05	0.00890923	LINC01307	SLC30A7
chr1	101374901	101399654	chr1	100825059	100849650	-1.64284	-3.41572	12.2996	0.000489455	0.0226921	LINC01307
chr1	101525089	101549923	chr1	101449972	101475110	1.05991	-2.57178	12.7391	0.000388864	0.0199198
chr1	101549920	101575089	chr1	101475107	101500084	1.18727	-2.67792	13.9978	0.000201923	0.013798
chr1	101825207	101850251	chr1	101699843	101724978	-1.23848	-3.05554	12.8626	0.000364576	0.0192105	OLFM3
chr1	102099780	102125087	chr1	102050190	102074927	-1.03596	-2.14025	16.3309	6.06e-05	0.00698251
chr1	102849845	102874999	chr1	102799521	102825422	-1.05714	-2.101	15.7396	8.21e-05	0.00834021
chr1	103124925	103149867	chr1	102999991	103024906	-1.94792	-3.46754	17.9883	2.6e-05	0.00426743		COL11A1
chr1	103324968	103350200	chr1	103224479	103250451	-1.33971	-2.97848	12.2222	0.000509733	0.0232098
chr1	104125047	104150267	chr1	104074881	104099801	-0.991726	-2.06345	13.6955	0.000236231	0.0150481	LOC100129138	LOC100129138
chr1	104625108	104649502	chr1	104549927	104575064	-1.55652	-2.99478	16.3245	6.08e-05	0.00699253
chr1	104675335	104700258	chr1	104575061	104600116	-1.69218	-3.34802	18.2862	2.24e-05	0.00389601
chr1	104700255	104725109	chr1	104649499	104675338	-1.42423	-2.8288	16.8749	4.59e-05	0.00592987
chr1	104775036	104799847	chr1	104725106	104749801	-1.16724	-2.39188	14.7438	0.000137231	0.011123
chr1	104799844	104824874	chr1	104749798	104775039	-1.47685	-3.35757	11.2726	0.000840078	0.0306551
chr1	104850049	104875258	chr1	104799844	104824874	-1.16275	-2.72502	11.6849	0.000675991	0.0271477
chr1	104925851	104949818	chr1	104875255	104899655	-1.08849	-2.54367	13.1533	0.000313265	0.017622
chr1	105074371	105100407	chr1	105001063	105024740	-1.36473	-3.36584	11.2572	0.000846948	0.0307987
chr1	105424995	105450531	chr1	105374987	105399985	-1.16986	-2.2586	17.0052	4.29e-05	0.00571877
chr1	105450528	105474911	chr1	105374987	105399985	-1.18404	-2.80684	14.3577	0.000167564	0.0124552
chr1	105675117	105699992	chr1	105624936	105650187	-1.57873	-2.41159	29.2341	9.52e-08	0.000130493
chr1	105949462	105974851	chr1	105899913	105925299	-0.967562	-2.29369	13.1522	0.000313436	0.0176263	LINC01677
chr1	105974848	105999783	chr1	105925296	105949465	-1.21607	-2.6442	13.5123	0.000259838	0.0158448	LINC01677	LINC01677
chr1	106223913	106250387	chr1	106124337	106149847	-1.80073	-3.29104	17.561	3.23e-05	0.0048479
chr1	106223913	106250387	chr1	106175064	106200072	-1.41973	-2.28515	27.0966	2.72e-07	0.00026159
chr1	106499650	106525223	chr1	106450058	106475018	-1.12446	-2.12874	18.076	2.49e-05	0.00415512
chr1	107124232	107149976	chr1	107025083	107050060	1.35688	-2.52337	19.3348	1.31e-05	0.00282592	NTNG1
chr1	107124232	107149976	chr1	107050057	107075231	1.29459	-2.25029	20.5532	7.1e-06	0.00194602	NTNG1	PRMT6
chr1	107524990	107549764	chr1	107449611	107474655	0.998904	-1.91521	15.1396	0.000111875	0.00991902		NTNG1
chr1	107599956	107625031	chr1	107500008	107524993	1.70819	-3.43551	12.4783	0.000445711	0.0215281	VAV3
chr1	107675055	107699962	chr1	107474652	107500011	1.59871	-3.37323	12.7621	0.000384225	0.0197828	VAV3	NTNG1
chr1	107724961	107750144	chr1	107425062	107449614	1.63572	-3.26471	12.6511	0.000407185	0.0204543	VAV3	NTNG1
chr1	107724961	107750144	chr1	107449611	107474655	1.41563	-3.10614	13.0302	0.000334026	0.0183033	VAV3	NTNG1
chr1	107724961	107750144	chr1	107500008	107524993	2.25057	-3.34111	23.3189	1.77e-06	0.000845022	VAV3
chr1	107750141	107775360	chr1	107524990	107549764	1.53267	-3.33096	14.1573	0.000185888	0.0131768	VAV3
chr1	108100032	108125657	chr1	107750141	107775360	-0.862667	-2.01222	12.2131	0.000512152	0.0232717		VAV3
chr1	108100032	108125657	chr1	107850005	107875356	-0.889416	-2.11196	12.6917	0.000398623	0.0201992		VAV3
chr1	108125654	108149987	chr1	107799985	107824973	-1.21825	-2.02607	23.3123	1.78e-06	0.000846074	SLC25A24	VAV3
chr1	108125654	108149987	chr1	107850005	107875356	-0.9776	-2.12924	12.9891	0.000341266	0.0185283	SLC25A24	VAV3
chr1	108324658	108349565	chr1	108200181	108225285	1.54113	-2.93188	17.1895	3.91e-05	0.00541157		SLC25A24,NBPF4
chr1	108349562	108375129	chr1	108200181	108225285	1.42448	-3.31118	11.3989	0.000785909	0.0295397		SLC25A24,NBPF4
chr1	108700039	108725035	chr1	108549900	108574704	-1.40132	-2.43716	26.9001	3e-07	0.000276548	PRPF38B,FNDC7	FAM102B
chr1	109174953	109199998	chr1	109099901	109125160	1.09844	-1.41047	24.9827	7.75e-07	0.000498268	KIAA1324	SCARNA2,C1orf194,KIAA1324
chr1	109199995	109225019	chr1	109125157	109149834	0.912815	-1.69868	14.3518	0.000168078	0.0124776	KIAA1324,SARS	KIAA1324
chr1	109574712	109600012	chr1	109499783	109524909	0.91662	-2.1432	11.2017	0.000872118	0.031288	GNAI3,MIR197	CYB561D1,AMIGO1
chr1	109674758	109700043	chr1	109625019	109649862	1.04105	-2.47049	11.9615	0.000584458	0.0250652	GSTM4,GSTM2,GSTM1	AMPD2
chr1	109724823	109750300	chr1	109674758	109700043	1.03993	-2.46463	11.3857	0.000791389	0.0296366	GSTM5,GSTM3,EPS8L3	GSTM4,GSTM2,GSTM1
chr1	109899990	109924880	chr1	109774825	109800028	0.683804	-1.02858	14.5224	0.000153874	0.0118776	CSF1	GSTM5
chr1	109975385	109999928	chr1	109924877	109949814	0.786271	-1.39109	14.4494	0.000159791	0.0121234	AHCYL1	CSF1
chr1	110074921	110099958	chr1	109975385	109999928	1.35255	-2.41299	17.7411	2.95e-05	0.00459266	LINC01397	AHCYL1
chr1	110125033	110149979	chr1	110050117	110074924	0.934431	-1.82325	13.2418	0.000299137	0.0171629		STRIP1,ALX3
chr1	110149976	110174630	chr1	110050117	110074924	1.50716	-2.34135	23.2005	1.88e-06	0.000876159	SLC6A17	STRIP1,ALX3
chr1	110174627	110200600	chr1	110099955	110125036	0.940217	-1.9183	12.0094	0.000569943	0.0246825	SLC6A17	LINC01397,UBL4B
chr1	110449818	110475025	chr1	110174627	110200600	-0.717158	-0.928051	16.6172	5.24e-05	0.00642522	PROK1,CYMP	SLC6A17
chr1	110475022	110500097	chr1	110400056	110424715	0.856551	-1.43921	15.3566	0.000100036	0.00932422	CYMP,CYMP-AS1	LAMTOR5-AS1,LAMTOR5
chr1	110525953	110550738	chr1	110424712	110449821	1.00424	-2.17352	11.2593	0.000845982	0.0307764	KCNA2
chr1	110575038	110600085	chr1	110400056	110424715	1.60704	-2.91266	16.9094	4.51e-05	0.00587002	KCNA2	LAMTOR5-AS1,LAMTOR5
chr1	110600082	110623908	chr1	110500094	110525956	0.829472	-1.50842	14.1944	0.000182353	0.0130485	KCNA2	KCNA10,KCNA2
chr1	110623905	110649980	chr1	110525953	110550738	0.940282	-2.39179	11.5581	0.000722666	0.0281513	KCNA2	KCNA2
chr1	110674258	110700075	chr1	110600082	110623908	-0.689366	-1.38601	12.4659	0.000448608	0.0215995	KCNA3	KCNA2
chr1	110924939	110950124	chr1	110750037	110775114	-1.40329	-2.95617	15.3956	9.8e-05	0.00922463	LRIF1
chr1	111050024	111074824	chr1	110950121	110975028	1.26951	-2.95036	12.0037	0.000571663	0.0247411		LRIF1
chr1	111324855	111350065	chr1	111176365	111199950	-0.855106	-1.66639	15.3958	9.8e-05	0.00922463	PIFO	CEPT1,DENND2D
chr1	111374928	111399695	chr1	110825135	110849985	-1.43874	-3.47919	12.6069	0.000416707	0.0207321	PGCP1
chr1	111399692	111425013	chr1	110825135	110849985	-1.76592	-3.53531	14.7801	0.000134682	0.0109971	OVGP1
chr1	111449042	111474754	chr1	110975025	111000388	-1.35089	-3.33576	11.219	0.000864177	0.0311297	WDR77,ATP5PB,C1orf162
chr1	111599863	111624590	chr1	111374928	111399695	-2.49026	-3.48951	24.3461	1.06e-06	0.000609805	RAP1A,LINC01160	PGCP1
chr1	111700147	111725150	chr1	111425010	111449045	-1.04546	-2.42188	14.7573	0.000136277	0.0110842	RAP1A,INKA2	OVGP1,WDR77,ATP5PB
chr1	111775238	111800221	chr1	111074821	111099914	-1.71523	-3.47889	14.8688	0.000128652	0.0107321	KCND3
chr1	111824896	111849970	chr1	111749849	111775241	1.78494	-2.53728	30.3	5.65e-08	9.68e-05	KCND3	INKA2,LOC101928718,DDX20,KCND3
chr1	111849967	111874943	chr1	111749849	111775241	1.65661	-3.124	20.4616	7.43e-06	0.00200212	KCND3,KCND3-IT1	INKA2,LOC101928718,DDX20,KCND3
chr1	111874940	111899978	chr1	111749849	111775241	2.29514	-3.69295	15.2943	0.000103299	0.00949808	KCND3	INKA2,LOC101928718,DDX20,KCND3
chr1	111899975	111924933	chr1	111775238	111800221	1.64227	-2.80616	16.7656	4.85e-05	0.00613456	KCND3,KCND3-AS1	KCND3
chr1	111899975	111924933	chr1	111800218	111824899	1.19209	-2.72118	14.1018	0.000191316	0.0133828	KCND3,KCND3-AS1	KCND3
chr1	111974843	111999436	chr1	111749849	111775241	1.82271	-3.59489	14.3859	0.000165136	0.0123475	KCND3,LINC01750	INKA2,LOC101928718,DDX20,KCND3
chr1	111974843	111999436	chr1	111775238	111800221	1.58831	-2.94053	15.2882	0.000103623	0.00951188	KCND3,LINC01750	KCND3
chr1	112050049	112075417	chr1	111824896	111849970	1.51137	-3.03333	14.4423	0.000160379	0.0121446		KCND3
chr1	112099927	112125341	chr1	111849967	111874943	1.72419	-3.34295	11.6243	0.000697907	0.0276276		KCND3,KCND3-IT1
chr1	112149792	112175013	chr1	112050049	112075417	1.24527	-2.76187	14.4204	0.000162213	0.0122113
chr1	112200153	112225080	chr1	111949974	111974846	1.8741	-3.58653	12.4467	0.000453156	0.021731		KCND3
chr1	112249999	112275301	chr1	111949974	111974846	1.32936	-2.85574	12.1571	0.000527419	0.0236525		KCND3
chr1	112325281	112349725	chr1	112075414	112099930	1.69055	-3.31314	12.3976	0.000464948	0.0220481
chr1	112700042	112725109	chr1	112374861	112400023	0.830058	-1.70067	11.4951	0.000747062	0.0286913	MOV10,RHOC,PPM1J,TAFA3	CTTNBP2NL
chr1	112700042	112725109	chr1	112549868	112575018	1.30576	-2.73271	14.4451	0.000160147	0.0121358	MOV10,RHOC,PPM1J,TAFA3	ST7L
chr1	112775057	112800083	chr1	112700042	112725109	0.917492	-1.74727	15.5454	9.08e-05	0.0088363		MOV10,RHOC,PPM1J,TAFA3
chr1	112800080	112824813	chr1	112700042	112725109	1.23182	-1.55172	28.7949	1.18e-07	0.000151562	LINC01356	MOV10,RHOC,PPM1J,TAFA3
chr1	112850784	112875061	chr1	112700042	112725109	1.36166	-2.96262	14.0395	0.0001976	0.0136327		MOV10,RHOC,PPM1J,TAFA3
chr1	112949935	112974349	chr1	112900420	112924840	1.13228	-1.49373	27.0578	2.78e-07	0.000264978	SLC16A1,SLC16A1-AS1	SLC16A1,AKR7A2P1
chr1	113049818	113074997	chr1	112800080	112824813	1.53345	-2.89032	16.1016	6.82e-05	0.00747667	LRIG2-DT,LRIG2	LINC01356
chr1	113049818	113074997	chr1	112974346	112999524	0.868066	-2.06982	11.2707	0.00084093	0.0306674	LRIG2-DT,LRIG2	SLC16A1-AS1
chr1	113124858	113150021	chr1	112875058	112900423	-1.07819	-2.91568	11.4521	0.000764182	0.0290725	LRIG2
chr1	113199971	113225071	chr1	113100193	113124861	1.67651	-2.81496	18.7837	1.74e-05	0.00333941		LRIG2
chr1	113225068	113249884	chr1	113074994	113100196	1.92514	-3.56551	13.5755	0.00025144	0.0155785		LRIG2
chr1	113375949	113400140	chr1	113300284	113324871	1.17869	-2.74575	11.2648	0.000843531	0.0307279	MAGI3
chr1	113400137	113424913	chr1	113199971	113225071	1.5723	-3.25927	12.581	0.000422395	0.0208897	MAGI3
chr1	113650609	113674623	chr1	113475386	113500120	1.45586	-3.1833	12.0591	0.000555257	0.0243185	MAGI3	MAGI3
chr1	113849972	113875152	chr1	113774806	113799553	0.876034	-1.85312	11.777	0.000643995	0.0264296	AP4B1-AS1,PTPN22	RSBN1
chr1	113950034	113974890	chr1	113824775	113849975	-0.856713	-1.67175	17.4285	3.46e-05	0.00503181	HIPK1	AP4B1-AS1,PTPN22
chr1	113950034	113974890	chr1	113900109	113925158	-0.623541	-1.16257	12.4956	0.000441685	0.0214154	HIPK1	AP4B1-AS1,AP4B1,DCLRE1B,HIPK1-AS1
chr1	114250796	114275065	chr1	113900109	113925158	-1.56179	-3.55524	14.4369	0.000160832	0.0121604		AP4B1-AS1,AP4B1,DCLRE1B,HIPK1-AS1
chr1	114275062	114299975	chr1	113824775	113849975	-1.57271	-3.53322	13.5034	0.000261048	0.0158885		AP4B1-AS1,PTPN22
chr1	114325028	114349719	chr1	113900109	113925158	-1.54207	-3.44569	16.0691	6.94e-05	0.00754848		AP4B1-AS1,AP4B1,DCLRE1B,HIPK1-AS1
chr1	114325028	114349719	chr1	113974887	114000047	-1.23177	-2.68411	19.0367	1.53e-05	0.0030991		HIPK1,OLFML3
chr1	114349716	114374826	chr1	113950034	113974890	-1.54406	-3.30802	14.4505	0.000159699	0.0121206		HIPK1
chr1	114349716	114374826	chr1	113974887	114000047	-1.09612	-2.9549	13.2894	0.000291814	0.016925		HIPK1,OLFML3
chr1	114349716	114374826	chr1	114000044	114024944	-1.21952	-3.33581	11.1624	0.000890436	0.0316639		OLFML3
chr1	114349716	114374826	chr1	114250796	114275065	-0.980286	-2.84043	11.1613	0.000890926	0.0316694
chr1	114374823	114400445	chr1	113950034	113974890	-1.49264	-3.40484	14.0944	0.000192054	0.0134146	TRIM33	HIPK1
chr1	114374823	114400445	chr1	114000044	114024944	-1.195	-3.31683	11.3578	0.000803125	0.029873	TRIM33	OLFML3
chr1	114425096	114450107	chr1	113950034	113974890	-1.53072	-3.28675	19.4092	1.26e-05	0.00276452	TRIM33	HIPK1
chr1	114425096	114450107	chr1	113974887	114000047	-1.1545	-3.27105	11.2737	0.000839572	0.0306439	TRIM33	HIPK1,OLFML3
chr1	114450104	114474846	chr1	113974887	114000047	-1.74258	-3.4157	20.6317	6.82e-06	0.00190301	TRIM33	HIPK1,OLFML3
chr1	114450104	114474846	chr1	114024941	114049945	-1.43679	-3.63556	12.1204	0.000537673	0.0239097	TRIM33	OLFML3
chr1	114549931	114575113	chr1	113900109	113925158	-2.56752	-3.58014	28.7842	1.19e-07	0.000152154	BCAS2	AP4B1-AS1,AP4B1,DCLRE1B,HIPK1-AS1
chr1	114624859	114650101	chr1	114575110	114599858	0.891718	-1.6254	14.506	0.000155182	0.0119266	DENND2C	BCAS2,DENND2C
chr1	114775570	114800169	chr1	114724784	114749938	-0.852786	-2.02797	12.8196	0.000372856	0.0194339	SIKE1	CSDE1
chr1	115099894	115124736	chr1	114949915	114974868	-0.822544	-1.4973	14.3526	0.000168	0.0124768		SYCP1
chr1	115124733	115149986	chr1	114949915	114974868	-1.1537	-1.90883	25.1785	7.03e-07	0.000468357		SYCP1
chr1	115149983	115174991	chr1	115075445	115099897	2.3106	-3.55277	22.1166	3.24e-06	0.00122074		TSPAN2
chr1	115174988	115199319	chr1	115075445	115099897	1.77132	-3.39812	16.2062	6.46e-05	0.00722708		TSPAN2
chr1	115449983	115474996	chr1	115274842	115300064	1.10291	-2.60864	11.5752	0.000716172	0.0280289		NGF-AS1,NGF
chr1	115474993	115500057	chr1	115424942	115449986	-0.778626	-1.66117	13.4677	0.000265949	0.0160515
chr1	115774935	115799801	chr1	115625270	115650017	1.66164	-3.37848	12.6922	0.000398524	0.0201964		VANGL1
chr1	115950368	115975328	chr1	115799798	115825255	1.1374	-2.39968	14.4803	0.000157258	0.012014
chr1	115975325	116000031	chr1	115799798	115825255	1.08429	-1.98507	17.0162	4.27e-05	0.00569587	SLC22A15
chr1	116000028	116025178	chr1	115799798	115825255	1.03572	-2.15272	13.7243	0.00023273	0.0149385	SLC22A15
chr1	116099901	116125179	chr1	116000028	116025178	1.21137	-2.64052	14.1167	0.000189844	0.0133185	MAB21L3	SLC22A15
chr1	116150459	116174831	chr1	116074835	116099904	1.2279	-3.02507	11.5892	0.000710897	0.0279249
chr1	116375074	116399997	chr1	116324920	116349940	-0.758416	-1.48844	12.4971	0.000441356	0.0214111	ATP1A1,ATP1A1-AS1
chr1	116499855	116525892	chr1	116174828	116199944	-1.10751	-2.56025	12.2145	0.000511789	0.0232597	CD58
chr1	116649991	116675008	chr1	116550125	116575507	1.33434	-2.65251	18.0478	2.52e-05	0.00418912	IGSF3,MIR320B1	CD58,MIR548AC,IGSF3
chr1	116824776	116849842	chr1	116550125	116575507	1.44337	-3.0077	13.6174	0.000246018	0.0153738		CD58,MIR548AC,IGSF3
chr1	116874602	116900266	chr1	116550125	116575507	1.54532	-3.23308	14.7827	0.000134503	0.0109931		CD58,MIR548AC,IGSF3
chr1	116925012	116950206	chr1	116725042	116750759	-1.04547	-1.91827	19.447	1.24e-05	0.00273152	PTGFRN
chr1	116975144	117000271	chr1	116725042	116750759	-1.12332	-2.03655	21.7249	3.94e-06	0.00136861	PTGFRN
chr1	117000268	117025142	chr1	116750756	116774460	-0.963308	-2.17908	13.4131	0.000273617	0.016308	CD101	CD2
chr1	117025139	117050130	chr1	116725042	116750759	-0.832514	-1.69869	14.2883	0.000173693	0.0126997	CD101,LOC101929099
chr1	117025139	117050130	chr1	116750756	116774460	-1.0138	-2.29516	13.2337	0.000300398	0.0171985	CD101,LOC101929099	CD2
chr1	117149968	117174927	chr1	117050127	117075065	1.55991	-3.4242	13.79	0.00022492	0.0146744	VTCN1	LOC101929099,TTF2
chr1	117674665	117700214	chr1	117450305	117474999	-1.35746	-3.02316	14.0712	0.000194374	0.0135008		MAN1A2
chr1	117674665	117700214	chr1	117549894	117574785	-0.660583	-1.28431	12.0559	0.000556209	0.024342
chr1	117674665	117700214	chr1	117574782	117599966	-0.806757	-1.48902	15.4772	9.4e-05	0.00900714		LOC100996263
chr1	117674665	117700214	chr1	117624656	117651141	-0.89977	-1.49539	18.0991	2.46e-05	0.00412581		TENT5C
chr1	117749998	117775607	chr1	117474996	117500363	-0.982526	-2.29881	12.9338	0.000351264	0.0188271		MAN1A2
chr1	117874676	117900840	chr1	117799932	117825046	1.31184	-2.17266	21.4685	4.48e-06	0.00148606	GDAP2
chr1	117975091	118000020	chr1	117924827	117949601	0.951953	-2.25906	11.4493	0.000765311	0.029093	SPAG17	GDAP2,WDR3
chr1	118075004	118099925	chr1	117975091	118000020	1.70526	-3.1064	17.505	3.33e-05	0.00491361	SPAG17	SPAG17
chr1	118675105	118700480	chr1	118624879	118649979	-1.07997	-2.09759	17.517	3.31e-05	0.00489962
chr1	119124730	119150342	chr1	118974105	119000112	1.87548	-3.57375	13.9298	0.000209171	0.0140826	WARS2,WARS2-AS1	TBX15
chr1	119124730	119150342	chr1	119025291	119049980	1.53949	-3.11672	16.4612	5.67e-05	0.00671553	WARS2,WARS2-AS1	WARS2,WARS2-IT1
chr1	119200206	119225153	chr1	119124730	119150342	1.25376	-2.83026	12.4711	0.000447393	0.0215684	WARS2-AS1	WARS2,WARS2-AS1
chr1	119250038	119275029	chr1	119124730	119150342	1.93212	-3.50615	15.2668	0.000104774	0.00956858	WARS2-AS1	WARS2,WARS2-AS1
chr1	119350093	119375273	chr1	119275026	119300120	0.966529	-1.75444	17.7081	3e-05	0.00463589	LINC01780,HAO2,HAO2-IT1	WARS2-AS1
chr1	119574971	119600205	chr1	119375270	119400026	1.49391	-3.4024	11.6335	0.000694502	0.0275678	LINC00622	HAO2
chr1	119674744	119699850	chr1	119449468	119474860	2.12162	-3.46446	19.6684	1.11e-05	0.00256418	PHGDH
chr1	119674744	119699850	chr1	119574971	119600205	1.37413	-1.96546	27.6577	2.06e-07	0.000217792	PHGDH	LINC00622
chr1	119674744	119699850	chr1	119600202	119625062	1.05042	-1.4142	22.3586	2.87e-06	0.00113418	PHGDH	ZNF697
chr1	119725279	119749999	chr1	119600202	119625062	1.67427	-2.62314	20.4033	7.66e-06	0.00204185	PHGDH,HMGCS2	ZNF697
chr1	119800255	119825156	chr1	119725279	119749999	0.985756	-1.75202	16.5593	5.39e-05	0.00653476	REG4	PHGDH,HMGCS2
chr1	119849579	119875287	chr1	119699847	119725282	1.80059	-3.31434	14.6934	0.00014085	0.0112766		PHGDH
chr1	119875284	119899982	chr1	119800255	119825156	0.861547	-1.8739	11.8459	0.000621069	0.0259067	ADAM30	REG4
chr1	119899979	119925981	chr1	119725279	119749999	1.35867	-3.01701	11.7962	0.000637517	0.0262869	NOTCH2	PHGDH,HMGCS2
chr1	119899979	119925981	chr1	119749996	119774023	1.35234	-3.27406	11.4451	0.000767014	0.0291331	NOTCH2	HMGCS2
chr1	119949624	119975131	chr1	119849579	119875287	1.23919	-2.34075	18.9429	1.6e-05	0.00318413	NOTCH2
chr1	119975128	120000194	chr1	119899979	119925981	1.27834	-2.6546	15.1259	0.000112668	0.00995009	NOTCH2	NOTCH2
chr1	143185432	143199929	chr1	125150424	125175256	-1.01817	-2.40139	12.1361	0.000533269	0.0238073
chr1	143185432	143199929	chr1	125175253	125184388	-1.93263	-1.08544	103.627	1.92e-22	1.13e-17
chr1	143199926	143224529	chr1	125150424	125175256	-1.72571	-1.78048	55.4182	3.7e-13	8.98e-09
chr1	143199926	143224529	chr1	125175253	125184388	-2.20896	-0.23215	209.026	1.76e-40	2.77e-35
chr1	143224526	143250600	chr1	125150424	125175256	-1.82909	-1.27941	84.1547	8.74e-19	3.94e-14
chr1	143224526	143250600	chr1	125175253	125184388	-2.08444	0.254891	251.558	4.73e-47	1.12e-41
chr1	143224526	143250600	chr1	125184385	143185435	-1.44271	-2.90727	17.4398	3.44e-05	0.00501778
chr1	143224526	143250600	chr1	143185432	143199929	-1.62382	-0.636849	101.777	4.23e-22	2.22e-17
chr1	143250597	143274830	chr1	125150424	125175256	-2.29559	-1.3872	103.276	2.23e-22	1.24e-17
chr1	143250597	143274830	chr1	125175253	125184388	-2.53948	0.0560396	305.904	5.86e-55	1.85e-49
chr1	143250597	143274830	chr1	125184385	143185435	-2.14983	-3.50273	21.0767	5.45e-06	0.00166221
chr1	143250597	143274830	chr1	143185432	143199929	-1.9713	-0.774944	136.404	2.37e-28	2.03e-23
chr1	143250597	143274830	chr1	143199926	143224529	-2.32278	0.204516	314.228	4e-56	1.89e-50
chr1	143274827	143299572	chr1	143224526	143250600	-1.85535	-3.29332	13.7586	0.000228618	0.0147941
chr1	145675032	145700137	chr1	145599514	145625110	0.998018	-2.71318	11.4175	0.000778251	0.0293875	PDZK1	NBPF25P,GPR89A
chr1	145775023	145799981	chr1	145675032	145700137	1.40264	-2.73601	17.3591	3.58e-05	0.0051317	RNF115	PDZK1
chr1	145825172	145850038	chr1	145750070	145775026	0.91283	-1.83584	14.6916	0.000140984	0.0112812	POLR3C,NUDT17,PIAS3	RNF115
chr1	147075123	147099795	chr1	146974564	147000242	1.84601	-3.39094	13.9704	0.000204807	0.0139145	NUDT4B,NBPF13P	NUDT4B,NBPF12
chr1	147075123	147099795	chr1	147025363	147049969	0.795287	-1.65003	12.1595	0.000526752	0.0236337	NUDT4B,NBPF13P	NUDT4B,LOC728989
chr1	147174907	147199671	chr1	147075123	147099795	1.25396	-2.71778	14.8559	0.000129507	0.0107728	NUDT4B,CHD1L,FMO5,PDIA3P1	NUDT4B,NBPF13P
chr1	147225040	147249998	chr1	147075123	147099795	1.41924	-2.61443	17.6805	3.04e-05	0.004668	NUDT4B,CHD1L,FMO5	NUDT4B,NBPF13P
chr1	147225040	147249998	chr1	147099792	147124725	1.29714	-2.5741	14.8522	0.000129756	0.0107821	NUDT4B,CHD1L,FMO5	NUDT4B,NBPF13P
chr1	147324895	147350106	chr1	147249995	147274982	1.2999	-2.7553	16.0281	7.08e-05	0.00763435	NUDT4B,LINC00624	NUDT4B,CHD1L,LINC00624
chr1	147375265	147399981	chr1	147300026	147324898	0.958386	-2.31707	11.6292	0.000696078	0.0275957	NUDT4B,LINC00624	NUDT4B,LINC00624
chr1	147474891	147499957	chr1	147399978	147424879	1.19844	-2.56628	14.5065	0.000155142	0.0119258	NUDT4B,LINC00624	NUDT4B,LINC00624
chr1	147700169	147725258	chr1	147624981	147650148	0.765091	-1.70429	11.141	0.000900554	0.0318476	NUDT4B	NUDT4B,BCL9,ACP6
chr1	147799854	147824710	chr1	147550096	147574800	1.66045	-3.61121	11.4421	0.000768208	0.0291632	NUDT4B	NUDT4B,BCL9
chr1	147850064	147875373	chr1	147675072	147700172	0.947368	-2.2719	11.2103	0.00086817	0.0312184	NUDT4B	NUDT4B
chr1	148324890	148350179	chr1	148250072	148274978	0.975227	-1.66931	17.6049	3.16e-05	0.004787	NUDT4B,LINC01138,MIR5087	NUDT4B,LOC101927468
chr1	148350176	148375131	chr1	148274975	148300148	1.21319	-2.27128	17.9526	2.65e-05	0.00432239	NUDT4B,LINC01138,RNVU1-1	NUDT4B,LINC01138
chr1	148375128	148399768	chr1	148250072	148274978	1.54071	-2.98138	16.0648	6.95e-05	0.00755788	NUDT4B,LINC01138,MIR6077	NUDT4B,LOC101927468
chr1	148449614	148475018	chr1	148399765	148424947	1.73196	-3.31097	17.8622	2.77e-05	0.00443552	NUDT4B,LINC01138	NUDT4B,LINC01138,LOC100132057,RNVU1-3
chr1	149024960	149049975	chr1	148974948	149000191	1.66159	-3.46488	13.6073	0.000247323	0.0154227	PDE4DIP	PDE4DIP
chr1	149949686	149974791	chr1	149900013	149924985	0.794737	-1.3373	13.8775	0.000214928	0.0143151	OTUD7B	BOLA1,SV2A,SF3B4
chr1	150299896	150324546	chr1	150225046	150250593	0.907519	-1.55225	16.8009	4.77e-05	0.0060795	MRPS21,PRPF3	ANP32E
chr1	150400090	150425423	chr1	150324543	150349962	0.883258	-1.66602	13.5406	0.000256045	0.0157095	RPRD2	PRPF3
chr1	150449899	150476430	chr1	150374573	150400093	0.961417	-2.06346	13.8535	0.000217622	0.0144052	RPRD2	RPRD2
chr1	150476427	150500089	chr1	150400090	150425423	1.07722	-1.99755	17.5202	3.3e-05	0.00489472	RPRD2,TARS2,MIR6878	RPRD2
chr1	150724900	150750171	chr1	150625554	150649717	0.812688	-2.01167	11.1178	0.000911663	0.0320713	CTSS	ENSA,GOLPH3L
chr1	150724900	150750171	chr1	150675118	150700070	0.8894	-1.81405	12.3848	0.00046809	0.022146	CTSS	GOLPH3L,HORMAD1
chr1	150750168	150775315	chr1	150675118	150700070	1.27536	-2.15709	18.98	1.57e-05	0.00314641	CTSS	GOLPH3L,HORMAD1
chr1	150775312	150799992	chr1	150625554	150649717	1.16458	-2.19663	16.0551	6.99e-05	0.00757985	CTSK	ENSA,GOLPH3L
chr1	150899934	150924964	chr1	150799989	150825102	0.844577	-1.67439	12.9295	0.000352062	0.0188538	CTXND2	CTSK,ARNT
chr1	150899934	150924964	chr1	150850164	150875097	0.950851	-1.16447	21.3014	4.87e-06	0.00155913	CTXND2	ARNT
chr1	150975269	150999908	chr1	150899934	150924964	1.02265	-2.13985	12.5029	0.000440002	0.0213779	ANXA9,MINDY1	CTXND2
chr1	151249934	151274935	chr1	151199389	151225132	0.749788	-1.04769	13.8673	0.000216073	0.0143569	PSMD4	PIP5K1A
chr1	151349997	151374800	chr1	151024761	151049968	-1.53209	-3.30754	12.9405	0.000350033	0.0187984	SELENBP1	PRUNE1,BNIPL,C1orf56
chr1	151424933	151450098	chr1	151374797	151400061	0.859918	-1.65872	13.7645	0.000227913	0.0147682	POGZ	PSMB4
chr1	151500016	151525021	chr1	151325055	151350000	1.53287	-2.90471	16.1047	6.81e-05	0.00746857	CGN	PI4KB,RFX5,GBAT2
chr1	151699827	151725033	chr1	151599925	151625285	1.14538	-1.83833	20.9817	5.72e-06	0.00171646	CELF3,RIIAD1	SNX27
chr1	151725030	151749967	chr1	151599925	151625285	0.902066	-1.62717	14.4335	0.000161117	0.0121711	RIIAD1	SNX27
chr1	151825798	151849783	chr1	151699827	151725033	0.815103	-1.98125	11.5095	0.00074138	0.0285717	RORC,C2CD4D,C2CD4D-AS1,THEM5	CELF3,RIIAD1
chr1	151825798	151849783	chr1	151749964	151775286	0.703804	-1.19668	12.276	0.000495554	0.022835	RORC,C2CD4D,C2CD4D-AS1,THEM5	MRPL9,OAZ3,TDRKH
chr1	151825798	151849783	chr1	151775283	151799979	0.759331	-1.23912	14.7333	0.000137979	0.0111482	RORC,C2CD4D,C2CD4D-AS1,THEM5	TDRKH,TDRKH-AS1
chr1	151874589	151899833	chr1	151775283	151799979	0.996381	-2.50828	12.0557	0.000556246	0.0243425	THEM4	TDRKH,TDRKH-AS1
chr1	152299921	152325338	chr1	152049926	152074910	1.82616	-2.99089	22.933	2.15e-06	0.000954374	FLG-AS1,FLG
chr1	152299921	152325338	chr1	152149450	152174986	1.13569	-2.72757	11.8216	0.000629063	0.0260833	FLG-AS1,FLG	RPTN,FLG-AS1
chr1	152350116	152375143	chr1	152199461	152224837	1.68999	-2.31518	32.7867	1.68e-08	4.22e-05	FLG-AS1,FLG2	FLG-AS1,HRNR
chr1	152350116	152375143	chr1	152274943	152299924	1.24849	-2.45798	16.8391	4.67e-05	0.00600152	FLG-AS1,FLG2	FLG-AS1
chr1	152350116	152375143	chr1	152299921	152325338	0.846461	-1.49136	14.1602	0.000185616	0.0131712	FLG-AS1,FLG2	FLG-AS1,FLG
chr1	153225127	153249429	chr1	152950113	152975369	1.68016	-3.40023	12.0049	0.000571292	0.0247295		SPRR4
chr1	153274760	153299942	chr1	153074935	153099948	1.52737	-3.44251	11.3438	0.000809095	0.0300085	PGLYRP3	SPRR2E
chr1	153274760	153299942	chr1	153225127	153249429	1.09516	-1.74127	19.1096	1.47e-05	0.00303118	PGLYRP3
chr1	153375110	153399374	chr1	153274760	153299942	1.59827	-2.50411	25.4704	6.08e-07	0.000427217	S100A12,S100A8	PGLYRP3
chr1	153399371	153424980	chr1	153274760	153299942	1.30088	-2.92948	12.1352	0.000533534	0.0238117	S100A7A	PGLYRP3
chr1	153449964	153475098	chr1	153274760	153299942	1.51323	-3.24394	11.247	0.000851513	0.03089	S100A7	PGLYRP3
chr1	153449964	153475098	chr1	153375110	153399374	0.98091	-1.71951	16.209	6.45e-05	0.00722246	S100A7	S100A12,S100A8
chr1	153475095	153500040	chr1	153375110	153399374	0.987605	-1.86676	14.4074	0.000163303	0.0122626		S100A12,S100A8
chr1	153500037	153524946	chr1	153350903	153375113	1.10021	-2.11709	15.3745	9.91e-05	0.00927724		S100A9,S100A12
chr1	153524943	153550192	chr1	153375110	153399374	1.67285	-3.3198	13.0774	0.000325901	0.0180417	S100A6,S100A5,S100A4,S100A3	S100A12,S100A8
chr1	153524943	153550192	chr1	153399371	153424980	1.60757	-3.47681	12.8698	0.000363206	0.0191768	S100A6,S100A5,S100A4,S100A3	S100A7A
chr1	154024991	154050071	chr1	153974987	154000072	0.973191	-2.02818	14.4611	0.000158827	0.0120793	NUP210L	SLC39A1,JTB,RAB13,RPS27,NUP210L
chr1	154050068	154074794	chr1	153974987	154000072	1.23168	-2.6848	13.1536	0.000313206	0.0176219	NUP210L	SLC39A1,JTB,RAB13,RPS27,NUP210L
chr1	154099900	154125084	chr1	153974987	154000072	1.21427	-2.80467	11.9173	0.000598203	0.0253904	NUP210L,MIR5698	SLC39A1,JTB,RAB13,RPS27,NUP210L
chr1	154300059	154325327	chr1	154175108	154200116	0.739181	-1.48592	11.1962	0.000874672	0.0313416	AQP10	TPM3,MIR190B,C1orf189
chr1	154374968	154399501	chr1	154275153	154300062	1.10419	-2.332	14.3086	0.000171875	0.0126188		HAX1
chr1	154475250	154499889	chr1	154349760	154374971	0.978015	-1.87045	14.408	0.000163256	0.012262	SHE	ATP8B2
chr1	154625635	154649817	chr1	154550366	154575092	0.877134	-1.72094	13.3615	0.000281064	0.0165679	ADAR	UBE2Q1,UBE2Q1-AS1,CHRNB2
chr1	154700064	154725079	chr1	154600143	154625638	0.963581	-2.30629	12.2428	0.000504235	0.0230778	KCNN3	ADAR
chr1	154800108	154824926	chr1	154524585	154550369	-1.13844	-2.62179	13.912	0.000211111	0.0141605	KCNN3	TDRD10,UBE2Q1
chr1	154800108	154824926	chr1	154600143	154625638	1.26815	-2.3915	16.29	6.19e-05	0.00705672	KCNN3	ADAR
chr1	154875008	154899817	chr1	154775004	154800111	0.808296	-1.35101	15.3549	0.000100124	0.00932633		KCNN3
chr1	154899814	154925052	chr1	154425114	154450077	-1.75138	-3.40707	15.3131	0.000102305	0.00944492	PMVK	IL6R
chr1	154975082	155000087	chr1	154499886	154524588	-1.43142	-3.40639	11.1732	0.00088534	0.0315702	CKS1B,MIR4258,FLAD1,LENEP	SHE,TDRD10
chr1	154975082	155000087	chr1	154575089	154600146	-1.21504	-2.68173	14.3151	0.000171296	0.012596	CKS1B,MIR4258,FLAD1,LENEP	CHRNB2,ADAR
chr1	155000084	155024928	chr1	154475250	154499889	-1.56073	-3.36376	12.3868	0.000467591	0.0221399	ZBTB7B,DCST2	SHE
chr1	155000084	155024928	chr1	154925049	154950268	-0.860993	-1.44367	17.7844	2.89e-05	0.00454105	ZBTB7B,DCST2	PMVK,PBXIP1
chr1	155024925	155050316	chr1	154524585	154550369	-1.45062	-3.19046	14.4561	0.000159237	0.0120993	DCST2,DCST1,DCST1-AS1	TDRD10,UBE2Q1
chr1	155024925	155050316	chr1	154550366	154575092	-1.40963	-2.61119	19.7484	1.07e-05	0.00250656	DCST2,DCST1,DCST1-AS1	UBE2Q1,UBE2Q1-AS1,CHRNB2
chr1	155050313	155074965	chr1	154550366	154575092	-1.02338	-2.41114	12.0106	0.000569594	0.0246753	DCST1,ADAM15,EFNA4,EFNA3	UBE2Q1,UBE2Q1-AS1,CHRNB2
chr1	155074962	155099990	chr1	154550366	154575092	-1.10656	-2.62164	11.8793	0.000610274	0.0256754	EFNA3	UBE2Q1,UBE2Q1-AS1,CHRNB2
chr1	155425212	155449887	chr1	155375052	155399897	0.823469	-1.42488	13.4492	0.000268513	0.016134	ASH1L,POU5F1P4	ASH1L
chr1	155499865	155525027	chr1	155375052	155399897	0.844367	-1.75317	12.4905	0.000442878	0.0214458	ASH1L	ASH1L
chr1	155549906	155575256	chr1	155399894	155425215	0.927913	-1.76923	12.6515	0.000407091	0.0204542	ASH1L,ASH1L-AS1	ASH1L
chr1	155575253	155599716	chr1	155375052	155399897	1.17576	-1.88129	19.0588	1.51e-05	0.00307737		ASH1L
chr1	155625218	155650060	chr1	155349953	155375055	1.64074	-3.08535	16.4674	5.65e-05	0.00670118	MSTO2P	ASH1L
chr1	155700000	155724908	chr1	155599713	155625221	0.894343	-2.16436	11.4933	0.000747772	0.0287115	MSTO2P,DAP3	MSTO1,MSTO2P
chr1	155724905	155750481	chr1	155599713	155625221	1.03866	-2.25179	13.4728	0.000265243	0.0160303	MSTO2P,DAP3,GON4L	MSTO1,MSTO2P
chr1	155774758	155799980	chr1	155700000	155724908	0.97614	-1.90333	16.6519	5.14e-05	0.0063617	GON4L	MSTO2P,DAP3
chr1	155799977	155825078	chr1	155724905	155750481	0.94416	-2.01284	12.8949	0.00035848	0.0190325	GON4L	MSTO2P,DAP3,GON4L
chr1	156050044	156074984	chr1	155875031	155899919	0.896269	-2.10951	11.2769	0.00083816	0.0306082	UBQLN4,LAMTOR2,RAB25,MEX3A	SYT11,RIT1
chr1	156050044	156074984	chr1	155924812	155950003	0.88123	-1.49528	16.4706	5.64e-05	0.0066942	UBQLN4,LAMTOR2,RAB25,MEX3A	KHDC4,SCARNA4,RXFP4,ARHGEF2
chr1	156050044	156074984	chr1	155950000	155975355	0.853097	-1.66938	14.8391	0.000130641	0.0108148	UBQLN4,LAMTOR2,RAB25,MEX3A	ARHGEF2,MIR6738
chr1	156050044	156074984	chr1	155975352	156000244	1.19566	-1.30726	31.5749	3.03e-08	6.41e-05	UBQLN4,LAMTOR2,RAB25,MEX3A	ARHGEF2
chr1	156050044	156074984	chr1	156000241	156024860	0.807033	-0.745139	20.2576	8.24e-06	0.00214384	UBQLN4,LAMTOR2,RAB25,MEX3A	SSR2
chr1	156074981	156100009	chr1	155975352	156000244	1.70229	-1.99973	40.182	4.77e-10	2.93e-06	MEX3A,LMNA	ARHGEF2
chr1	156074981	156100009	chr1	156000241	156024860	0.761084	-1.59658	11.8278	0.000627009	0.0260425	MEX3A,LMNA	SSR2
chr1	156100006	156125467	chr1	155924812	155950003	1.21709	-2.79536	11.5753	0.000716137	0.0280289	LMNA	KHDC4,SCARNA4,RXFP4,ARHGEF2
chr1	156100006	156125467	chr1	156024857	156050047	1.02981	-2.12388	15.2995	0.000103021	0.00948278	LMNA	UBQLN4
chr1	156274853	156300094	chr1	156074981	156100009	0.910072	-1.94662	12.3673	0.000472391	0.0222492	SMG5,TMEM79,GLMP,VHLL	MEX3A,LMNA
chr1	156274853	156300094	chr1	156125464	156150573	1.21005	-1.94552	21.6061	4.18e-06	0.00141967	SMG5,TMEM79,GLMP,VHLL	LMNA,SEMA4A
chr1	156274853	156300094	chr1	156224715	156250097	0.720985	-1.30531	12.6107	0.000415883	0.0207129	SMG5,TMEM79,GLMP,VHLL	PMF1-BGLAP,PMF1,BGLAP,PAQR6,SMG5
chr1	156324992	156350023	chr1	156224715	156250097	0.978895	-2.11779	12.4389	0.000455003	0.0217776	CCT3,TSACC	PMF1-BGLAP,PMF1,BGLAP,PAQR6,SMG5
chr1	156324992	156350023	chr1	156274853	156300094	1.2096	-1.34905	30.5417	5.02e-08	9e-05	CCT3,TSACC	SMG5,TMEM79,GLMP,VHLL
chr1	156350020	156374978	chr1	156174773	156200039	1.30506	-2.85572	13.0694	0.000327273	0.0180858	CCT3,RHBG	SEMA4A,SLC25A44
chr1	156350020	156374978	chr1	156274853	156300094	0.892201	-2.06371	12.0475	0.000558647	0.0244035	CCT3,RHBG	SMG5,TMEM79,GLMP,VHLL
chr1	156374975	156399866	chr1	156274853	156300094	1.32495	-2.79115	15.1484	0.000111366	0.00990085	RHBG	SMG5,TMEM79,GLMP,VHLL
chr1	156399863	156424980	chr1	156300091	156324995	1.18038	-2.36137	16.3151	6.11e-05	0.00701036	C1orf61,MIR9-1	CCT3
chr1	156399863	156424980	chr1	156324992	156350023	0.863655	-1.78872	13.7099	0.000234472	0.0149923	C1orf61,MIR9-1	CCT3,TSACC
chr1	156574975	156599878	chr1	156474721	156500554	-0.774616	-0.963483	19.1082	1.47e-05	0.00303194	TTC24,NAXE,GPATCH4	MEF2D
chr1	156650031	156675293	chr1	156599875	156625000	0.578402	-0.649787	11.5261	0.00073494	0.0284337	BCAN,NES	GPATCH4,HAPLN2
chr1	156875001	156899957	chr1	156750022	156775028	1.03969	-1.93729	17.294	3.71e-05	0.0052327	NTRK1,PEAR1	HDGF,PRCC
chr1	156899954	156925167	chr1	156675290	156699809	1.27683	-2.47749	15.8072	7.93e-05	0.00816801	PEAR1,LRRC71	NES,CRABP2
chr1	156899954	156925167	chr1	156750022	156775028	1.27486	-2.69395	12.8717	0.000362844	0.0191652	PEAR1,LRRC71	HDGF,PRCC
chr1	156925164	156949984	chr1	156775025	156799801	1.10248	-2.03375	16.2001	6.48e-05	0.00724284	LRRC71,ARHGEF11,MIR765	PRCC
chr1	156949981	156974703	chr1	156699806	156725018	1.40779	-3.01092	12.8145	0.000373846	0.0194581	ARHGEF11	CRABP2,ISG20L2
chr1	157049952	157074650	chr1	156925164	156949984	1.23433	-2.3423	16.971	4.37e-05	0.00577708		LRRC71,ARHGEF11,MIR765
chr1	157049952	157074650	chr1	156949981	156974703	1.10848	-2.16543	16.9319	4.46e-05	0.00583829		ARHGEF11
chr1	157049952	157074650	chr1	156974700	157000030	0.851267	-1.87347	11.8278	0.000627031	0.0260425		ARHGEF11
chr1	157099901	157125215	chr1	156899954	156925167	1.90228	-3.23723	18.4526	2.05e-05	0.00369829	ETV3	PEAR1,LRRC71
chr1	157125212	157150220	chr1	156850006	156875004	1.40793	-3.31958	12.4964	0.000441516	0.0214118	ETV3,CYCSP52	NTRK1,INSRR
chr1	157199943	157224789	chr1	157049952	157074650	1.2425	-2.71001	12.8324	0.000370368	0.0193654
chr1	157199943	157224789	chr1	157125212	157150220	1.40114	-3.15992	12.817	0.000373368	0.0194472		ETV3,CYCSP52
chr1	157224786	157249985	chr1	157125212	157150220	1.81194	-3.39237	18.3176	2.2e-05	0.00385997		ETV3,CYCSP52
chr1	157224786	157249985	chr1	157150217	157174867	1.48336	-2.84566	17.9439	2.66e-05	0.00433257
chr1	157275279	157299833	chr1	157174864	157199946	1.16624	-2.52499	12.2266	0.000508544	0.023186
chr1	157299830	157324998	chr1	157150217	157174867	2.13233	-3.24984	20.295	8.09e-06	0.002117
chr1	157299830	157324998	chr1	157174864	157199946	1.22969	-2.82581	11.2694	0.000841484	0.0306787
chr1	157299830	157324998	chr1	157199943	157224789	0.956892	-1.98616	12.5584	0.000427411	0.0210483
chr1	157350049	157375164	chr1	157174864	157199946	1.45062	-2.72628	16.9415	4.44e-05	0.00582183
chr1	157350049	157375164	chr1	157199943	157224789	1.13707	-2.52043	11.5316	0.000732809	0.0283867
chr1	157375161	157400850	chr1	157150217	157174867	1.8011	-3.42269	14.444	0.00016024	0.0121399
chr1	157424882	157450472	chr1	157150217	157174867	2.48871	-3.61068	16.0372	7.05e-05	0.00761762
chr1	157450469	157474965	chr1	157199943	157224789	1.38323	-2.33415	16.225	6.4e-05	0.00718497
chr1	157474962	157498161	chr1	157350049	157375164	1.15381	-1.58027	23.7396	1.44e-06	0.000740211
chr1	157474962	157498161	chr1	157375161	157400850	0.979157	-1.55671	19.1976	1.41e-05	0.00294854
chr1	157724994	157750128	chr1	157625016	157649445	-0.93691	-2.27598	12.2232	0.000509456	0.0232039	FCRL2
chr1	158650268	158674612	chr1	158575342	158599912	-0.909624	-2.1107	14.1908	0.00018269	0.0130588	SPTA1	OR10X1
chr1	158674609	158700170	chr1	158624964	158650271	-0.811702	-1.60954	15.6305	8.69e-05	0.0086147	SPTA1,OR6K2	SPTA1
chr1	158749605	158774730	chr1	158575342	158599912	-1.64412	-3.19853	16.2642	6.27e-05	0.00711116	OR6K6,OR6N1	OR10X1
chr1	158900595	158924855	chr1	158799704	158825219	-1.08204	-1.78897	25.3754	6.38e-07	0.000441192
chr1	158924852	158950155	chr1	158774727	158799707	-0.8738	-2.25911	13.1282	0.000317396	0.017756	PYHIN1	OR6N2
chr1	158975219	158999934	chr1	158125607	158150423	-1.70962	-3.45792	12.7445	0.000387783	0.0198964	PYHIN1	LINC01704
chr1	159024486	159050263	chr1	158924852	158950155	-0.988384	-2.40925	13.2931	0.000291253	0.0169039	IFI16	PYHIN1
chr1	159074956	159099793	chr1	158174844	158199792	-1.57734	-3.12637	16.0027	7.18e-05	0.00769554	AIM2	CD1D
chr1	159074956	159099793	chr1	158500422	158524841	-1.22194	-3.13761	12.0098	0.000569819	0.0246807	AIM2
chr1	159200080	159224947	chr1	159124901	159150017	0.927615	-1.66577	14.9467	0.000123579	0.0104794	CADM3,CADM3-AS1,ACKR1	AIM2
chr1	159475019	159499752	chr1	159425243	159450287	-0.86956	-1.84174	14.0726	0.000194231	0.0134978		OR10J4,OR10J1
chr1	159774968	159800070	chr1	159574701	159599948	1.79956	-3.37322	19.9996	9.38e-06	0.00232055	DUSP23	APCS
chr1	159825485	159850142	chr1	159774968	159800070	-0.595872	-0.873121	13.2395	0.000299491	0.0171712	SLAMF8,SNHG28	DUSP23
chr1	159874710	159899946	chr1	159150014	159175132	-1.58192	-3.50025	17.0596	4.18e-05	0.0056269	CFAP45	CADM3
chr1	159874710	159899946	chr1	159774968	159800070	-0.577082	-0.676603	14.0133	0.000200302	0.0137359	CFAP45	DUSP23
chr1	159874710	159899946	chr1	159800067	159825488	-0.700552	-1.13241	16.035	7.06e-05	0.00762177	CFAP45	FCRL6
chr1	159974942	160000327	chr1	159899943	159925356	1.08544	-2.11966	14.9971	0.000120405	0.0103291	LINC01133,KCNJ10	CFAP45,MIR4259,TAGLN2
chr1	159974942	160000327	chr1	159925353	159950214	0.648791	-0.849308	12.1723	0.000523232	0.0235487	LINC01133,KCNJ10	TAGLN2,IGSF9
chr1	160000324	160025020	chr1	159925353	159950214	0.671448	-0.941211	12.9183	0.000354121	0.018902	KCNJ10,PIGM	TAGLN2,IGSF9
chr1	160050197	160075130	chr1	159950211	159974945	0.886272	-1.93237	11.3915	0.000789004	0.0296029	KCNJ10	SLAMF9,LINC01133
chr1	160075127	160100253	chr1	159825485	159850142	1.40545	-3.0767	11.1742	0.00088488	0.0315578	KCNJ9,IGSF8	SLAMF8,SNHG28
chr1	160100250	160125476	chr1	160025017	160050200	1.13723	-2.0056	19.6863	1.1e-05	0.00255777	ATP1A2	KCNJ10,PIGM
chr1	160125473	160149846	chr1	160050197	160075130	0.819996	-1.9714	11.3918	0.000788853	0.0296012	ATP1A2	KCNJ10
chr1	160125473	160149846	chr1	160075127	160100253	0.811079	-1.42539	13.9371	0.000208383	0.0140574	ATP1A2	KCNJ9,IGSF8
chr1	160174948	160200077	chr1	160100250	160125476	0.792796	-1.32355	13.4085	0.000274271	0.0163357	ATP1A4,CASQ1	ATP1A2
chr1	160200074	160225443	chr1	160075127	160100253	0.871989	-1.56413	15.2181	0.000107438	0.00970967	CASQ1,LOC729867,PEA15,DCAF8	KCNJ9,IGSF8
chr1	160300015	160324988	chr1	160075127	160100253	1.05368	-2.36564	11.8525	0.000618927	0.0258731	COPA,SUMO1P3	KCNJ9,IGSF8
chr1	160300015	160324988	chr1	160174948	160200077	0.739584	-1.60396	11.2817	0.00083604	0.0305561	COPA,SUMO1P3	ATP1A4,CASQ1
chr1	160300015	160324988	chr1	160200074	160225443	1.02859	-1.50292	21.3454	4.77e-06	0.00154279	COPA,SUMO1P3	CASQ1,LOC729867,PEA15,DCAF8
chr1	160324985	160349689	chr1	160025017	160050200	1.72571	-3.20164	14.4267	0.00016168	0.012193	COPA,NCSTN	KCNJ10,PIGM
chr1	160349686	160374859	chr1	160075127	160100253	1.03339	-2.20287	12.1343	0.00053379	0.0238164	NCSTN,NHLH1	KCNJ9,IGSF8
chr1	160374856	160400224	chr1	160300015	160324988	0.905131	-1.87432	14.7951	0.000133644	0.0109464		COPA,SUMO1P3
chr1	160400221	160424960	chr1	160050197	160075130	1.42201	-3.39083	11.235	0.000856922	0.0309946	VANGL2	KCNJ10
chr1	160400221	160424960	chr1	160075127	160100253	1.32014	-2.79129	11.3917	0.000788906	0.0296018	VANGL2	KCNJ9,IGSF8
chr1	160400221	160424960	chr1	160125473	160149846	1.28445	-2.2558	16.2573	6.3e-05	0.0071219	VANGL2	ATP1A2
chr1	160450051	160474841	chr1	160324985	160349689	-1.15457	-2.65021	12.505	0.000439537	0.0213654		COPA,NCSTN
chr1	160450051	160474841	chr1	160349686	160374859	-0.949393	-2.2205	12.2833	0.00049365	0.0227926		NCSTN,NHLH1
chr1	160474838	160500107	chr1	160349686	160374859	-1.01937	-2.12194	15.2373	0.000106379	0.00965582	SLAMF6	NCSTN,NHLH1
chr1	160500104	160524957	chr1	160300015	160324988	-1.29072	-3.32702	11.36	0.0008022	0.0298588	SLAMF6	COPA,SUMO1P3
chr1	160500104	160524957	chr1	160324985	160349689	-1.11537	-2.62525	14.4041	0.000163583	0.012276	SLAMF6	COPA,NCSTN
chr1	160500104	160524957	chr1	160349686	160374859	-1.08288	-2.61562	14.146	0.000186985	0.0132128	SLAMF6	NCSTN,NHLH1
chr1	160524954	160550146	chr1	160324985	160349689	-1.32606	-2.54058	18.6605	1.85e-05	0.00347523	CD84	COPA,NCSTN
chr1	160899715	160925005	chr1	160374856	160400224	-1.34538	-3.2891	11.1751	0.000884488	0.031551
chr1	160974691	160999972	chr1	160524954	160550146	-1.50973	-3.47998	11.2193	0.00086406	0.0311297	F11R	CD84
chr1	161025218	161050142	chr1	160650470	160675064	-1.19656	-2.968	12.23	0.000507638	0.0231723	F11R,TSTD1,USF1,ARHGAP30
chr1	161275064	161299907	chr1	161050139	161074981	-1.32063	-2.88055	13.6321	0.000244155	0.0153049	PCP4L1	ARHGAP30,NECTIN4
chr1	161350148	161375005	chr1	161224945	161249686	0.687933	-0.998457	14.1776	0.000183943	0.0131112	SDHC,CFAP126	TOMM40L,MIR5187,NR1I3
chr1	161400077	161424655	chr1	161150145	161175259	1.24245	-2.94144	11.4752	0.000754906	0.0288798		UFC1,USP21,PPOX,B4GALT3
chr1	161424652	161449863	chr1	161224945	161249686	1.54556	-2.94561	15.2577	0.000105267	0.00959789		TOMM40L,MIR5187,NR1I3
chr1	161424652	161449863	chr1	161299904	161325161	1.31452	-3.10005	12.3555	0.000475314	0.022329		MPZ,SDHC
chr1	161424652	161449863	chr1	161325158	161350151	1.44899	-3.11693	15.4594	9.49e-05	0.00905331		SDHC
chr1	161424652	161449863	chr1	161350148	161375005	1.51485	-2.90198	17.6223	3.13e-05	0.0047638		SDHC,CFAP126
chr1	161424652	161449863	chr1	161375002	161400080	0.891106	-1.67734	14.3511	0.000168135	0.01248		SDHC
chr1	161499809	161525021	chr1	161449860	161474954	1.23566	-3.20081	11.9232	0.000596349	0.0253498	FCGR2A,HSPA6
chr1	162025122	162050046	chr1	161849234	161874985	-1.03297	-2.2717	13.3062	0.000289265	0.0168558		ATF6
chr1	162224427	162249813	chr1	162074742	162100191	1.03327	-2.54099	11.1192	0.000910973	0.0320624	NOS1AP	NOS1AP
chr1	162275102	162299865	chr1	162050043	162074745	1.2409	-2.83634	12.5081	0.000438816	0.0213497	NOS1AP	NOS1AP
chr1	162399915	162425210	chr1	162224427	162249813	1.32552	-2.99734	11.9307	0.000594019	0.0252996	SH2D1B	NOS1AP
chr1	162474874	162499806	chr1	162399915	162425210	1.06018	-2.22854	16.0035	7.17e-05	0.00769363	UHMK1	SH2D1B
chr1	162650093	162674933	chr1	162550000	162575135	1.42008	-3.15709	13.8554	0.000217413	0.0143993	DDR2	UAP1
chr1	162774711	162799479	chr1	162575132	162600409	1.52072	-3.46377	12.1458	0.000530574	0.0237338	DDR2,HSD17B7	UAP1
chr1	162774711	162799479	chr1	162674930	162699905	1.37795	-3.09796	15.6904	8.42e-05	0.00846025	DDR2,HSD17B7	DDR2
chr1	162774711	162799479	chr1	162699902	162726083	1.48482	-2.60883	19.2832	1.35e-05	0.00287079	DDR2,HSD17B7	DDR2
chr1	162774711	162799479	chr1	162726080	162750278	1.09796	-2.6801	11.1618	0.000890726	0.031667	DDR2,HSD17B7	DDR2
chr1	162825151	162849942	chr1	162600406	162625284	1.51048	-3.22135	13.3039	0.000289615	0.0168623	CCDC190
chr1	162975204	162999722	chr1	162825151	162849942	1.53202	-3.48786	11.487	0.000750229	0.0287661		CCDC190
chr1	162975204	162999722	chr1	162849939	162875313	1.73126	-3.11703	16.2877	6.2e-05	0.0070624		CCDC190
chr1	163299796	163325003	chr1	163099865	163125010	1.91409	-3.52998	16.6047	5.27e-05	0.00644332	RGS5,NUF2	RGS5
chr1	163299796	163325003	chr1	163199909	163225108	1.31537	-3.05112	14.7284	0.000138327	0.0111654	RGS5,NUF2	RGS5,LOC101928404
chr1	163700119	163725010	chr1	163649828	163675619	-0.928576	-2.18891	12.6543	0.00040649	0.020439
chr1	164024572	164049470	chr1	163974956	163999902	-1.13398	-2.1101	18.2501	2.28e-05	0.00394324
chr1	164099532	164124982	chr1	164049467	164075790	-1.45848	-2.42179	25.1597	7.1e-07	0.000470107
chr1	164249724	164275172	chr1	164175175	164200069	-1.21138	-2.78843	12.9518	0.000347977	0.0187327
chr1	164300240	164325167	chr1	164249724	164275172	-0.922135	-2.27583	11.1699	0.000886907	0.0315945
chr1	164374461	164400039	chr1	164300240	164325167	-1.22911	-2.71677	14.2641	0.000175884	0.0127939
chr1	164674878	164699435	chr1	164625688	164650072	-0.95878	-1.86046	16.7934	4.79e-05	0.00608706	PBX1	PBX1
chr1	164874875	164900238	chr1	164775107	164799936	-1.00434	-2.66581	11.2981	0.000828848	0.0304287		PBX1
chr1	164874875	164900238	chr1	164824817	164850545	-0.792583	-1.76243	11.9202	0.000597291	0.0253701		PBX1
chr1	164974976	164999382	chr1	164924820	164949856	-1.02666	-1.94194	15.6956	8.4e-05	0.00845181
chr1	165025282	165050056	chr1	164974976	164999382	-0.984347	-1.69005	19.674	1.11e-05	0.00256301
chr1	165125044	165149616	chr1	165075032	165100446	-1.12036	-2.3463	16.1008	6.82e-05	0.00747814
chr1	165350166	165374934	chr1	165225435	165249917	1.94733	-2.9691	25.4436	6.17e-07	0.000431021	LMX1A	LMX1A
chr1	165374931	165399895	chr1	165225435	165249917	1.84817	-3.56427	13.4467	0.000268868	0.0161421		LMX1A
chr1	165374931	165399895	chr1	165275143	165300034	1.90059	-3.2556	21.3267	4.81e-06	0.00154857		LMX1A
chr1	165500019	165525045	chr1	165424852	165449983	-0.766257	-1.73327	11.7549	0.000651519	0.0265881	LRRC52-AS1	RXRG
chr1	165525042	165549855	chr1	165475018	165500022	-0.738032	-1.61585	11.2924	0.000831351	0.0304744	LRRC52-AS1,LRRC52	LRRC52-AS1
chr1	165599841	165625452	chr1	165374931	165399895	-0.902682	-1.67116	17.6018	3.17e-05	0.00478742
chr1	165875106	165900626	chr1	165350166	165374934	-1.30537	-3.05635	12.1475	0.000530103	0.0237224	UCK2	LMX1A
chr1	165875106	165900626	chr1	165374931	165399895	-1.42718	-2.49943	22.6124	2.52e-06	0.00105218	UCK2
chr1	165875106	165900626	chr1	165399892	165424855	-1.45595	-2.70035	17.2925	3.71e-05	0.0052327	UCK2	RXRG
chr1	165900623	165925106	chr1	165350166	165374934	-1.405	-2.81292	14.1888	0.000182879	0.0130703	UCK2,MIR3658	LMX1A
chr1	165900623	165925106	chr1	165374931	165399895	-1.31744	-1.93969	24.7996	8.49e-07	0.000525991	UCK2,MIR3658
chr1	165900623	165925106	chr1	165399892	165424855	-1.25932	-2.39285	17.7128	2.99e-05	0.0046305	UCK2,MIR3658	RXRG
chr1	165900623	165925106	chr1	165549852	165574951	-1.08055	-2.71526	11.6293	0.000696049	0.0275957	UCK2,MIR3658	LRRC52-AS1,LRRC52
chr1	165900623	165925106	chr1	165574948	165599844	-1.22869	-1.96233	25.4651	6.1e-07	0.000428035	UCK2,MIR3658	LRRC52-AS1
chr1	165925103	165949412	chr1	165324848	165350169	-1.34655	-3.38638	12.148	0.000529961	0.0237194		LMX1A
chr1	165925103	165949412	chr1	165374931	165399895	-1.63804	-2.81404	21.946	3.53e-06	0.00128427
chr1	165925103	165949412	chr1	165449980	165475021	-1.29593	-3.06273	13.9157	0.000210707	0.0141426
chr1	165925103	165949412	chr1	165525042	165549855	-1.58869	-3.13827	14.1621	0.000185428	0.0131688		LRRC52-AS1,LRRC52
chr1	166049881	166075254	chr1	165925103	165949412	1.18904	-2.74793	13.1288	0.000317288	0.0177511	FAM78B
chr1	166075251	166100070	chr1	165925103	165949412	1.47363	-2.91301	17.1533	3.98e-05	0.00547404	FAM78B
chr1	166100067	166124826	chr1	165925103	165949412	1.66524	-3.31125	14.3314	0.000169859	0.0125517	FAM78B
chr1	166149429	166174631	chr1	165900623	165925106	2.55715	-3.58322	20.8073	6.25e-06	0.00180676	FAM78B,MIR921	UCK2,MIR3658
chr1	166149429	166174631	chr1	165925103	165949412	1.52429	-3.19088	13.3903	0.000276871	0.0164211	FAM78B,MIR921
chr1	166149429	166174631	chr1	166049881	166075254	0.975875	-2.34082	12.3958	0.000465387	0.0220622	FAM78B,MIR921	FAM78B
chr1	166174628	166200581	chr1	165925103	165949412	1.87434	-3.45137	17.3083	3.68e-05	0.00521527
chr1	166374913	166399360	chr1	166124823	166149432	1.62747	-3.18574	13.5716	0.000251956	0.0155924		FAM78B
chr1	166424938	166449942	chr1	166000060	166025004	1.46169	-3.31399	12.0593	0.000555214	0.0243185
chr1	166424938	166449942	chr1	166149429	166174631	2.0611	-3.49417	17.7979	2.87e-05	0.00452082		FAM78B,MIR921
chr1	166424938	166449942	chr1	166174628	166200581	1.64237	-3.46459	12.5554	0.000428082	0.0210602
chr1	166449939	166474980	chr1	166149429	166174631	1.56164	-3.36092	14.1008	0.000191416	0.0133878		FAM78B,MIR921
chr1	166449939	166474980	chr1	166174628	166200581	2.11117	-3.29367	21.7204	3.95e-06	0.00136915
chr1	166449939	166474980	chr1	166299925	166325063	1.51464	-3.43457	12.2283	0.0005081	0.0231835
chr1	166474977	166499939	chr1	165875106	165900626	2.0854	-3.42225	16.7044	5.01e-05	0.00625539	LINC01675	UCK2
chr1	166474977	166499939	chr1	166000060	166025004	1.79691	-3.63103	13.9224	0.000209974	0.0141074	LINC01675
chr1	166474977	166499939	chr1	166049881	166075254	1.91043	-3.70335	12.8778	0.000361696	0.0191377	LINC01675	FAM78B
chr1	166474977	166499939	chr1	166124823	166149432	1.41383	-3.27238	12.0275	0.000564549	0.0245591	LINC01675	FAM78B
chr1	166474977	166499939	chr1	166149429	166174631	1.50254	-3.03165	13.2871	0.000292165	0.016934	LINC01675	FAM78B,MIR921
chr1	166474977	166499939	chr1	166174628	166200581	2.56918	-3.50557	25.0443	7.52e-07	0.000487337	LINC01675
chr1	166474977	166499939	chr1	166325060	166350434	1.96131	-3.66854	13.8638	0.000216459	0.0143698	LINC01675
chr1	166474977	166499939	chr1	166399357	166424941	1.77244	-2.98792	22.3032	2.95e-06	0.00115203	LINC01675
chr1	166550016	166575634	chr1	166399357	166424941	-1.49809	-3.52147	12.8458	0.000367794	0.0193001
chr1	166575631	166599478	chr1	166474977	166499939	1.57987	-3.25569	11.6161	0.000700927	0.0276847		LINC01675
chr1	166874733	166899862	chr1	166774895	166800056	2.19461	-3.50671	23.8808	1.34e-06	0.000707358	TADA1
chr1	167225067	167249779	chr1	167150438	167174823	1.19418	-2.69086	13.6951	0.000236284	0.0150489	POU2F1	GPA33
chr1	167449699	167474993	chr1	167199877	167225070	-1.31768	-2.7199	14.9607	0.00012269	0.0104391	CD247	POU2F1
chr1	167474990	167500384	chr1	167225067	167249779	-0.994361	-2.58152	11.1325	0.000904603	0.0319393	CD247	POU2F1
chr1	167674999	167699840	chr1	167599940	167625138	-0.506	-0.446857	11.4466	0.000766411	0.0291172	RCSD1
chr1	167775155	167800200	chr1	167524633	167550056	2.36797	-3.63449	19.8005	1.04e-05	0.00246657	MPZL1	CREG1
chr1	167800197	167824856	chr1	167699837	167724590	0.933265	-1.62825	14.5499	0.000151695	0.0117865	ADCY10	RCSD1,MPZL1
chr1	167800197	167824856	chr1	167724587	167749883	0.790304	-1.4094	12.451	0.000452138	0.0216999	ADCY10	MPZL1
chr1	167824853	167849800	chr1	167699837	167724590	1.05774	-2.36196	12.2552	0.000500975	0.0229804	ADCY10	RCSD1,MPZL1
chr1	167824853	167849800	chr1	167724587	167749883	1.14389	-2.01143	15.8697	7.68e-05	0.00800957	ADCY10	MPZL1
chr1	167875470	167899440	chr1	167650065	167675002	1.62661	-3.50708	13.2237	0.000301973	0.0172366	ADCY10	RCSD1
chr1	167925785	167950690	chr1	167824853	167849800	1.27678	-2.6802	13.1445	0.000314709	0.0176664	MPC2,DCAF6	ADCY10
chr1	167925785	167950690	chr1	167875470	167899440	0.971506	-2.04012	12.769	0.000382849	0.0197461	MPC2,DCAF6	ADCY10
chr1	168100119	168124880	chr1	167800197	167824856	1.42995	-3.11671	12.5989	0.000418458	0.0207776	GPR161	ADCY10
chr1	168175083	168200005	chr1	168049893	168074618	1.91043	-3.15893	17.0916	4.11e-05	0.00556912	TIPRL	DCAF6
chr1	168200002	168225655	chr1	168049893	168074618	1.51439	-3.37253	11.2433	0.000853185	0.0309206	TIPRL	DCAF6
chr1	168200002	168225655	chr1	168124877	168150089	1.10432	-2.302	13.5623	0.00025317	0.0156231	TIPRL	GPR161
chr1	168275304	168300007	chr1	168200002	168225655	0.908203	-2.07598	13.0444	0.000331565	0.0182209	TBX19	TIPRL
chr1	168275304	168300007	chr1	168225652	168249906	0.927412	-1.55028	17.8326	2.82e-05	0.00447633	TBX19	SFT2D2,ANKRD36BP1
chr1	168300004	168324787	chr1	168074615	168100122	1.29033	-2.87334	12.5305	0.000433695	0.0212143	TBX19	DCAF6,GPR161
chr1	168324784	168350061	chr1	168074615	168100122	1.38574	-3.13151	12.9945	0.000340321	0.0184994		DCAF6,GPR161
chr1	168324784	168350061	chr1	168225652	168249906	0.963075	-2.21946	13.9706	0.000204787	0.0139142		SFT2D2,ANKRD36BP1
chr1	168374882	168399595	chr1	168100119	168124880	1.95687	-3.6335	13.6745	0.000238828	0.0151267	MIR557	GPR161
chr1	168499998	168525315	chr1	168350058	168374885	-0.996861	-2.74958	12.0873	0.000547112	0.0241199
chr1	168599943	168625007	chr1	168475264	168500001	-1.28334	-2.74543	16.9231	4.48e-05	0.00585206		LOC100505918,LOC101928565
chr1	169074942	169099950	chr1	168550016	168575114	-1.55631	-3.47731	11.3477	0.000807413	0.0299737	DPT,LINC00970
chr1	169099947	169124940	chr1	168599943	168625007	0.988265	-2.51202	12.1239	0.00053671	0.0238906	DPT,LOC101928596,ATP1B1
chr1	169099947	169124940	chr1	168824866	168849452	1.16715	-2.76358	13.0138	0.000336899	0.0183963	DPT,LOC101928596,ATP1B1	DPT
chr1	169224815	169250008	chr1	168300004	168324787	-2.38065	-3.61227	23.7889	1.4e-06	0.0007291	NME7	TBX19
chr1	169324458	169350146	chr1	168275304	168300007	-1.66469	-3.4911	16.8601	4.62e-05	0.00595815	NME7	TBX19
chr1	169324458	169350146	chr1	168300004	168324787	-1.22493	-3.12094	11.3782	0.000794528	0.0297048	NME7	TBX19
chr1	169324458	169350146	chr1	168350058	168374885	-1.46705	-3.13172	15.7224	8.29e-05	0.00837868	NME7
chr1	169350143	169374982	chr1	168200002	168225655	-1.4207	-3.626	11.8466	0.000620864	0.0259067	NME7,BLZF1	TIPRL
chr1	169350143	169374982	chr1	168225652	168249906	-1.76144	-3.55517	17.3471	3.61e-05	0.00515165	NME7,BLZF1	SFT2D2,ANKRD36BP1
chr1	169350143	169374982	chr1	168324784	168350061	-2.09734	-2.77578	33.7668	1.04e-08	2.93e-05	NME7,BLZF1
chr1	169350143	169374982	chr1	168350058	168374885	-1.817	-3.2354	24.5268	9.72e-07	0.000574481	NME7,BLZF1
chr1	169350143	169374982	chr1	169124937	169149597	1.18203	-2.5246	14.6749	0.000142206	0.0113381	NME7,BLZF1	ATP1B1,NME7
chr1	169350143	169374982	chr1	169174464	169199560	1.86556	-3.03141	24.3652	1.05e-06	0.000606621	NME7,BLZF1	NME7
chr1	169350143	169374982	chr1	169199557	169224818	1.44042	-2.82593	17.2569	3.78e-05	0.00528615	NME7,BLZF1	NME7
chr1	169374979	169400319	chr1	168300004	168324787	-1.45477	-3.54594	13.5117	0.00025992	0.0158474	BLZF1,CCDC181	TBX19
chr1	169374979	169400319	chr1	168425009	168449673	-1.67577	-3.2061	17.849	2.79e-05	0.00445494	BLZF1,CCDC181	LOC100505918
chr1	169374979	169400319	chr1	168449670	168475267	-1.53628	-3.53135	11.7064	0.000668362	0.0269835	BLZF1,CCDC181	LOC100505918,LOC101928565
chr1	169524856	169549999	chr1	168300004	168324787	-1.53777	-3.61416	12.3416	0.000478797	0.0224204	F5	TBX19
chr1	169524856	169549999	chr1	168324784	168350061	-1.85034	-3.24463	21.4123	4.61e-06	0.00151071	F5
chr1	169725164	169749924	chr1	169575032	169599946	-0.87758	-1.53514	17.2448	3.8e-05	0.00530911	C1orf112,SELE	F5,SELP
chr1	169749921	169775005	chr1	169524856	169549999	-0.937188	-2.19684	13.7158	0.000233759	0.014968	C1orf112,SELE	F5
chr1	169799923	169825034	chr1	169350143	169374982	-1.88976	-3.63667	13.8399	0.000219161	0.0144665	C1orf112	NME7,BLZF1
chr1	171175075	171200939	chr1	170974708	171000177	1.5112	-3.25554	11.2081	0.000869165	0.031237	FMO2	MROH9
chr1	171399997	171424741	chr1	171300345	171325063	1.34213	-2.36469	18.906	1.63e-05	0.00322229		FMO4
chr1	171474919	171499758	chr1	171374791	171400000	1.83581	-3.25495	20.8265	6.19e-06	0.00179982	PRRC2C
chr1	171474919	171499758	chr1	171399997	171424741	1.12742	-2.46446	13.3633	0.000280796	0.0165584	PRRC2C
chr1	171474919	171499758	chr1	171424738	171450073	0.833885	-1.78302	12.203	0.000514891	0.0233412	PRRC2C
chr1	171674588	171699843	chr1	171575185	171599943	1.52676	-3.16051	13.2453	0.000298589	0.0171413		PRRC2C
chr1	171724500	171750291	chr1	171650092	171674591	1.1756	-2.15648	17.5062	3.32e-05	0.00491302	VAMP4	MYOC
chr1	171750288	171775014	chr1	171650092	171674591	1.08662	-2.4499	13.33	0.000285701	0.01674		MYOC
chr1	171775011	171798535	chr1	171624685	171650095	1.45243	-2.36708	21.656	4.08e-06	0.0013955	EEF1AKNMT	MYOC
chr1	171900557	171924966	chr1	171824878	171850184	0.928933	-2.19043	12.0867	0.000547283	0.0241245	DNM3	DNM3
chr1	171975095	171999505	chr1	171798532	171824881	1.01697	-1.78527	17.8479	2.79e-05	0.00445652	DNM3	EEF1AKNMT
chr1	172398968	172425120	chr1	172300380	172325120	1.04494	-2.40603	12.2592	0.000499928	0.0229457	DNM3,PIGC,C1orf105	DNM3
chr1	172574035	172600067	chr1	172474948	172499748	1.66919	-2.81301	20.7354	6.48e-06	0.00184859	SUCO
chr1	172649940	172674624	chr1	172474948	172499748	1.42578	-3.08276	11.7674	0.000647262	0.0264801	FASLG
chr1	172725071	172750499	chr1	172474948	172499748	1.33262	-2.73004	15.2293	0.000106816	0.00967657
chr1	172800051	172824964	chr1	172725071	172750499	1.13331	-1.71938	23.7951	1.4e-06	0.000727745
chr1	172824961	172850094	chr1	172725071	172750499	1.30193	-1.84248	27.0041	2.85e-07	0.000268624
chr1	172924689	172950224	chr1	172699952	172725074	1.66711	-3.41159	12.9227	0.000353313	0.0188856
chr1	172924689	172950224	chr1	172850091	172874738	0.832425	-1.95848	11.4343	0.000771366	0.0292397
chr1	173125032	173149895	chr1	173025543	173050031	0.928358	-2.06553	13.0588	0.000329083	0.018135		TNFSF18
chr1	173200683	173225395	chr1	172725071	172750499	0.89681	-1.72883	13.1102	0.000320382	0.0178601	TNFSF4
chr1	173225392	173250177	chr1	173125032	173149895	-0.967277	-2.51799	11.1576	0.000892672	0.0316969
chr1	173250174	173275226	chr1	172999906	173025546	-1.10677	-2.84539	11.742	0.000655961	0.0267008
chr1	173275223	173299602	chr1	173200683	173225395	0.874544	-1.74864	15.5776	8.93e-05	0.00874965		TNFSF4
chr1	173324949	173350080	chr1	173100420	173125035	-1.25347	-3.10478	12.0605	0.000554846	0.0243094
chr1	173324949	173350080	chr1	173250174	173275226	0.829205	-1.70643	13.2872	0.000292146	0.016934
chr1	173350077	173374968	chr1	173250174	173275226	0.76219	-1.66752	11.7823	0.000642203	0.0263917
chr1	173374965	173399934	chr1	173299599	173324952	1.03099	-2.01364	16.8228	4.71e-05	0.0060392
chr1	173399931	173424459	chr1	173200683	173225395	1.18695	-2.25121	17.9243	2.69e-05	0.00435424	LOC101928673	TNFSF4
chr1	173399931	173424459	chr1	173225392	173250177	2.04888	-2.38051	40.843	3.48e-10	2.38e-06	LOC101928673
chr1	173399931	173424459	chr1	173250174	173275226	1.59459	-2.15515	34.5863	7.02e-09	2.11e-05	LOC101928673
chr1	173399931	173424459	chr1	173299599	173324952	1.46604	-2.30526	27.608	2.12e-07	0.000220722	LOC101928673
chr1	173399931	173424459	chr1	173324949	173350080	1.24332	-2.02223	24.1766	1.16e-06	0.000642049	LOC101928673
chr1	173424456	173449854	chr1	173225392	173250177	1.53319	-3.20417	13.5686	0.000252349	0.0156065	LOC101928673
chr1	173424456	173449854	chr1	173324949	173350080	1.55408	-3.03843	15.1093	0.000113632	0.0100035	LOC101928673
chr1	173475231	173499795	chr1	172725071	172750499	-1.35192	-3.30061	11.2541	0.00084831	0.0308193	PRDX6
chr1	173549981	173575034	chr1	173250174	173275226	1.78275	-3.45313	13.8721	0.000215525	0.0143397	SLC9C2
chr1	173675071	173699479	chr1	173475231	173499795	-1.13796	-2.62371	13.5554	0.000254079	0.0156529		PRDX6
chr1	173749723	173775052	chr1	173675071	173699479	1.05484	-2.36567	13.4374	0.000270173	0.0161792	KLHL20
chr1	173924997	173950123	chr1	173399931	173424459	-1.24738	-3.19773	12.1771	0.000521923	0.0235171	RC3H1	LOC101928673
chr1	174024963	174050105	chr1	173950120	173974946	1.1281	-2.16587	18.136	2.41e-05	0.00407114		RC3H1
chr1	174200228	174224952	chr1	173399931	173424459	-2.1139	-3.39469	22.1744	3.14e-06	0.00119738	RABGAP1L	LOC101928673
chr1	174200228	174224952	chr1	173424456	173449854	-1.97546	-3.22434	17.1521	3.98e-05	0.00547571	RABGAP1L	LOC101928673
chr1	174200228	174224952	chr1	173449851	173475234	-1.72971	-3.45861	12.0361	0.000562011	0.0244927	RABGAP1L	LOC101928673
chr1	175050166	175074970	chr1	174974683	175000007	1.78831	-2.95774	21.3439	4.77e-06	0.00154287	TNN	RABGAP1L,CACYBP
chr1	175274671	175299970	chr1	175224860	175250167	-0.788755	-1.04436	18.1176	2.44e-05	0.00410036
chr1	175299967	175325149	chr1	175149978	175174836	-0.580602	-0.373032	14.7271	0.000138422	0.0111693	TNR	KIAA0040
chr1	175624367	175649879	chr1	175325146	175350010	1.9732	-3.56711	14.0499	0.000196541	0.0135894	TNR	TNR
chr1	175699799	175725015	chr1	175649876	175675251	-0.816938	-1.45443	15.1547	0.000111005	0.00988195	TNR	TNR
chr1	175799992	175825523	chr1	175475322	175500862	1.36073	-2.87709	12.7156	0.000393683	0.0200489		TNR
chr1	176049728	176075304	chr1	175325146	175350010	-1.80477	-3.65944	13.5363	0.000256625	0.015727	COP1	TNR
chr1	176825070	176849896	chr1	176775159	176800280	-0.817093	-1.93638	11.9887	0.000576192	0.0248494	PAPPA2	PAPPA2
chr1	176874985	176900080	chr1	176550036	176574697	1.45557	-2.8989	16.6567	5.13e-05	0.00635291	ASTN1	PAPPA2
chr1	177024686	177050255	chr1	176975114	177000058	-0.922029	-1.86715	16.1171	6.77e-05	0.00744239	ASTN1,MIR488	ASTN1
chr1	177224990	177250152	chr1	177125034	177149930	-1.17003	-2.78082	13.5682	0.000252401	0.0156074	BRINP2	ASTN1
chr1	177525685	177550104	chr1	177474806	177499692	-0.931946	-2.1897	13.1851	0.00030811	0.0174514
chr1	177574957	177600117	chr1	177525685	177550104	-0.796766	-1.87934	11.8438	0.000621771	0.025922
chr1	177924831	177949866	chr1	177874794	177900187	-0.890948	-1.96886	12.7181	0.000393156	0.0200318	SEC16B,CRYZL2P-SEC16B
chr1	177949863	177974893	chr1	177900184	177924834	-1.14179	-1.76609	25.8502	5.04e-07	0.000381848	SEC16B,CRYZL2P-SEC16B
chr1	178450371	178475099	chr1	178299717	178324408	1.91339	-3.25064	15.2858	0.000103754	0.00952037	RASAL2	RASAL2
chr1	178475096	178499776	chr1	178275046	178299720	2.10665	-3.36326	12.6329	0.000411073	0.0205643	RASAL2	RASAL2
chr1	178499773	178524643	chr1	178299717	178324408	1.94204	-2.95123	16.1977	6.49e-05	0.00724632	TEX35	RASAL2
chr1	178725032	178750025	chr1	178524640	178550077	0.813457	-1.41527	12.0763	0.000550271	0.0242043	RALGPS2	TEX35,C1orf220
chr1	178974837	178999834	chr1	178750022	178774933	0.940385	-2.13461	11.489	0.000749436	0.0287507		RALGPS2
chr1	178974837	178999834	chr1	178875106	178900085	1.15214	-2.76625	12.0161	0.000567957	0.0246377		RALGPS2
chr1	178999831	179024728	chr1	178600288	178624643	1.45369	-3.10123	11.2277	0.00086022	0.031073
chr1	178999831	179024728	chr1	178750022	178774933	1.03237	-1.81473	17.4866	3.36e-05	0.00493819		RALGPS2
chr1	178999831	179024728	chr1	178774930	178800033	1.27395	-2.1557	17.0147	4.27e-05	0.00569648		RALGPS2
chr1	178999831	179024728	chr1	178800030	178825095	1.08166	-2.50133	11.8334	0.000625187	0.0260018		RALGPS2
chr1	178999831	179024728	chr1	178900082	178924828	1.42461	-2.4977	17.5308	3.28e-05	0.00488221		RALGPS2
chr1	179024725	179049783	chr1	178800030	178825095	2.4018	-3.11534	24.9296	7.96e-07	0.000505044	FAM20B	RALGPS2
chr1	179099959	179125376	chr1	178974837	178999834	-1.554	-3.55687	13.3577	0.000281609	0.0165887	ABL2
chr1	179375162	179400053	chr1	179049780	179074969	-1.16808	-2.31707	17.2921	3.71e-05	0.0052327	AXDND1	FAM20B
chr1	179375162	179400053	chr1	179175004	179200288	-1.18246	-2.75368	15.2168	0.000107509	0.00971285	AXDND1	ABL2
chr1	179400050	179424967	chr1	179150147	179175007	-1.35638	-3.1801	12.4765	0.000446138	0.0215387	AXDND1	ABL2
chr1	179575046	179598439	chr1	179375162	179400053	1.52208	-3.29181	14.2897	0.000173563	0.0126944	NPHS2,TDRD5	AXDND1
chr1	179749810	179774692	chr1	179650177	179675052	1.35366	-2.81747	16.2564	6.3e-05	0.00712325	FAM163A	TDRD5
chr1	179824713	179849799	chr1	179725120	179749813	1.32365	-2.5496	17.16	3.97e-05	0.00546247	TOR1AIP2	FAM163A
chr1	179874834	179899886	chr1	179774689	179799923	1.66159	-3.49751	11.798	0.000636937	0.0262761	TOR1AIP2,TOR1AIP1	FAM163A
chr1	180275084	180300360	chr1	180174950	180200741	1.16549	-2.74234	12.9842	0.000342153	0.0185556	LHX4,LHX4-AS1,ACBD6	QSOX1
chr1	180325202	180350092	chr1	180275084	180300360	0.84321	-1.79827	12.1302	0.00053492	0.0238439	LHX4-AS1,ACBD6	LHX4,LHX4-AS1,ACBD6
chr1	180350089	180374968	chr1	180275084	180300360	1.24638	-2.38526	18.5134	1.99e-05	0.00362926	LHX4-AS1,ACBD6	LHX4,LHX4-AS1,ACBD6
chr1	180374965	180399509	chr1	180224896	180249772	1.30533	-3.01178	11.4772	0.000754126	0.028857	LHX4-AS1,ACBD6	LHX4
chr1	180399506	180425437	chr1	180249769	180275087	0.991241	-1.65754	17.8693	2.76e-05	0.00442479	LHX4-AS1,ACBD6	LHX4,LHX4-AS1
chr1	180475074	180499983	chr1	180249769	180275087	0.862563	-1.54005	14.7336	0.000137958	0.0111481	LHX4-AS1,ACBD6	LHX4,LHX4-AS1
chr1	181149927	181174996	chr1	180475074	180499983	-2.05881	-2.97168	29.7659	7.33e-08	0.000112857	LINC01732	LHX4-AS1,ACBD6
chr1	181225221	181250137	chr1	181149927	181174996	1.56393	-2.79579	21.4384	4.55e-06	0.00149911	LINC01699	LINC01732
chr1	181275175	181299946	chr1	181174993	181200456	1.04867	-2.43227	11.3461	0.000808121	0.0299909		LINC01732
chr1	181299943	181324684	chr1	181050108	181075121	2.04606	-3.68188	13.3381	0.00028451	0.0167013	CACNA1E	MR1
chr1	181324681	181349950	chr1	181125325	181149930	1.93424	-3.56266	16.8703	4.6e-05	0.00593814	CACNA1E
chr1	181324681	181349950	chr1	181149927	181174996	1.29348	-2.5919	14.7505	0.000136755	0.011104	CACNA1E	LINC01732
chr1	181374705	181400067	chr1	181125325	181149930	1.52396	-3.08133	12.6475	0.000407946	0.0204795	CACNA1E
chr1	181475151	181499818	chr1	181250134	181275178	1.77653	-3.15017	14.2216	0.000179799	0.0129432	CACNA1E
chr1	181749859	181775017	chr1	181449564	181475154	1.58789	-3.3737	11.6372	0.000693153	0.0275383	CACNA1E	CACNA1E
chr1	181826202	181850206	chr1	181775014	181800606	-0.899818	-1.81977	15.0319	0.000118265	0.0102209		CACNA1E
chr1	181925034	181949627	chr1	181475151	181499818	1.10867	-2.60368	11.2334	0.000857668	0.0310145		CACNA1E
chr1	182025353	182050142	chr1	181899649	181925037	1.8121	-3.18316	16.3787	5.92e-05	0.00688722
chr1	182300145	182324925	chr1	182199885	182224819	-0.810077	-1.96674	12.6334	0.000410959	0.020563	LINC01344	LINC01344
chr1	182324922	182350059	chr1	182224816	182249826	-1.03198	-2.37485	13.6902	0.000236882	0.0150689		LINC01344
chr1	182399862	182424811	chr1	181999888	182025356	-1.48965	-3.61337	12.0932	0.000545412	0.0240814	TEDDM1,LINC00272,RGSL1
chr1	182399862	182424811	chr1	182125199	182149794	-0.832128	-1.36396	18.9574	1.59e-05	0.00316928	TEDDM1,LINC00272,RGSL1	LINC01344
chr1	182575070	182599897	chr1	182424808	182450039	1.21711	-1.94841	21.2744	4.94e-06	0.00157102	RNASEL,RGS16	RGSL1
chr1	182675405	182700032	chr1	182599894	182625436	1.02882	-1.82555	16.7876	4.8e-05	0.00609509	RGS8	RGS16,LINC01686
chr1	182700029	182725149	chr1	182575070	182599897	0.935044	-2.01035	13.6137	0.000246501	0.0153887	LINC01688	RNASEL,RGS16
chr1	182700029	182725149	chr1	182599894	182625436	1.11271	-1.77894	22.6943	2.42e-06	0.00102804	LINC01688	RGS16,LINC01686
chr1	182725146	182750108	chr1	182575070	182599897	1.16861	-2.2645	15.9715	7.29e-05	0.00776972		RNASEL,RGS16
chr1	182775504	182800078	chr1	182424808	182450039	1.50115	-2.16232	24.7274	8.8e-07	0.000536076	NPL	RGSL1
chr1	182775504	182800078	chr1	182450036	182474871	1.86477	-2.56325	23.3233	1.77e-06	0.000844526	NPL	RGSL1
chr1	182775504	182800078	chr1	182675405	182700032	1.1489	-2.14596	18.0165	2.56e-05	0.0042272	NPL	RGS8
chr1	182775504	182800078	chr1	182700029	182725149	1.00802	-2.18282	14.6939	0.000140816	0.0112762	NPL	LINC01688
chr1	182949905	182974798	chr1	182875175	182900672	1.43526	-2.69702	18.2803	2.24e-05	0.00390191	SHCBP1L	DHX9,SHCBP1L
chr1	182974795	182999859	chr1	182900669	182925137	1.2991	-2.62264	15.3469	0.00010054	0.00935175		SHCBP1L
chr1	182999856	183025263	chr1	182900669	182925137	1.33102	-2.81743	13.6211	0.000245552	0.0153609	LAMC1	SHCBP1L
chr1	183025260	183049705	chr1	182925134	182949908	1.20441	-2.65554	14.1124	0.000190271	0.0133357	LAMC1	SHCBP1L
chr1	183200055	183224932	chr1	183100300	183124893	0.945756	-2.04184	12.0183	0.000567303	0.0246212	LAMC2	LAMC1
chr1	183224929	183249856	chr1	182949905	182974798	1.52996	-2.48101	17.393	3.52e-05	0.00508464	LAMC2,NMNAT2	SHCBP1L
chr1	183449885	183474716	chr1	183350156	183374991	1.21117	-2.77404	11.9487	0.0005884	0.0251521	SMG7-AS1,SMG7	NMNAT2
chr1	183449885	183474716	chr1	183399716	183425378	0.895386	-2.11593	12.2359	0.000506068	0.0231219	SMG7-AS1,SMG7	NMNAT2
chr1	183474713	183500461	chr1	183324939	183350159	1.31766	-3.0598	11.5606	0.000721693	0.0281285	SMG7	NMNAT2
chr1	183575107	183600168	chr1	183174966	183200058	1.80155	-3.69427	12.5166	0.000436873	0.0213036	SMG7,NCF2	LAMC2
chr1	183624892	183650030	chr1	183575107	183600168	0.798208	-1.59754	12.2426	0.000504292	0.0230788	ARPC5,RGL1,APOBEC4	SMG7,NCF2
chr1	184974774	184999976	chr1	184675303	184700939	1.36483	-3.30295	12.2729	0.000496346	0.0228621		EDEM3
chr1	185049980	185075061	chr1	184974774	184999976	1.16315	-2.63211	14.8101	0.000132606	0.0108925	RNF2
chr1	185099822	185124804	chr1	184999973	185024893	1.09582	-2.42192	14.7137	0.000139382	0.0112147	RNF2,TRMT1L	LINC01633
chr1	185150200	185174843	chr1	185075058	185099825	1.03189	-2.24013	13.5339	0.000256941	0.0157389	TRMT1L,SWT1	RNF2
chr1	185674857	185700639	chr1	185624801	185650052	1.05183	-1.94135	18.0166	2.56e-05	0.0042272		LINC01350
chr1	186474599	186500060	chr1	186374935	186400058	2.59221	-3.6206	23.4555	1.66e-06	0.000809354		TPR,ODR4
chr1	186474599	186500060	chr1	186400055	186424825	1.66571	-2.61448	25.6304	5.62e-07	0.000408254		ODR4,OCLM
chr1	186500057	186525042	chr1	186400055	186424825	2.24108	-3.02721	28.8968	1.12e-07	0.000146553		ODR4,OCLM
chr1	186574951	186599993	chr1	186450057	186474602	1.68975	-3.32402	13.5153	0.000259434	0.0158321		LOC102724919,PDC
chr1	186599990	186624940	chr1	186374935	186400058	2.56401	-3.58377	20.8368	6.15e-06	0.00179384		TPR,ODR4
chr1	186599990	186624940	chr1	186500057	186525042	1.00699	-2.39263	11.1683	0.00088765	0.0316074
chr1	186599990	186624940	chr1	186525039	186550055	1.08265	-2.30983	14.0977	0.000191725	0.0133976
chr1	186624937	186650201	chr1	186400055	186424825	1.91537	-3.59497	14.5175	0.000154262	0.0118977		ODR4,OCLM
chr1	186650198	186674958	chr1	186400055	186424825	1.80357	-3.64465	11.1246	0.000908374	0.0320103	PTGS2	ODR4,OCLM
chr1	186674955	186700095	chr1	186400055	186424825	2.63134	-3.61785	18.4016	2.11e-05	0.00376228	PTGS2,PACERR	ODR4,OCLM
chr1	186674955	186700095	chr1	186424822	186450060	2.34934	-3.59827	13.6398	0.00024317	0.0152752	PTGS2,PACERR	LOC102724919,PDC
chr1	186674955	186700095	chr1	186474599	186500060	2.03211	-2.95415	24.2623	1.11e-06	0.000625909	PTGS2,PACERR
chr1	187674722	187700444	chr1	187624789	187650022	-0.986205	-2.29009	13.23	0.000300983	0.017214	LINC01037	LINC01037
chr1	188399946	188424606	chr1	188249934	188275028	-2.01264	-3.59051	17.8326	2.82e-05	0.00447633
chr1	188399946	188424606	chr1	188349714	188374994	-1.0709	-2.32143	15.5554	9.03e-05	0.00881253
chr1	188450720	188475393	chr1	188349714	188374994	-1.3593	-3.14463	14.3286	0.000170103	0.0125558
chr1	188650240	188674599	chr1	188599944	188624939	-1.01873	-2.54278	11.904	0.000602409	0.0254832
chr1	188724342	188750251	chr1	188674596	188699802	-0.952263	-2.48625	11.6264	0.000697123	0.0276115
chr1	188824854	188850056	chr1	188724342	188750251	-1.62116	-3.40739	14.4433	0.000160302	0.0121423
chr1	188899535	188924888	chr1	188850053	188874647	-1.10929	-2.6033	11.4951	0.000747041	0.0286913
chr1	188975060	188999751	chr1	188924885	188949972	-1.02005	-2.25588	13.0066	0.000338177	0.0184277
chr1	189074191	189099977	chr1	189024901	189050145	-1.19171	-2.64967	13.4507	0.000268311	0.016124
chr1	189424974	189450105	chr1	189374365	189400019	-1.48563	-2.40587	27.5319	2.2e-07	0.000226902
chr1	189724807	189750553	chr1	189674941	189700688	-1.06577	-2.33509	13.5776	0.000251163	0.0155671
chr1	190000068	190025276	chr1	189949702	189975072	-1.26758	-2.71111	14.7365	0.00013775	0.0111427
chr1	190625386	190650323	chr1	190575292	190601069	-1.04331	-2.42629	13.0786	0.000325709	0.0180353	LINC01720
chr1	191000025	191024321	chr1	190924999	190950146	-1.34919	-2.7983	13.5619	0.000253221	0.0156235
chr1	191274683	191299933	chr1	191150020	191175134	-1.91328	-3.56687	15.6891	8.43e-05	0.00846209
chr1	191475240	191500361	chr1	191424993	191449965	-1.04957	-2.283	14.26	0.000176262	0.0128066
chr1	191725817	191750033	chr1	191675084	191700188	-0.940967	-2.37435	11.4685	0.000757601	0.0289411
chr1	192375180	192400693	chr1	192300028	192325028	1.4124	-3.01614	13.1868	0.000307837	0.0174403		RGS21
chr1	192424905	192450245	chr1	192350004	192375183	1.52923	-2.7157	20.3926	7.7e-06	0.00204784		RGS21
chr1	192550454	192574831	chr1	192424905	192450245	-1.31889	-2.99173	15.0254	0.000118662	0.0102421
chr1	192550454	192574831	chr1	192500535	192524851	0.754109	-0.965651	16.5157	5.52e-05	0.00661288
chr1	192899896	192924930	chr1	192799798	192825125	1.32052	-2.81445	16.61	5.26e-05	0.00643426	LINC01032	RGS2
chr1	193250216	193274971	chr1	193175054	193200208	1.10898	-2.39901	15.2115	0.000107803	0.00972311	CDC73	CDC73,B3GALT2
chr1	193575056	193599619	chr1	193525291	193550016	-0.778512	-1.56863	13.5212	0.000258649	0.0158024
chr1	193874674	193899313	chr1	193399174	193425335	-1.59502	-3.55673	12.0336	0.000562743	0.0245111
chr1	194299983	194324834	chr1	193175054	193200208	-1.93066	-3.26231	14.4417	0.000160432	0.0121467		CDC73,B3GALT2
chr1	194299983	194324834	chr1	193399174	193425335	-2.11226	-3.57866	15.0996	0.000114205	0.0100272
chr1	195275062	195300352	chr1	195224388	195250210	-1.05558	-2.67188	12.3283	0.000482145	0.0225047
chr1	195475228	195499843	chr1	195424926	195449886	-1.17405	-2.69712	13.163	0.000311689	0.0175741
chr1	195775117	195800031	chr1	195649762	195675653	-1.74017	-3.59057	12.2262	0.000508663	0.0231873
chr1	195825035	195850054	chr1	195724905	195750042	-1.49339	-3.04044	16.9779	4.35e-05	0.00576746
chr1	195850051	195875218	chr1	195800028	195825038	-1.25696	-2.4098	19.237	1.38e-05	0.0029162
chr1	195875215	195899990	chr1	195750039	195775120	-1.53156	-3.3178	13.0927	0.000323316	0.0179533
chr1	195875215	195899990	chr1	195825035	195850054	-0.947955	-2.38857	11.1909	0.00087713	0.0313925
chr1	198074690	198100185	chr1	198024956	198050015	1.0972	-2.19571	15.2089	0.000107949	0.00973161
chr1	198200471	198225058	chr1	197949896	197974801	-1.27557	-3.4247	11.8562	0.000617728	0.0258507	NEK7
chr1	199274966	199300261	chr1	198749577	198774951	1.2831	-2.98059	12.3233	0.000483409	0.0225423	LINC02789
chr1	199350020	199374970	chr1	199250088	199274969	1.01424	-2.52291	11.252	0.000849257	0.0308411	LINC02789	LINC02789
chr1	199550032	199575523	chr1	199350020	199374970	2.00814	-3.54227	14.9576	0.000122883	0.010447		LINC02789
chr1	199625008	199649903	chr1	199525701	199550035	1.37294	-2.6611	18.6018	1.9e-05	0.00353829
chr1	199649900	199674619	chr1	199550032	199575523	1.47495	-3.47638	11.6881	0.000674825	0.0271297
chr1	199749956	199775452	chr1	199674616	199699882	1.16653	-2.88151	11.7722	0.000645622	0.0264539
chr1	199799993	199825169	chr1	199575520	199599710	1.67343	-3.58855	11.4839	0.000751478	0.0288035
chr1	199975004	200000071	chr1	199725169	199749959	1.51606	-3.10254	13.5295	0.000257532	0.0157659
chr1	199975004	200000071	chr1	199799993	199825169	1.22664	-2.72591	12.9575	0.000346952	0.0187063
chr1	200024657	200049519	chr1	199949833	199975007	0.968205	-2.11446	12.828	0.000371226	0.0193873	NR5A2
chr1	200049516	200075117	chr1	199725169	199749959	1.95021	-3.28496	15.9255	7.47e-05	0.00787482	NR5A2
chr1	200049516	200075117	chr1	199899995	199924735	1.31764	-3.0032	11.7324	0.000659282	0.0267737	NR5A2
chr1	200075114	200099833	chr1	199725169	199749959	1.74104	-3.46344	11.5851	0.000712448	0.0279587	NR5A2
chr1	200199752	200225127	chr1	200150674	200174555	0.83725	-1.66365	12.5458	0.000430231	0.0211148		NR5A2
chr1	200225124	200250284	chr1	200150674	200174555	0.974154	-1.97147	12.9451	0.00034921	0.0187716		NR5A2
chr1	200475033	200499938	chr1	200300593	200325005	0.849627	-1.57262	14.0905	0.000192445	0.013429		LINC00862
chr1	200475033	200499938	chr1	200350094	200375062	0.877615	-1.76083	13.2864	0.000292274	0.0169366		LINC00862
chr1	200475033	200499938	chr1	200375059	200400082	1.12581	-1.63609	23.3102	1.78e-06	0.000846095		LINC00862
chr1	200475033	200499938	chr1	200400079	200424971	1.05194	-1.51427	23.0019	2.08e-06	0.000937486		LINC00862,ZNF281
chr1	200499935	200524907	chr1	200274904	200300596	0.939676	-1.7153	16.9438	4.43e-05	0.00581723		LINC00862
chr1	200499935	200524907	chr1	200325002	200350097	1.02775	-2.34789	11.6338	0.000694398	0.0275667		LINC00862
chr1	200524904	200550005	chr1	200250281	200274907	1.18714	-2.85012	11.3933	0.000788234	0.0295919		LINC00862
chr1	200599881	200625117	chr1	200524904	200550005	1.47519	-2.26515	24.8182	8.41e-07	0.000523234	KIF14,DDX59
chr1	200874934	200899904	chr1	200775186	200799783	1.1032	-2.6945	12.5789	0.000422848	0.0209077	INAVA	CAMSAP2
chr1	200899901	200925006	chr1	200724675	200749966	1.39528	-3.19446	11.6395	0.000692324	0.0275217	INAVA,MROH3P	CAMSAP2
chr1	200925003	200949914	chr1	200824930	200850520	0.946666	-2.37576	12.1893	0.000518585	0.0234334	MROH3P	CAMSAP2
chr1	200949911	200974926	chr1	200724675	200749966	1.48637	-3.38331	13.1435	0.00031487	0.0176713	MROH3P,KIF21B	CAMSAP2
chr1	200949911	200974926	chr1	200799780	200824933	1.09815	-2.79217	11.7795	0.000643137	0.0264074	MROH3P,KIF21B	CAMSAP2
chr1	200949911	200974926	chr1	200874934	200899904	0.705079	-1.53719	12.2436	0.000504034	0.0230715	MROH3P,KIF21B	INAVA
chr1	201024999	201050256	chr1	200974923	200999761	-0.470193	-0.0262823	11.5176	0.000738233	0.028506	CACNA1S	KIF21B
chr1	201200321	201224952	chr1	201149804	201175107	0.938084	-1.64013	14.75	0.000136794	0.0111053	IGFN1	TMEM9
chr1	201224949	201249024	chr1	201125204	201149807	1.3221	-2.91329	13.7759	0.00022657	0.0147272	IGFN1	TMEM9
chr1	201224949	201249024	chr1	201149804	201175107	1.4714	-2.73302	21.6164	4.16e-06	0.00141481	IGFN1	TMEM9
chr1	201249021	201274792	chr1	201149804	201175107	1.46182	-3.49706	11.4273	0.000774231	0.0293001		TMEM9
chr1	201249021	201274792	chr1	201175104	201200324	1.40839	-2.56728	20.5163	7.23e-06	0.00196675		IGFN1
chr1	201274789	201299996	chr1	200949911	200974926	2.17318	-3.62398	13.477	0.000264667	0.0160078	PKP1	MROH3P,KIF21B
chr1	201274789	201299996	chr1	201099938	201125207	1.29675	-3.10734	11.7054	0.000668727	0.0269903	PKP1	CACNA1S,ASCL5
chr1	201274789	201299996	chr1	201125204	201149807	1.43694	-2.97208	14.4121	0.000162906	0.0122457	PKP1	TMEM9
chr1	201274789	201299996	chr1	201175104	201200324	1.12283	-2.42344	15.1079	0.000113715	0.010008	PKP1	IGFN1
chr1	201299993	201324764	chr1	201149804	201175107	1.41176	-3.23772	11.2405	0.000854445	0.0309462	PKP1	TMEM9
chr1	201324761	201349963	chr1	201149804	201175107	1.66318	-3.40886	11.7998	0.000636313	0.0262561	PKP1	TMEM9
chr1	201324761	201349963	chr1	201224949	201249024	1.54671	-2.82728	15.5366	9.12e-05	0.00885708	PKP1	IGFN1
chr1	201324761	201349963	chr1	201249021	201274792	1.16375	-2.09727	18.1777	2.36e-05	0.00402131	PKP1
chr1	201349960	201375524	chr1	201149804	201175107	1.60032	-3.08031	15.3524	0.000100256	0.00933463	TNNT2,LAD1	TMEM9
chr1	201349960	201375524	chr1	201224949	201249024	1.47184	-2.39061	24.1431	1.18e-06	0.000649011	TNNT2,LAD1	IGFN1
chr1	201349960	201375524	chr1	201249021	201274792	1.10243	-1.80266	19.4984	1.21e-05	0.00268457	TNNT2,LAD1
chr1	201375521	201399801	chr1	201149804	201175107	1.87311	-3.51612	15.6054	8.8e-05	0.00867381	TNNT2,LAD1	TMEM9
chr1	201425011	201449936	chr1	201274789	201299996	1.22014	-2.89109	11.6648	0.000683175	0.0273174	TNNI1	PKP1
chr1	201475120	201499863	chr1	201299993	201324764	1.77544	-3.34253	16.799	4.77e-05	0.00608044	CSRP1	PKP1
chr1	201475120	201499863	chr1	201375521	201399801	1.21636	-2.56353	14.7899	0.000133999	0.0109672	CSRP1	TNNT2,LAD1
chr1	201649921	201674994	chr1	201449933	201475123	1.75826	-2.95768	18.3061	2.21e-05	0.00386921	NAV1	PHLDA3
chr1	201649921	201674994	chr1	201475120	201499863	1.16185	-2.74691	11.4256	0.000774931	0.0293207	NAV1	CSRP1
chr1	201674991	201699910	chr1	201549962	201574697	1.06341	-1.46549	21.547	4.31e-06	0.00144626	NAV1,IPO9-AS1
chr1	201699907	201725556	chr1	201524995	201549965	1.08763	-2.20797	13.9115	0.000211164	0.0141611	NAV1,IPO9-AS1,MIR5191
chr1	201699907	201725556	chr1	201549962	201574697	1.31259	-1.17766	39.1757	7.72e-10	4.22e-06	NAV1,IPO9-AS1,MIR5191
chr1	201725553	201749815	chr1	201425011	201449936	1.8628	-3.42286	15.6939	8.41e-05	0.00845596	NAV1,IPO9-AS1	TNNI1
chr1	201725553	201749815	chr1	201549962	201574697	1.29452	-1.82978	22.5384	2.62e-06	0.00107242	NAV1,IPO9-AS1
chr1	201749812	201774926	chr1	201425011	201449936	1.86932	-3.53807	15.4817	9.38e-05	0.0089965	NAV1,IPO9-AS1	TNNI1
chr1	201774923	201800088	chr1	201449933	201475123	1.4576	-3.06034	12.2565	0.00050063	0.0229702	NAV1,IPO9-AS1	PHLDA3
chr1	201774923	201800088	chr1	201499860	201524998	1.40775	-2.90787	12.1812	0.0005208	0.0234886	NAV1,IPO9-AS1	CSRP1,RPS10P7
chr1	201800085	201824855	chr1	201475120	201499863	1.29737	-2.59102	15.577	8.93e-05	0.00874965	NAV1,IPO9-AS1,MIR1231	CSRP1
chr1	201800085	201824855	chr1	201549962	201574697	1.08572	-1.88445	16.786	4.8e-05	0.00609547	NAV1,IPO9-AS1,MIR1231
chr1	201800085	201824855	chr1	201649921	201674994	1.9196	-2.3953	31.047	3.92e-08	7.58e-05	NAV1,IPO9-AS1,MIR1231	NAV1
chr1	201800085	201824855	chr1	201699907	201725556	1.01365	-1.90126	14.5906	0.000148539	0.0116359	NAV1,IPO9-AS1,MIR1231	NAV1,IPO9-AS1,MIR5191
chr1	201824852	201850145	chr1	201600426	201625166	1.89915	-3.42861	14.7466	0.00013703	0.0111177	NAV1,IPO9-AS1,IPO9	NAV1
chr1	201824852	201850145	chr1	201649921	201674994	1.71345	-3.04093	19.7197	1.08e-05	0.00252994	NAV1,IPO9-AS1,IPO9	NAV1
chr1	201824852	201850145	chr1	201699907	201725556	1.24077	-2.66521	13.283	0.00029279	0.0169464	NAV1,IPO9-AS1,IPO9	NAV1,IPO9-AS1,MIR5191
chr1	201824852	201850145	chr1	201725553	201749815	1.30524	-2.52729	16.0889	6.87e-05	0.00750549	NAV1,IPO9-AS1,IPO9	NAV1,IPO9-AS1
chr1	201824852	201850145	chr1	201749812	201774926	1.09959	-2.40438	12.0069	0.000570685	0.0247089	NAV1,IPO9-AS1,IPO9	NAV1,IPO9-AS1
chr1	201874990	201899975	chr1	201475120	201499863	2.01557	-3.43145	13.2358	0.000300078	0.0171933	IPO9,SHISA4,LMOD1	CSRP1
chr1	201950319	201974988	chr1	201874990	201899975	0.775722	-0.902648	17.7995	2.86e-05	0.00451913	TIMM17A	IPO9,SHISA4,LMOD1
chr1	201950319	201974988	chr1	201899972	201924994	0.678057	-1.03033	12.8212	0.000372539	0.0194281	TIMM17A	LMOD1
chr1	201974985	202000096	chr1	201874990	201899975	0.856769	-0.987175	20.0556	9.12e-06	0.00227664	SNORA70H,RNPEP,ELF3-AS1	IPO9,SHISA4,LMOD1
chr1	201974985	202000096	chr1	201899972	201924994	0.758578	-1.37407	13.5211	0.000258655	0.0158024	SNORA70H,RNPEP,ELF3-AS1	LMOD1
chr1	202024905	202050014	chr1	201749812	201774926	1.54473	-3.6691	11.3578	0.000803131	0.029873		NAV1,IPO9-AS1
chr1	202024905	202050014	chr1	201874990	201899975	1.04459	-2.42508	11.7951	0.000637907	0.0262978		IPO9,SHISA4,LMOD1
chr1	202024905	202050014	chr1	201950319	201974988	1.24588	-2.49151	16.7328	4.94e-05	0.00619644		TIMM17A
chr1	202050011	202074785	chr1	201924991	201950322	1.10477	-2.54472	12.1175	0.000538516	0.0239267		LMOD1
chr1	202050011	202074785	chr1	202000093	202024908	0.895983	-1.33652	17.8705	2.76e-05	0.00442361		RNPEP,ELF3-AS1,MIR6740,ELF3
chr1	202074782	202099899	chr1	201800085	201824855	2.08461	-3.37	18.8014	1.72e-05	0.00332286		NAV1,IPO9-AS1,MIR1231
chr1	202074782	202099899	chr1	201899972	201924994	1.17478	-2.62561	13.9567	0.000206268	0.0139656		LMOD1
chr1	202099896	202124945	chr1	201824852	201850145	1.30347	-3.13903	11.9252	0.000595731	0.0253383	GPR37L1	NAV1,IPO9-AS1,IPO9
chr1	202099896	202124945	chr1	201874990	201899975	0.989229	-2.11894	14.073	0.000194191	0.013497	GPR37L1	IPO9,SHISA4,LMOD1
chr1	202099896	202124945	chr1	201899972	201924994	1.49873	-2.48355	22.4158	2.79e-06	0.00111436	GPR37L1	LMOD1
chr1	202099896	202124945	chr1	201974985	202000096	1.29693	-1.72712	29.9088	6.84e-08	0.000107866	GPR37L1	SNORA70H,RNPEP,ELF3-AS1
chr1	202099896	202124945	chr1	202000093	202024908	1.28138	-1.27245	37.6091	1.64e-09	7.29e-06	GPR37L1	RNPEP,ELF3-AS1,MIR6740,ELF3
chr1	202099896	202124945	chr1	202050011	202074785	0.73418	-1.1777	14.3637	0.000167042	0.0124262	GPR37L1
chr1	202124942	202149971	chr1	201974985	202000096	0.952829	-1.8227	15.158	0.000110815	0.00987319	GPR37L1,ARL8A,PTPN7	SNORA70H,RNPEP,ELF3-AS1
chr1	202124942	202149971	chr1	202000093	202024908	1.21801	-1.35196	32.0862	2.36e-08	5.35e-05	GPR37L1,ARL8A,PTPN7	RNPEP,ELF3-AS1,MIR6740,ELF3
chr1	202124942	202149971	chr1	202024905	202050014	1.55019	-1.97647	31.149	3.73e-08	7.4e-05	GPR37L1,ARL8A,PTPN7
chr1	202149968	202174970	chr1	202074782	202099899	1.18753	-2.76175	12.0688	0.000552439	0.0242445	PTPN7,PTPRVP
chr1	202375006	202399939	chr1	202275117	202300121	1.25382	-2.80735	14.1054	0.000190963	0.013367	PPP1R12B	LGR6
chr1	202424884	202449927	chr1	202200042	202224986	1.61216	-3.29366	13.2567	0.000296834	0.0170758	PPP1R12B	LGR6
chr1	202449924	202475024	chr1	202275117	202300121	2.03012	-3.59746	13.2315	0.000300753	0.0172097	PPP1R12B	LGR6
chr1	202524941	202550008	chr1	202449924	202475024	1.14267	-2.40742	15.331	0.000101365	0.00939898	PPP1R12B	PPP1R12B
chr1	202524941	202550008	chr1	202475021	202499926	1.06192	-2.131	14.5322	0.000153096	0.0118413	PPP1R12B	PPP1R12B
chr1	202550005	202574770	chr1	202300118	202325021	1.32665	-3.10743	11.788	0.000640265	0.0263478	PPP1R12B	LGR6
chr1	202550005	202574770	chr1	202350352	202375009	1.44099	-2.66645	19.0796	1.49e-05	0.0030576	PPP1R12B	PPP1R12B
chr1	202574767	202600117	chr1	202449924	202475024	0.997535	-1.83213	13.9292	0.000209235	0.0140826	PPP1R12B,SYT2	PPP1R12B
chr1	202600114	202624054	chr1	202375006	202399939	1.32141	-2.98647	11.8158	0.000630979	0.0261291	SYT2	PPP1R12B
chr1	202600114	202624054	chr1	202449924	202475024	1.12484	-2.20738	14.2902	0.000173526	0.0126927	SYT2	PPP1R12B
chr1	202800280	202824959	chr1	202724715	202749788	0.836889	-1.90646	11.7328	0.000659142	0.0267737	KDM5B,PCAT6,MGAT4EP	KDM5B
chr1	202850072	202875532	chr1	202724715	202749788	0.815977	-1.755	11.7336	0.000658865	0.0267737	LOC148709	KDM5B
chr1	202950026	202974900	chr1	202674915	202699859	1.71134	-3.38953	12.5656	0.000425803	0.0209991	ADIPOR1,CYB5R1	SYT2
chr1	203074954	203099771	chr1	202875529	202900052	1.81084	-3.5867	14.157	0.000185917	0.0131768	PPFIA4,MYOG,ADORA1	RABIF,KLHL12
chr1	203074954	203099771	chr1	202950026	202974900	2.3109	-3.54107	21.4227	4.58e-06	0.0015062	PPFIA4,MYOG,ADORA1	ADIPOR1,CYB5R1
chr1	203074954	203099771	chr1	202999959	203025174	1.55928	-3.09789	16.8912	4.55e-05	0.00590389	PPFIA4,MYOG,ADORA1	TMEM183A
chr1	203099768	203124921	chr1	203025171	203050515	0.931773	-2.26687	11.819	0.00062993	0.0261009	ADORA1	PPFIA4
chr1	203124918	203150129	chr1	202950026	202974900	1.68359	-3.55307	11.9458	0.000589324	0.025178	ADORA1	ADIPOR1,CYB5R1
chr1	203150126	203174681	chr1	203025171	203050515	0.899866	-1.74428	12.9216	0.000353511	0.0188865	ADORA1,MYBPH	PPFIA4
chr1	203224833	203250072	chr1	203074954	203099771	1.03541	-1.93708	14.2567	0.000176557	0.0128171	CHIT1	PPFIA4,MYOG,ADORA1
chr1	203224833	203250072	chr1	203099768	203124921	1.0177	-2.22643	13.4941	0.000262318	0.0159198	CHIT1	ADORA1
chr1	203224833	203250072	chr1	203124918	203150129	1.22777	-2.02068	20.3411	7.9e-06	0.00208523	CHIT1	ADORA1
chr1	203250069	203275167	chr1	203050512	203074957	1.19988	-2.73119	12.2192	0.000510535	0.0232295	CHIT1	PPFIA4
chr1	203250069	203275167	chr1	203074954	203099771	1.92544	-2.83221	27.0033	2.85e-07	0.000268624	CHIT1	PPFIA4,MYOG,ADORA1
chr1	203250069	203275167	chr1	203099768	203124921	1.88494	-2.79847	20.5825	6.99e-06	0.00192873	CHIT1	ADORA1
chr1	203250069	203275167	chr1	203124918	203150129	1.44367	-2.74499	17.5361	3.27e-05	0.00487736	CHIT1	ADORA1
chr1	203250069	203275167	chr1	203150126	203174681	1.60814	-2.44281	26.078	4.5e-07	0.000358559	CHIT1	ADORA1,MYBPH
chr1	203275164	203299987	chr1	203025171	203050515	1.49679	-3.10719	12.0972	0.000544273	0.0240592	LINC01353,LINC01136	PPFIA4
chr1	203324576	203349716	chr1	203200178	203224836	1.36542	-2.69507	16.8135	4.74e-05	0.0060567	FMOD	CHIT1
chr1	203400206	203424864	chr1	203324576	203349716	1.22949	-2.03265	19.8171	1.03e-05	0.00245388		FMOD
chr1	203925196	203950015	chr1	203849607	203874893	1.00741	-2.55489	12.6633	0.000404591	0.0203825		ZC3H11A,SNRPE
chr1	204225209	204249801	chr1	204125131	204150010	1.34356	-2.29235	21.0264	5.59e-06	0.00169113	PLEKHA6	SOX13,ETNK2,ERLNC1
chr1	204349731	204374419	chr1	204225209	204249801	1.08446	-1.71002	18.9295	1.61e-05	0.00319831	PLEKHA6,LINC00628	PLEKHA6
chr1	204349731	204374419	chr1	204249798	204274946	1.05796	-1.34411	24.4129	1.03e-06	0.000596392	PLEKHA6,LINC00628	PLEKHA6
chr1	204374416	204399824	chr1	204274943	204299996	1.03398	-2.30896	13.8435	0.000218749	0.0144513	PLEKHA6	PLEKHA6
chr1	204374416	204399824	chr1	204299993	204324984	1.15003	-2.14329	18.2139	2.32e-05	0.00398755	PLEKHA6	PLEKHA6
chr1	204399821	204425026	chr1	204225209	204249801	1.47873	-3.11602	15.3067	0.000102644	0.00946844	PPP1R15B,PIK3C2B	PLEKHA6
chr1	204399821	204425026	chr1	204299993	204324984	1.00628	-2.72781	12.0028	0.000571913	0.0247462	PPP1R15B,PIK3C2B	PLEKHA6
chr1	204399821	204425026	chr1	204324981	204349734	1.93896	-2.58379	35.9203	3.69e-09	1.33e-05	PPP1R15B,PIK3C2B	PLEKHA6
chr1	204500136	204524558	chr1	204374416	204399824	1.08754	-1.79552	18.2302	2.3e-05	0.00396831	MDM4	PLEKHA6
chr1	204624803	204649754	chr1	204524555	204550240	1.25788	-3.07572	12.0711	0.000551766	0.0242345	LRRN2	MDM4
chr1	204649751	204674776	chr1	204550237	204575187	1.3406	-2.33947	20.1007	8.92e-06	0.00224796	LRRN2	MDM4
chr1	204700055	204724948	chr1	204500136	204524558	1.44016	-3.05464	13.5199	0.000258814	0.0158065		MDM4
chr1	204800186	204825482	chr1	204550237	204575187	0.805898	-1.54727	11.7492	0.000653496	0.0266337		MDM4
chr1	204850502	204874626	chr1	204800186	204825482	0.850521	-1.6458	13.62	0.000245685	0.0153642	NFASC
chr1	204899994	204925115	chr1	204724945	204749668	2.47813	-3.14056	27.1266	2.68e-07	0.000259368	NFASC
chr1	204899994	204925115	chr1	204800186	204825482	1.6937	-2.58071	25.5233	5.93e-07	0.000421186	NFASC
chr1	204925112	204950284	chr1	204800186	204825482	1.03773	-2.21347	12.5187	0.000436387	0.0212953	NFASC
chr1	204925112	204950284	chr1	204825479	204850505	0.967204	-1.88184	15.6507	8.6e-05	0.00855924	NFASC	NFASC
chr1	204950281	204974978	chr1	204800186	204825482	1.64217	-2.54066	21.9728	3.48e-06	0.00127302	NFASC
chr1	204950281	204974978	chr1	204874623	204899997	1.05234	-2.23614	13.8867	0.000213905	0.0142752	NFASC	NFASC
chr1	204974975	205000134	chr1	204800186	204825482	1.33868	-2.89997	12.3464	0.000477601	0.0223877	NFASC
chr1	205000131	205024887	chr1	204800186	204825482	1.29154	-2.91967	11.9159	0.00059864	0.0254026	NFASC
chr1	205024884	205049218	chr1	204674773	204700058	1.67913	-3.65851	11.6278	0.000696615	0.0276018	CNTN2	LRRN2
chr1	205074879	205100123	chr1	204800186	204825482	2.03676	-3.56331	13.1586	0.000312397	0.0175962	CNTN2,TMEM81,RBBP5
chr1	205274798	205299762	chr1	205174975	205200143	0.887947	-2.15304	12.405	0.000463165	0.0219922		DSTYK
chr1	205274798	205299762	chr1	205200140	205223935	0.964972	-1.71877	15.9938	7.21e-05	0.00771855		DSTYK
chr1	205499595	205525388	chr1	205324931	205350102	-0.886387	-1.14591	21.8918	3.62e-06	0.00130314	CDK18	KLHDC8A
chr1	206050051	206075357	chr1	205976543	206000015	1.07471	-2.03739	15.6519	8.59e-05	0.00855539	RHEX	RAB7B
chr1	206075354	206099988	chr1	205976543	206000015	1.14924	-1.85055	17.6265	3.13e-05	0.00475816	RHEX	RAB7B
chr1	206099985	206125305	chr1	205899678	205925035	1.01618	-2.20654	11.6273	0.000696791	0.0276044	RHEX,AVPR1B	SLC26A9
chr1	206099985	206125305	chr1	205976543	206000015	1.22566	-1.61879	21.8922	3.62e-06	0.00130314	RHEX,AVPR1B	RAB7B
chr1	206099985	206125305	chr1	206000012	206024906	1.03323	-1.27464	22.851	2.24e-06	0.000978103	RHEX,AVPR1B	RAB7B,CTSE
chr1	206125302	206150083	chr1	206000012	206024906	1.17791	-1.74019	20.6445	6.78e-06	0.00189605		RAB7B,CTSE
chr1	206424606	206449957	chr1	206075354	206099988	1.41427	-3.05721	13.5646	0.000252874	0.0156153	SRGAP2	RHEX
chr1	206449954	206474721	chr1	206000012	206024906	2.19159	-3.61145	11.459	0.000761394	0.029021	SRGAP2,IKBKE	RAB7B,CTSE
chr1	206574400	206600253	chr1	206525383	206549931	-0.453684	-0.0896737	11.1844	0.000880143	0.0314458	RASSF5,EIF2D	RASSF5
chr1	206924992	206950161	chr1	206449954	206474721	-1.42891	-3.09559	15.6102	8.78e-05	0.00866223	PIGR	SRGAP2,IKBKE
chr1	206924992	206950161	chr1	206699348	206724837	-0.733033	-1.49998	12.2898	0.000491963	0.0227526	PIGR	MAPKAPK2
chr1	206950158	206974768	chr1	206449954	206474721	-1.79109	-3.29947	17.5224	3.3e-05	0.00489052	FCAMR	SRGAP2,IKBKE
chr1	206950158	206974768	chr1	206649974	206674958	-1.12624	-1.97377	17.5262	3.29e-05	0.00488507	FCAMR	DYRK3
chr1	206974765	206999955	chr1	206649974	206674958	-1.10413	-2.02951	19.4506	1.24e-05	0.00272974		DYRK3
chr1	206999952	207025564	chr1	206424606	206449957	-1.59231	-3.55645	12.3577	0.000474764	0.0223131	C1orf116	SRGAP2
chr1	206999952	207025564	chr1	206649974	206674958	-1.14127	-2.52917	12.457	0.000450705	0.0216695	C1orf116	DYRK3
chr1	207025561	207049750	chr1	206574400	206600253	-1.71592	-3.51194	12.6979	0.000397335	0.0201686	C1orf116,PFKFB2,YOD1	RASSF5,EIF2D
chr1	207049747	207075095	chr1	206624991	206649977	-1.58638	-3.39672	14.3276	0.000170192	0.0125569	PFKFB2,YOD1	DYRK3
chr1	207323042	207350116	chr1	207049747	207075095	-0.971321	-2.35824	12.4991	0.000440891	0.0213994	CD55	PFKFB2,YOD1
chr1	207575139	207599658	chr1	207175203	207199266	1.72645	-3.43473	12.8667	0.000363798	0.0191924	CR1
chr1	207625093	207650154	chr1	207425713	207449932	2.15428	-3.65695	13.0673	0.000327634	0.0180932	CR1,CR1L
chr1	207650151	207675045	chr1	207075092	207100238	1.57919	-3.46448	11.318	0.000820183	0.0302571	CR1L	PFKFB2,C4BPB
chr1	207650151	207675045	chr1	207550254	207575142	2.47956	-3.6693	17.6049	3.16e-05	0.004787	CR1L	CR1
chr1	207650151	207675045	chr1	207575139	207599658	0.858859	-1.86173	12.2598	0.000499784	0.0229457	CR1L	CR1
chr1	207699900	207724652	chr1	207599655	207625096	1.03487	-2.46945	12.2004	0.00051558	0.0233635	CR1L	CR1
chr1	207800191	207825031	chr1	207749360	207775132	-0.911497	-1.3163	21.8305	3.74e-06	0.00132481	MIR29B2CHG,MIR29C,MIR29B2	CD46
chr1	207974748	208000320	chr1	207925299	207950455	-0.770751	-1.64014	11.5643	0.000720292	0.0281051
chr1	208049736	208075090	chr1	207850243	207875285	1.49665	-3.25784	12.0285	0.000564264	0.024559	PLXNA2	MIR29B2CHG
[truncated: 24,874 more rows]
